# Supplementary material for: Syntheses, crystal structures and Hirshfeld surface analysis of three salts of 1-(4-nitro­phenyl)­piperazine
Source: Acta Crystallogr E Crystallogr Commun. 2023 Mar 21;79(Pt 4):373–9. doi: 10.1107/S2056989023002517 (PMC10088323; doi:10.1107/S2056989023002517)
Supplement: Supplementary file 1 [file e-79-00373-sup1.cif]

##############################################################################
#                                                                            #
# This CIF contains the data in a paper accepted for publication in          #
# Acta Crystallographica Section E. It conforms to the requirements of       #
# Notes for Authors for Acta Crystallographica Section E, and has been       #
# peer reviewed under the auspices of the IUCr Commission on Journals.       #
#                                                                            #
# Full details of the Crystallographic Information File format               #
# are given in the paper "The Crystallographic Information File (CIF):       #
# a New Standard Archive File for Crystallography" by S. R. Hall, F. H.      #
# Allen and I. D. Brown [Acta Cryst. (1991), A47, 655-685].                  #
#                                                                            #
# The current version of the core CIF dictionary is obtainable from          #
# ftp://ftp.iucr.org/pub/cif_core.dic.                                       #
#                                                                            #
# Software is freely available for graphical display of the structure(s)     #
# in this CIF. For information consult the CIF software page                 #
# http://www.iucr.org/resources/cif/software.                                #
#                                                                            #
# This file may be used for bona fide research purposes within the           #
# scientific community so long as proper attribution is given to the journal # 
# article from which it was obtained.                                        #
#                                                                            #
##############################################################################
data_1
_audit_creation_method     'SHELXL-2018/3'
_journal_date_recd_electronic     2022-12-05
_journal_date_accepted     2023-03-14
_journal_name_full     'Acta Crystallographica, Section E'
_journal_year     2023
_journal_volume     79
_journal_issue      4
_journal_page_first     0
_journal_page_last     0
_journal_paper_category     GO
_journal_paper_doi     10.1107/S2056989023002517
_journal_coeditor_code     VM2276
_publ_contact_author_name     'Hemmige S. Yathirajan'
_publ_contact_author_address
;
Department of Studies in Chemistry,
University of Mysore,
Manasagangotri, Mysore-570 006,
India
;
_publ_contact_author_email     'yathirajan@hotmail.com'
_publ_contact_author_fax     ?
_publ_contact_author_phone     ?
_publ_section_title
;
Syntheses, crystal structures and Hirshfeld surface analysis of three salts of
1-(4-nitrophenyl)piperazine
;
_publ_section_title_footnote     .
loop_
    _publ_author_name
    _publ_author_footnote
    _publ_author_address
    'Archana, Sreeramapura D.' .
;
Department of Studies in Chemistry,
University of Mysore,
Manasagangotri, Mysore-570 006,
India
;
    'Foro, Sabine' .
;
Institute of Materials Science,
Darmstadt University of Technology,
Alarich-Weiss-Strasse 2, D-64287 Darmstadt,
Germany
;
    'Yathirajan, Hemmige S.' .
;
Department of Studies in Chemistry,
University of Mysore,
Manasagangotri, Mysore-570 006,
India
;
    'Kiran Kumar, Haruvegowda' .
;
Department of Studies in Chemistry,
University of Mysore,
Manasagangotri, Mysore-570 006,
India
;
    'Balerao,, Rishik' .
;
Thomas Jefferson High School for Science and Technology
6560 Braddock Rd
Alexandria VA 22312
USA
;
    'Butcher, Ray J.' .
;
Department of Chemistry
Howard University
525 College Street NW
Washington DC 20059
USA
;
_publ_section_synopsis
;
Three salts of 4-nitrophenylpiperazine were synthesized and their crystal
structures determined <i>via</i> X-ray diffraction.
;
_chemical_name_systematic
;
4-(4-Nitrophenyl)piperazin-1-ium 2-hydroxybenzoate
;
_chemical_name_common
;
4-(4-Nitrophenyl)piperazin-1-ium salicylate
;
_chemical_formula_moiety     'C10 H14 N3 O2 +, C7 H5 O3 -'
_chemical_formula_sum     'C17 H19 N3 O5'
_chemical_formula_iupac     'C10 H14 N3 O2 +, C7 H5 O3 -'
_chemical_formula_weight     345.35
_chemical_melting_point     ?
_space_group_crystal_system     monoclinic
_space_group_name_H-M_alt     'P 21/n'
_space_group_name_Hall     '-P 2yn'
loop_
    _space_group_symop_operation_xyz
    'x, y, z'
    '-x+1/2, y+1/2, -z+1/2'
    '-x, -y, -z'
    'x-1/2, -y-1/2, z-1/2'
_cell_length_a     7.0018(3)
_cell_length_b     7.3938(3)
_cell_length_c     31.5310(10)
_cell_angle_alpha     90
_cell_angle_beta     90.132(4)
_cell_angle_gamma     90
_cell_volume     1632.35(11)
_cell_formula_units_Z     4
_cell_measurement_reflns_used     3505
_cell_measurement_theta_min     2.57
_cell_measurement_theta_max     27.71
_cell_measurement_temperature     293(2)
_exptl_crystal_description     prism
_exptl_crystal_colour     yellow
_exptl_crystal_size_max     0.480
_exptl_crystal_size_mid     0.400
_exptl_crystal_size_min     0.400
_exptl_crystal_density_diffrn     1.405
_exptl_crystal_density_meas     ?
_exptl_crystal_density_method     ?
_exptl_crystal_F_000     728
_exptl_absorpt_coefficient_mu     0.105
_exptl_absorpt_correction_type     multi-scan
_exptl_absorpt_process_details
;
(CrysAlis RED; Oxford Diffraction, 2009)
;
_exptl_absorpt_correction_T_min     0.88593
_exptl_absorpt_correction_T_max     1.00000
_diffrn_ambient_temperature     293(2)
_diffrn_source     'Enhance (Mo) X-ray Source'
_diffrn_radiation_type     MoK\a
_diffrn_radiation_wavelength     0.71073
_diffrn_measurement_device_type
;
Oxford Diffraction Xcalibur with Sapphire CCD
;
_diffrn_measurement_method
;
Rotation method data acquisition using omega scans.
;
_diffrn_detector_area_resol_mean     ?
_diffrn_reflns_number     6955
_diffrn_reflns_av_R_equivalents     0.0156
_diffrn_reflns_av_unetI/netI     0.0264
_diffrn_reflns_theta_min     2.584
_diffrn_reflns_theta_max     27.749
_diffrn_reflns_theta_full     25.242
_diffrn_measured_fraction_theta_max     0.908
_diffrn_measured_fraction_theta_full     0.996
_diffrn_reflns_limit_h_min     -8
_diffrn_reflns_limit_h_max     7
_diffrn_reflns_limit_k_min     -5
_diffrn_reflns_limit_k_max     9
_diffrn_reflns_limit_l_min     -30
_diffrn_reflns_limit_l_max     41
_refine_special_details     ?
_reflns_number_total     3506
_reflns_number_gt     2606
_reflns_threshold_expression     'I > 2\s(I)'
_refine_ls_structure_factor_coef     Fsqd
_refine_ls_matrix_type     full
_refine_ls_R_factor_all     0.0716
_refine_ls_R_factor_gt     0.0492
_refine_ls_wR_factor_gt     0.1084
_refine_ls_wR_factor_ref     0.1191
_refine_ls_goodness_of_fit_ref     1.044
_refine_ls_restrained_S_all     1.046
_refine_ls_number_reflns     3506
_refine_ls_number_parameters     235
_refine_ls_number_restraints     3
_refine_ls_hydrogen_treatment     mixed
_refine_ls_weighting_scheme     calc
_refine_ls_weighting_details
              'w=1/[\s^2^(Fo^2^)+(0.0464P)^2^+0.6706P] where P=(Fo^2^+2Fc^2^)/3'
_atom_sites_solution_hydrogens     mixed
_atom_sites_solution_primary     dual
_atom_sites_solution_secondary     difmap
_refine_ls_shift/su_max     0.000
_refine_ls_shift/su_mean     0.000
_refine_diff_density_max     0.217
_refine_diff_density_min     -0.206
_refine_ls_extinction_method     none
_refine_ls_extinction_coef     .
loop_
    _atom_type_symbol
    _atom_type_description
    _atom_type_scat_dispersion_real
    _atom_type_scat_dispersion_imag
    _atom_type_scat_source
    'C' 'C' 0.0033 0.0016
                         'International Tables Vol C Tables 4.2.6.8 and 6.1.1.4'
    'H' 'H' 0.0000 0.0000
                         'International Tables Vol C Tables 4.2.6.8 and 6.1.1.4'
    'N' 'N' 0.0061 0.0033
                         'International Tables Vol C Tables 4.2.6.8 and 6.1.1.4'
    'O' 'O' 0.0106 0.0060
                         'International Tables Vol C Tables 4.2.6.8 and 6.1.1.4'
_computing_data_collection
;
CrysAlis CCD  (Oxford Diffraction, 2009)
;
_computing_cell_refinement
;
CrysAlis RED (Oxford Diffraction, 2009)
;
_computing_data_reduction
;
CrysAlis RED (Oxford Diffraction, 2009)
;
_computing_structure_solution
;
<i>SHELXT</i> (Sheldrick, 2015a)
;
_computing_structure_refinement
;
<i>SHELXL2018/3</i> (Sheldrick, 2015b)
;
_computing_molecular_graphics
;
SHELXTL (Sheldrick, 2008)
;
_computing_publication_material
;
SHELXTL (Sheldrick, 2008)
;
loop_
    _atom_site_type_symbol
    _atom_site_label
    _atom_site_fract_x
    _atom_site_fract_y
    _atom_site_fract_z
    _atom_site_U_iso_or_equiv
    _atom_site_adp_type
    _atom_site_calc_flag
    _atom_site_occupancy
    _atom_site_disorder_assembly
    _atom_site_disorder_group
    C C1 0.9480(2) 0.4305(2) 0.40335(5) 0.0322(4) Uani d 1 . .
    C C2 1.1448(3) 0.4516(3) 0.40783(6) 0.0420(4) Uani d 1 . .
    H H2 1.214403 0.506875 0.386354 0.050 Uiso calc 1 . .
    C C3 1.2372(3) 0.3912(3) 0.44378(6) 0.0481(5) Uani d 1 . .
    H H3 1.368446 0.406601 0.446657 0.058 Uiso calc 1 . .
    C C4 1.1344(3) 0.3082(3) 0.47539(5) 0.0410(4) Uani d 1 . .
    C C5 0.9401(3) 0.2866(3) 0.47224(6) 0.0435(4) Uani d 1 . .
    H H5 0.871988 0.231148 0.493930 0.052 Uiso calc 1 . .
    C C6 0.8476(3) 0.3485(3) 0.43645(6) 0.0416(4) Uani d 1 . .
    H H6 0.715817 0.335531 0.434273 0.050 Uiso calc 1 . .
    C C7 0.6915(2) 0.6105(3) 0.37246(5) 0.0376(4) Uani d 1 . .
    H H7A 0.742612 0.729932 0.378242 0.045 Uiso calc 1 . .
    H H7B 0.616032 0.573640 0.396727 0.045 Uiso calc 1 . .
    C C8 0.5651(2) 0.6186(3) 0.33363(5) 0.0380(4) Uani d 1 . .
    H H8A 0.499976 0.503859 0.330013 0.046 Uiso calc 1 . .
    H H8B 0.469135 0.711902 0.337361 0.046 Uiso calc 1 . .
    C C9 0.8353(3) 0.5226(3) 0.29013(5) 0.0423(4) Uani d 1 . .
    H H9A 0.909732 0.550803 0.265077 0.051 Uiso calc 1 . .
    H H9B 0.780236 0.403244 0.286470 0.051 Uiso calc 1 . .
    C C10 0.9632(2) 0.5244(3) 0.32892(5) 0.0371(4) Uani d 1 . .
    H H10A 1.064043 0.435557 0.325689 0.045 Uiso calc 1 . .
    H H10B 1.021744 0.642570 0.332035 0.045 Uiso calc 1 . .
    C C11 0.3106(2) 0.5498(2) 0.16617(5) 0.0327(4) Uani d 1 . .
    C C12 0.1281(2) 0.6228(2) 0.17173(5) 0.0322(4) Uani d 1 . .
    C C13 -0.0084(3) 0.6071(3) 0.13974(6) 0.0407(4) Uani d 1 . .
    H H13 -0.130219 0.654106 0.143688 0.049 Uiso calc 1 . .
    C C14 0.0370(3) 0.5219(3) 0.10231(6) 0.0462(5) Uani d 1 . .
    H H14 -0.055100 0.510333 0.081179 0.055 Uiso calc 1 . .
    C C15 0.2181(3) 0.4534(3) 0.09584(6) 0.0500(5) Uani d 1 . .
    H H15 0.248883 0.397864 0.070291 0.060 Uiso calc 1 . .
    C C16 0.3527(3) 0.4681(3) 0.12755(6) 0.0434(5) Uani d 1 . .
    H H16 0.474660 0.422323 0.123046 0.052 Uiso calc 1 . .
    C C17 0.4577(2) 0.5577(2) 0.20097(6) 0.0383(4) Uani d 1 . .
    N N1 0.84988(19) 0.4826(2) 0.36656(4) 0.0346(3) Uani d 1 . .
    N N2 0.6802(2) 0.6586(2) 0.29534(5) 0.0402(4) Uani d 1 . .
    H H21 0.735(3) 0.771(2) 0.2977(6) 0.048 Uiso d 1 . .
    H H22 0.597(2) 0.659(3) 0.2733(5) 0.048 Uiso d 1 . .
    N N3 1.2348(3) 0.2403(3) 0.51271(6) 0.0578(5) Uani d 1 . .
    O O1 1.1425(3) 0.1642(3) 0.54024(5) 0.0781(5) Uani d 1 . .
    O O2 1.4076(3) 0.2658(3) 0.51533(6) 0.0970(7) Uani d 1 . .
    O O3 0.61169(19) 0.4778(2) 0.19676(5) 0.0570(4) Uani d 1 . .
    O O4 0.41348(19) 0.6511(2) 0.23358(4) 0.0500(4) Uani d 1 . .
    O O5 0.07825(18) 0.7116(2) 0.20780(4) 0.0468(3) Uani d 1 . .
    H H5O 0.178(2) 0.710(3) 0.2234(6) 0.056 Uiso d 1 . .
loop_
    _atom_site_aniso_label
    _atom_site_aniso_U_11
    _atom_site_aniso_U_22
    _atom_site_aniso_U_33
    _atom_site_aniso_U_12
    _atom_site_aniso_U_13
    _atom_site_aniso_U_23
    C1 0.0357(9) 0.0313(9) 0.0295(8) 0.0005(7) -0.0032(7) -0.0013(7)
    C2 0.0369(9) 0.0525(11) 0.0367(9) 0.0005(8) -0.0012(7) 0.0080(8)
    C3 0.0357(9) 0.0647(13) 0.0439(11) 0.0055(9) -0.0085(8) 0.0037(10)
    C4 0.0503(11) 0.0412(10) 0.0315(9) 0.0072(9) -0.0107(8) 0.0010(8)
    C5 0.0532(11) 0.0445(11) 0.0329(9) -0.0067(9) -0.0016(8) 0.0052(8)
    C6 0.0366(9) 0.0507(11) 0.0374(9) -0.0081(8) -0.0053(7) 0.0048(8)
    C7 0.0338(9) 0.0470(11) 0.0320(9) 0.0031(8) -0.0028(7) -0.0005(8)
    C8 0.0354(9) 0.0405(10) 0.0382(9) -0.0016(8) -0.0072(7) 0.0009(8)
    C9 0.0453(10) 0.0538(12) 0.0279(9) -0.0024(9) -0.0022(7) -0.0002(8)
    C10 0.0359(9) 0.0453(10) 0.0301(9) 0.0003(8) -0.0014(7) 0.0010(8)
    C11 0.0349(9) 0.0287(8) 0.0344(9) 0.0014(7) -0.0043(7) 0.0036(7)
    C12 0.0341(8) 0.0309(9) 0.0317(8) -0.0008(7) -0.0033(7) 0.0027(7)
    C13 0.0348(9) 0.0412(10) 0.0462(10) 0.0003(8) -0.0078(8) 0.0045(8)
    C14 0.0573(12) 0.0411(11) 0.0400(10) -0.0038(9) -0.0191(9) 0.0009(8)
    C15 0.0727(14) 0.0436(11) 0.0337(10) 0.0077(10) -0.0050(9) -0.0050(8)
    C16 0.0475(11) 0.0419(10) 0.0409(10) 0.0124(9) 0.0005(8) 0.0005(8)
    C17 0.0369(9) 0.0351(9) 0.0429(10) -0.0007(8) -0.0076(8) 0.0074(8)
    N1 0.0338(7) 0.0434(8) 0.0267(7) 0.0016(6) -0.0025(6) 0.0036(6)
    N2 0.0442(9) 0.0431(9) 0.0333(8) -0.0078(7) -0.0150(6) 0.0049(7)
    N3 0.0719(13) 0.0590(11) 0.0423(10) 0.0081(10) -0.0188(9) 0.0060(9)
    O1 0.0997(13) 0.0862(13) 0.0481(9) -0.0073(11) -0.0204(9) 0.0270(9)
    O2 0.0658(11) 0.1458(19) 0.0794(13) 0.0075(12) -0.0338(9) 0.0346(12)
    O3 0.0401(8) 0.0599(9) 0.0710(10) 0.0141(7) -0.0141(7) 0.0035(8)
    O4 0.0517(8) 0.0608(9) 0.0375(7) 0.0066(7) -0.0175(6) -0.0052(7)
    O5 0.0427(7) 0.0608(9) 0.0368(7) 0.0106(7) -0.0033(5) -0.0085(6)
_geom_special_details
;
 All esds (except the esd in the dihedral angle between two l.s. planes)
 are estimated using the full covariance matrix.  The cell esds are taken
 into account individually in the estimation of esds in distances, angles
 and torsion angles; correlations between esds in cell parameters are only
 used when they are defined by crystal symmetry.  An approximate (isotropic)
 treatment of cell esds is used for estimating esds involving l.s. planes.
;
loop_
    _geom_bond_atom_site_label_1
    _geom_bond_atom_site_label_2
    _geom_bond_site_symmetry_2
    _geom_bond_distance
    _geom_bond_publ_flag
    C1 C2 . 1.394(2) ?
    C1 C6 . 1.398(2) ?
    C1 N1 . 1.401(2) ?
    C2 C3 . 1.378(2) ?
    C2 H2 . 0.9300 ?
    C3 C4 . 1.375(3) ?
    C3 H3 . 0.9300 ?
    C4 C5 . 1.373(3) ?
    C4 N3 . 1.458(2) ?
    C5 C6 . 1.378(2) ?
    C5 H5 . 0.9300 ?
    C6 H6 . 0.9300 ?
    C7 N1 . 1.470(2) ?
    C7 C8 . 1.510(2) ?
    C7 H7A . 0.9700 ?
    C7 H7B . 0.9700 ?
    C8 N2 . 1.483(2) ?
    C8 H8A . 0.9700 ?
    C8 H8B . 0.9700 ?
    C9 N2 . 1.489(2) ?
    C9 C10 . 1.514(2) ?
    C9 H9A . 0.9700 ?
    C9 H9B . 0.9700 ?
    C10 N1 . 1.462(2) ?
    C10 H10A . 0.9700 ?
    C10 H10B . 0.9700 ?
    C11 C16 . 1.391(2) ?
    C11 C12 . 1.399(2) ?
    C11 C17 . 1.504(2) ?
    C12 O5 . 1.359(2) ?
    C12 C13 . 1.393(2) ?
    C13 C14 . 1.375(3) ?
    C13 H13 . 0.9300 ?
    C14 C15 . 1.381(3) ?
    C14 H14 . 0.9300 ?
    C15 C16 . 1.376(3) ?
    C15 H15 . 0.9300 ?
    C16 H16 . 0.9300 ?
    C17 O3 . 1.237(2) ?
    C17 O4 . 1.277(2) ?
    N2 H21 . 0.918(15) ?
    N2 H22 . 0.907(15) ?
    N3 O1 . 1.221(2) ?
    N3 O2 . 1.227(3) ?
    O5 H5O . 0.855(15) ?
loop_
    _geom_angle_atom_site_label_1
    _geom_angle_atom_site_label_2
    _geom_angle_atom_site_label_3
    _geom_angle_site_symmetry_1
    _geom_angle_site_symmetry_3
    _geom_angle
    _geom_angle_publ_flag
    C2 C1 C6 . . 118.13(15) ?
    C2 C1 N1 . . 122.42(15) ?
    C6 C1 N1 . . 119.41(15) ?
    C3 C2 C1 . . 120.64(17) ?
    C3 C2 H2 . . 119.7 ?
    C1 C2 H2 . . 119.7 ?
    C4 C3 C2 . . 119.66(17) ?
    C4 C3 H3 . . 120.2 ?
    C2 C3 H3 . . 120.2 ?
    C5 C4 C3 . . 121.31(16) ?
    C5 C4 N3 . . 119.60(18) ?
    C3 C4 N3 . . 119.09(18) ?
    C4 C5 C6 . . 118.97(18) ?
    C4 C5 H5 . . 120.5 ?
    C6 C5 H5 . . 120.5 ?
    C5 C6 C1 . . 121.28(17) ?
    C5 C6 H6 . . 119.4 ?
    C1 C6 H6 . . 119.4 ?
    N1 C7 C8 . . 111.35(14) ?
    N1 C7 H7A . . 109.4 ?
    C8 C7 H7A . . 109.4 ?
    N1 C7 H7B . . 109.4 ?
    C8 C7 H7B . . 109.4 ?
    H7A C7 H7B . . 108.0 ?
    N2 C8 C7 . . 110.44(14) ?
    N2 C8 H8A . . 109.6 ?
    C7 C8 H8A . . 109.6 ?
    N2 C8 H8B . . 109.6 ?
    C7 C8 H8B . . 109.6 ?
    H8A C8 H8B . . 108.1 ?
    N2 C9 C10 . . 109.57(14) ?
    N2 C9 H9A . . 109.8 ?
    C10 C9 H9A . . 109.8 ?
    N2 C9 H9B . . 109.8 ?
    C10 C9 H9B . . 109.8 ?
    H9A C9 H9B . . 108.2 ?
    N1 C10 C9 . . 109.44(14) ?
    N1 C10 H10A . . 109.8 ?
    C9 C10 H10A . . 109.8 ?
    N1 C10 H10B . . 109.8 ?
    C9 C10 H10B . . 109.8 ?
    H10A C10 H10B . . 108.2 ?
    C16 C11 C12 . . 118.20(15) ?
    C16 C11 C17 . . 120.64(16) ?
    C12 C11 C17 . . 121.15(15) ?
    O5 C12 C13 . . 117.97(15) ?
    O5 C12 C11 . . 121.87(14) ?
    C13 C12 C11 . . 120.15(16) ?
    C14 C13 C12 . . 120.03(17) ?
    C14 C13 H13 . . 120.0 ?
    C12 C13 H13 . . 120.0 ?
    C13 C14 C15 . . 120.56(17) ?
    C13 C14 H14 . . 119.7 ?
    C15 C14 H14 . . 119.7 ?
    C16 C15 C14 . . 119.40(18) ?
    C16 C15 H15 . . 120.3 ?
    C14 C15 H15 . . 120.3 ?
    C15 C16 C11 . . 121.61(17) ?
    C15 C16 H16 . . 119.2 ?
    C11 C16 H16 . . 119.2 ?
    O3 C17 O4 . . 123.89(16) ?
    O3 C17 C11 . . 119.89(17) ?
    O4 C17 C11 . . 116.22(15) ?
    C1 N1 C10 . . 117.67(13) ?
    C1 N1 C7 . . 116.15(13) ?
    C10 N1 C7 . . 112.18(13) ?
    C8 N2 C9 . . 110.67(14) ?
    C8 N2 H21 . . 109.9(13) ?
    C9 N2 H21 . . 108.5(12) ?
    C8 N2 H22 . . 105.9(12) ?
    C9 N2 H22 . . 112.8(13) ?
    H21 N2 H22 . . 109.1(18) ?
    O1 N3 O2 . . 123.11(18) ?
    O1 N3 C4 . . 118.53(19) ?
    O2 N3 C4 . . 118.3(2) ?
    C12 O5 H5O . . 105.3(15) ?
loop_
    _geom_torsion_atom_site_label_1
    _geom_torsion_atom_site_label_2
    _geom_torsion_atom_site_label_3
    _geom_torsion_atom_site_label_4
    _geom_torsion_site_symmetry_1
    _geom_torsion_site_symmetry_2
    _geom_torsion_site_symmetry_3
    _geom_torsion_site_symmetry_4
    _geom_torsion
    _geom_torsion_publ_flag
    C6 C1 C2 C3 . . . . 0.7(3) ?
    N1 C1 C2 C3 . . . . -177.07(17) ?
    C1 C2 C3 C4 . . . . 0.5(3) ?
    C2 C3 C4 C5 . . . . -1.1(3) ?
    C2 C3 C4 N3 . . . . 178.25(18) ?
    C3 C4 C5 C6 . . . . 0.5(3) ?
    N3 C4 C5 C6 . . . . -178.85(17) ?
    C4 C5 C6 C1 . . . . 0.7(3) ?
    C2 C1 C6 C5 . . . . -1.3(3) ?
    N1 C1 C6 C5 . . . . 176.53(17) ?
    N1 C7 C8 N2 . . . . -54.0(2) ?
    N2 C9 C10 N1 . . . . 59.2(2) ?
    C16 C11 C12 O5 . . . . -177.19(16) ?
    C17 C11 C12 O5 . . . . 3.3(3) ?
    C16 C11 C12 C13 . . . . 2.3(3) ?
    C17 C11 C12 C13 . . . . -177.21(16) ?
    O5 C12 C13 C14 . . . . 178.56(17) ?
    C11 C12 C13 C14 . . . . -1.0(3) ?
    C12 C13 C14 C15 . . . . -0.8(3) ?
    C13 C14 C15 C16 . . . . 1.2(3) ?
    C14 C15 C16 C11 . . . . 0.3(3) ?
    C12 C11 C16 C15 . . . . -2.0(3) ?
    C17 C11 C16 C15 . . . . 177.55(18) ?
    C16 C11 C17 O3 . . . . -6.2(3) ?
    C12 C11 C17 O3 . . . . 173.34(17) ?
    C16 C11 C17 O4 . . . . 173.08(17) ?
    C12 C11 C17 O4 . . . . -7.4(2) ?
    C2 C1 N1 C10 . . . . 12.9(2) ?
    C6 C1 N1 C10 . . . . -164.78(16) ?
    C2 C1 N1 C7 . . . . -124.13(18) ?
    C6 C1 N1 C7 . . . . 58.1(2) ?
    C9 C10 N1 C1 . . . . 163.32(15) ?
    C9 C10 N1 C7 . . . . -58.00(19) ?
    C8 C7 N1 C1 . . . . -164.92(15) ?
    C8 C7 N1 C10 . . . . 55.73(19) ?
    C7 C8 N2 C9 . . . . 56.27(19) ?
    C10 C9 N2 C8 . . . . -59.12(19) ?
    C5 C4 N3 O1 . . . . 0.6(3) ?
    C3 C4 N3 O1 . . . . -178.8(2) ?
    C5 C4 N3 O2 . . . . -177.9(2) ?
    C3 C4 N3 O2 . . . . 2.7(3) ?
loop_
    _geom_hbond_atom_site_label_D
    _geom_hbond_atom_site_label_H
    _geom_hbond_atom_site_label_A
    _geom_hbond_site_symmetry_A
    _geom_hbond_distance_DH
    _geom_hbond_distance_HA
    _geom_hbond_distance_DA
    _geom_hbond_angle_DHA
    _geom_hbond_publ_flag
    C8 H8A O5 2_545 0.97 2.53 3.430(2) 155 yes
    C9 H9A O5 1_655 0.97 2.47 3.407(2) 164 yes
    N2 H21 O3 2_655 0.918(15) 1.876(15) 2.784(2) 169.6(18) yes
    N2 H22 O4 . 0.907(15) 1.792(15) 2.6957(18) 174.0(18) yes
    O5 H5O O4 . 0.855(15) 1.733(17) 2.5221(17) 152(2) yes
_shelx_space_group_comment
;
The symmetry employed for this shelxl refinement is uniquely defined
by the following loop, which should always be used as a source of
symmetry information in preference to the above space-group names.
They are only intended as comments.
;
_shelx_estimated_absorpt_T_min     0.951
_shelx_estimated_absorpt_T_max     0.959
_shelx_hkl_file
;
   0   0   4 5694.77 39.3092   0
   0   0   5 238.377 14.8153   0
   0   0   5 286.454 18.6151   5
   0   0   6 73405.5 188.958   5
   0   0   6 75692.0 172.133   0
   0   0   7 522.573 24.1751   0
   0   0   7 4063.38 51.4379   5
   0   0   8 6309.72 59.2308   0
   0   0   8 6348.85 64.7786   5
   0   0   9 421.666 30.6424   5
   0   0   9 348.583 25.1560   0
   0   0  10 68304.4 210.628   0
   0   0  10 67801.1 226.614   5
   0   0  11 1513.30 40.0319   0
   0   0  11 1998.54 48.3469   5
   0   0  12 38302.1 187.559   5
   0   0  12 38621.8 176.227   0
   0   0  13 1414.78 49.6001   5
   0   0  13 1245.91 39.6036   0
   0   0  14 83.7664 28.0549   5
   0   0  14 65.6937 18.9828   0
   0   0  15 122.779 27.3639   0
   0   0  15 159.046 31.2388   5
   0   0  16 12947.4 73.6175   4
   0   0  16 13147.1 121.925   0
   0   0  16 13258.4 130.843   5
   0   0  17 568.896 45.1576   5
   0   0  17 394.178 19.0040   4
   0   0  17 486.155 32.4846   0
   0   0  18 669.508 38.2759   0
   0   0  18 572.845 42.5575   5
   0   0  19 52.3524 30.3650   0
   0   0  19 5.31300 32.6944   5
   0   0  20-17.6588 37.7256   5
   0   0  21 35.9507 39.9000   5
   0   0  22 1916.10 68.2619   5
   0   0  23 274.831 47.6676   5
   0   0  24 8022.95 132.326   5
   0   0  25 1751.46 87.6896   5
   0   0  26 50887.2 334.005   5
   0   0  27 2628.30 100.973   5
   0   0  28 9673.26 164.504   5
   0   0  29 1786.44 103.322   5
   0   0  29 1903.15 97.0020   3
   0   0  30 30573.7 286.927   5
   0   0  30 30991.3 289.964   3
   0   0  31 1976.72 98.7954   3
   0   0  31 1443.32 91.5082   5
   0   0  32 3016.34 109.800   3
   0   0  32 2831.90 111.414   5
   0   0  33 235.042 70.9424   5
   0   0  33 359.281 63.3460   3
   0   0  34 819.008 76.1722   3
   0   0  34 791.108 77.0175   5
   0   0  35 137.442 56.6284   5
   0   0  35 165.097 66.3526   3
   0   0  36 1576.47 91.7551   5
   0   0  36 1602.60 93.1322   3
   0   0  37 193.657 75.4732   5
   0   0  37 48.9887 48.7999   3
   0   0  38 55.4567 62.7749   3
   0   0  38 134.658 69.5249   5
   0   0  39 69.9337 70.3301   3
   0   0  39-116.983 60.2557   5
   0   0  40 237.856 72.4780   3
   0  -1   0 125.889 14.1299   1
   0  -1   1 9033.49 58.4471   1
   0   1   1 8833.18 56.9681   4
   0   1  -1 9115.26 58.8401   1
   0   1   2 13106.0 70.7224   4
   0   1  -2 12872.9 71.6582   1
   0   1   3 14308.4 76.3935   4
   0   1   3 14052.6 73.0034   3
   0   1   3 14373.9 74.4487   5
   0   1   4 312.066 17.3639   3
   0   1   4 366.077 21.6098   5
   0   1   4 421.382 20.3063   4
   0   1   5 11946.7 81.1176   5
   0   1   5 11957.4 75.1755   4
   0   1   5 11373.4 73.4321   3
   0   1   6 15853.7 92.6948   3
   0   1   6 16179.4 88.8386   4
   0   1   6 16683.9 103.639   5
   0  -1  -7 93.6722 17.1112   0
   0   1   7 102.390 20.1760   4
   0   1   7 18.8718 19.0222   3
   0  -1   7 67.4120 16.4957   5
   0   1   7 61.2674 25.5257   5
   0   1   8 20054.7 104.531   4
   0   1   8 19954.8 116.983   3
   0   1   8 20056.8 126.803   5
   0  -1  -8 20139.4 111.702   0
   0  -1   8 20159.0 95.8678   5
   0   1   9 7004.31 73.8446   3
   0   1   9 7287.36 66.2416   4
   0  -1  -9 7139.70 71.4352   0
   0   1   9 7336.96 82.1868   5
   0  -1   9 7186.18 63.2217   5
   0   1  10 2693.58 42.8077   4
   0  -1 -10 2657.37 47.5930   0
   0   1  10 2711.49 55.8288   5
   0  -1  10 2677.30 43.0625   5
   0   1  10 2521.28 48.9385   3
   0  -1 -11 1696.42 41.4714   0
   0  -1  11 1825.06 40.3203   5
   0   1  11 1761.49 37.3335   4
   0   1  11 1504.12 40.9691   3
   0   1  11 1753.96 47.3118   5
   0   1  12 30135.4 170.578   3
   0   1  12 30739.2 182.230   5
   0  -1 -12 31071.5 163.337   0
   0  -1  12 30867.1 153.150   5
   0   1  12 29915.2 139.311   4
   0   1  13 4804.51 81.4572   5
   0  -1  13 4846.96 69.8847   5
   0   1  13 4503.69 58.9456   4
   0  -1 -13 4352.19 65.9112   0
   0   1  13 4211.72 70.7053   3
   0   1  14 1078.73 39.6986   0
   0  -1  14 1216.06 40.5219   5
   0   1  14 1105.11 47.0912   5
   0   1  14 1072.82 43.1238   3
   0  -1 -14 1064.38 37.5356   0
   0   1  14 1116.43 34.0132   4
   0   1  15 1076.40 41.8284   0
   0  -1  15 1037.51 41.1923   5
   0   1  15 1095.77 50.3317   5
   0   1  15 1042.97 33.0281   4
   0   1  15 1005.93 42.5696   3
   0  -1 -15 1098.84 42.3284   0
   0   1  16 1879.54 41.8173   4
   0   1  16 1833.55 63.7003   5
   0  -1  16 1802.73 50.7569   5
   0   1  16 1746.62 48.9832   0
   0  -1 -16 1808.61 53.5078   0
   0   1  16 1852.46 55.0778   3
   0   1  17 380.951 25.6218   4
   0  -1  17 397.827 35.5737   5
   0   1  17 364.462 42.4085   5
   0  -1 -17 337.926 32.1690   0
   0   1  17 370.107 37.2852   3
   0   1  17 438.913 33.4075   0
   0   1  18 368.026 25.5545   4
   0  -1  18 440.090 36.9111   5
   0   1  18 372.321 42.1439   5
   0   1  18 314.232 33.6391   0
   0   1  18 379.007 37.7261   3
   0   1  19 272.390 46.6706   5
   0   1  19 297.025 25.5746   4
   0   1  19 306.541 38.3587   3
   0  -1  19 254.918 33.0878   5
   0   1  20 1782.79 64.9369   3
   0   1  20 1615.48 70.1823   5
   0  -1  20 1798.01 60.2683   5
   0   1  21 8255.59 124.094   3
   0  -1  21 8470.29 117.336   5
   0   1  21 8266.21 129.103   5
   0   1  22 521.041 57.4735   5
   0  -1  22 601.290 49.3289   5
   0   1  22 481.120 51.6950   3
   0  -1  23 4131.61 95.1359   5
   0   1  23 4305.29 99.8504   3
   0   1  23 4156.13 104.193   5
   0   1  24 1424.09 71.4223   3
   0  -1  24 1453.42 69.4874   5
   0   1  24 1496.14 77.5364   5
   0  -1  25 6424.85 118.914   5
   0   1  25 6155.99 124.781   3
   0   1  25 6294.09 129.594   5
   0   1  26 9867.27 163.321   5
   0  -1  26 9804.07 148.102   5
   0   1  26 9960.62 158.814   3
   0   1  27 4223.29 125.720   5
   0   1  27 4622.72 118.715   3
   0  -1  27 4391.74 113.049   5
   0  -1  28 9933.11 157.521   5
   0   1  28 10055.1 174.809   5
   0   1  28 9974.22 163.670   3
   0  -1  29 408.566 62.7147   5
   0   1  29 347.831 72.4714   5
   0  -1  30 1340.90 82.9365   5
   0   1  30 1478.12 84.9194   3
   0   1  30 1474.85 91.8916   5
   0  -1  31 145.363 64.3292   5
   0   1  31 296.706 73.5329   3
   0   1  31 185.555 75.6415   5
   0   1  32 3252.79 119.590   5
   0  -1  32 2861.79 100.374   5
   0   1  32 3014.38 107.758   3
   0   1  33 2580.82 108.761   3
   0   1  33 2653.70 109.032   5
   0   1  34 956.261 84.7251   5
   0   1  34 851.546 74.7424   3
   0   1  35-61.9957 65.8696   5
   0   1  35 72.2868 65.5087   3
   0   1  36 217.138 76.9219   5
   0   1  36 211.432 60.5960   3
   0   1  37 485.152 76.2496   5
   0   1  37 387.442 70.6191   3
   0   1  38 134.087 59.2174   5
   0   1  38 270.115 73.6897   3
   0   1  39 90.8640 68.7487   5
   0   1  39 104.504 49.7506   3
   0   1  40 312.469 76.1550   5
   0   1  40 459.011 78.2567   3
   0  -2   0 67196.2 224.235   1
   0   2   0 67423.9 216.587   4
   0   2   1 123657. 213.581   5
   0  -2   1 122162. 300.360   1
   0   2  -1 123633. 286.902   4
   0   2   1 122481. 296.698   4
   0   2   2 116146. 233.330   5
   0  -2   2 116406. 290.885   1
   0   2   2 116893. 293.755   4
   0   2  -2 117563. 294.371   1
   0   2  -2 116015. 278.425   4
   0   2   3 216381. 409.953   4
   0   2  -3 220985. 409.122   1
   0  -2   3 219935. 399.508   1
   0   2  -3 216461. 379.085   4
   0   2   4 343667. 1962.31   3
   0   2   4 348093. 1853.84   5
   0   2  -4 359177. 1874.41   4
   0   2   4 361744. 2115.92   4
   0   2  -5 141294. 342.256   1
   0   2   5 137042. 324.743   3
   0   2   5 140680. 315.685   5
   0   2   5 141332. 333.996   4
   0   2  -5 140237. 286.840   4
   0   2   6 22964.1 134.876   3
   0   2   6 23815.4 141.523   4
   0   2  -6 23697.7 116.702   4
   0   2   6 23322.9 136.354   5
   0   2   7 42.8026 27.5457   4
   0   2  -7 11.8320 17.4518   4
   0   2   7 17.1350 22.8132   3
   0   2   8 7935.90 89.5627   5
   0   2  -8 7744.78 66.8478   4
   0   2   8 8078.75 85.6084   3
   0   2   8 8058.79 86.4067   4
   0   2   9 122.432 26.6585   4
   0  -2   9 56.2849 12.2101   5
   0   2   9 83.1595 27.1617   5
   0   2   9 37.8386 20.7756   3
   0   2  10 9857.56 107.061   5
   0   2  10 9870.54 99.6113   3
   0   2 -10 9692.29 70.5899   2
   0  -2  10 9707.46 67.1405   5
   0   2  10 9607.55 96.9658   4
   0  -2  11 1354.85 30.5490   5
   0   2 -11 1387.99 28.7318   2
   0   2  11 1432.58 43.3209   4
   0   2  11 1277.54 43.1994   3
   0   2  11 1349.92 48.1753   5
   0   2  12 1129.52 51.0960   5
   0   2  12 1073.52 40.4732   4
   0  -2 -12 1161.21 42.9493   0
   0   2  12 1164.92 41.8322   3
   0  -2  12 1168.78 30.8799   5
   0   2 -12 1235.55 26.7133   2
   0   2  13 319.378 31.8653   3
   0  -2 -13 338.568 28.8724   0
   0   2 -13 266.259 15.5536   2
   0   2  13 332.277 32.7272   4
   0   2  13 268.422 35.8728   5
   0  -2  13 304.787 23.3281   5
   0  -2  14 5831.05 69.3523   5
   0   2  14 5851.89 82.0528   4
   0   2  14 5656.48 88.1891   3
   0   2  14 5956.73 98.2758   5
   0  -2 -14 5908.01 86.1345   0
   0   2 -14 5830.69 48.0176   2
   0  -2 -15 3260.56 66.7225   0
   0   2  15 3313.09 72.6651   3
   0   2  15 3336.56 80.0110   5
   0   2  15 3348.27 65.5060   4
   0   2 -15 3186.83 34.4228   2
   0  -2  15 3341.42 57.2081   5
   0   2  16 734.700 44.4707   3
   0   2  16 774.276 51.6623   5
   0  -2  16 834.302 35.7057   5
   0   2  16 759.379 38.8192   4
   0  -2 -16 761.755 37.9442   0
   0   2  17 209.342 30.7748   4
   0  -2  17 293.380 28.5418   5
   0   2  17 277.137 38.5634   3
   0   2  17 224.076 47.3932   5
   0   2  18 47.7084 43.8516   5
   0  -2  18 161.240 29.6115   5
   0   2  18 101.353 38.5441   3
   0   2  18 69.0556 29.6492   4
   0   2  19 7278.15 123.133   5
   0  -2  19 7298.58 96.1570   5
   0   2  19 7017.82 95.8112   4
   0   2  19 7365.79 115.902   3
   0   2  20 3703.98 73.1702   4
   0  -2  20 3816.42 75.4232   5
   0   2  20 3653.19 87.5016   3
   0   2  20 3744.39 96.9103   5
   0   2  21 170.181 55.2126   5
   0   2  21 66.4913 43.7460   3
   0  -2  21 179.708 37.5112   5
   0   2  22 10233.8 155.706   5
   0   2  22 10490.3 147.756   3
   0  -2  22 10607.7 127.666   5
   0   2  23 8048.31 146.218   5
   0  -2  23 7773.36 116.436   5
   0   2  23 7832.81 135.098   3
   0   2  24 3974.34 113.440   5
   0   2  24 4203.33 108.531   3
   0   2  25 3860.32 107.893   3
   0   2  25 3684.80 111.998   5
   0   2  26 5561.07 127.048   3
   0   2  26 5384.74 132.581   5
   0   2  27 540.610 67.1382   3
   0   2  27 318.774 71.0557   5
   0   2  28 468.984 67.0311   3
   0   2  28 495.821 68.8638   5
   0   2  29 208.114 73.2810   5
   0   2  29 92.9443 66.4800   3
   0   2  30 7595.35 166.440   5
   0   2  30 7193.70 152.211   3
   0   2  31 8879.40 171.198   3
   0   2  31 8907.19 179.061   5
   0   2  32 1133.31 90.5624   5
   0   2  32 1217.64 90.8487   3
   0   2  33 4854.16 147.694   5
   0   2  33 4417.31 135.237   3
   0   2  34 976.208 76.3402   3
   0   2  34 852.578 94.0276   5
   0   2  35 181.226 70.2186   3
   0   2  35 87.2859 69.1152   5
   0   2  36-127.449 60.8911   5
   0   2  36 38.6786 62.4601   3
   0   2  37 94.9553 54.7366   3
   0   2  37-52.2883 75.4825   5
   0   2  38 236.001 71.0387   3
   0   2  38 36.2664 83.2771   5
   0   2  39 115.024 54.8190   3
   0   2  40 298.706 74.2681   3
   0   3   0 7.52117 29.1606   4
   0   3   0-6.80036 12.5107   5
   0  -3   0-19.1304 26.2923   1
   0   3   1 11009.6 113.069   4
   0  -3   1 11072.6 113.696   1
   0   3  -1 11600.6 115.272   4
   0  -3  -1 11743.7 118.806   1
   0   3  -1 11170.3 63.0580   5
   0   3   1 10948.2 77.0455   5
   0   3   2 6641.97 90.6876   4
   0   3  -2 6776.76 89.0080   4
   0   3   2 6813.43 66.0922   5
   0  -3   2 6651.59 90.9274   1
   0   3  -3 1517.30 51.8562   1
   0   3   3 1555.13 37.3955   5
   0   3   3 1572.42 51.3940   4
   0   3  -3 1572.65 49.0767   4
   0  -3   3 1537.96 47.0336   1
   0   3  -4 9023.47 106.791   1
   0   3   4 8865.54 84.3932   5
   0   3   4 9199.21 109.071   4
   0  -3   4 8885.56 103.887   1
   0   3  -4 9268.80 99.4735   4
   0   3   5 813.307 45.8176   4
   0   3  -5 767.280 37.8970   4
   0   3  -5 813.798 41.6283   1
   0   3   5 736.009 34.0339   5
   0   3   6 211.726 36.7243   4
   0   3  -6 184.611 34.4545   1
   0   3   6 267.233 30.6394   3
   0   3   6 265.811 30.3443   5
   0   3  -6 203.332 28.3968   4
   0   3  -7 1135.36 40.7137   4
   0   3   7 1136.73 43.5113   5
   0   3  -7 1187.93 46.7130   1
   0   3   7 1210.18 51.1755   4
   0   3   7 1124.81 44.2399   3
   0   3  -8 2066.10 48.5677   4
   0   3   8 1956.72 61.8933   4
   0   3   8 2024.54 55.6912   5
   0   3   8 2062.37 55.1588   3
   0   3  -8 2014.88 59.1810   1
   0   3   9 614.162 42.7030   5
   0   3   9 672.479 46.3525   4
   0   3   9 610.818 38.7424   3
   0   3  -9 605.966 32.1742   4
   0   3  -9 589.521 43.5777   1
   0   3  10 5644.92 89.3264   5
   0   3  10 5881.58 89.5333   3
   0   3 -10 5182.24 70.8616   4
   0   3  10 6054.90 95.6956   4
   0   3 -10 6023.79 93.7692   1
   0   3  11 14513.3 139.762   3
   0   3  11 14924.8 146.561   4
   0   3  11 14614.4 143.506   5
   0   3 -11 14768.4 112.534   4
   0   3  12 296.573 42.2100   4
   0   3  12 288.824 46.8807   5
   0   3  12 218.520 34.3195   3
   0   3  13 11178.6 135.620   5
   0   3  13 11670.9 133.070   4
   0   3 -13 11829.0 97.9217   2
   0   3  13 11222.5 129.273   3
   0   3  14 7952.97 111.808   3
   0   3  14 8175.49 114.587   4
   0   3  14 7994.28 120.085   5
   0   3 -14 7791.79 79.9675   2
   0   3  15 5785.86 106.048   5
   0   3  15 5858.53 99.8116   4
   0   3  15 5645.68 98.2047   3
   0   3  16 176.577 47.9807   5
   0   3  16 153.083 38.2071   3
   0   3  16 191.685 39.8725   4
   0   3  17 1688.21 69.5578   5
   0   3  17 1607.87 60.1159   4
   0   3  17 1663.37 61.2408   3
   0   3  18 680.051 47.3181   4
   0   3  18 705.034 48.4601   3
   0   3  18 719.772 59.7148   5
   0   3  19 567.786 45.8612   4
   0   3  19 424.381 55.7120   5
   0   3  19 550.174 47.6560   3
   0   3  20 136.551 40.8289   3
   0   3  20 143.823 56.6052   5
   0   3  20 161.406 41.9417   4
   0   3  21 4278.06 91.9414   4
   0   3  21 4372.90 101.474   3
   0   3  21 4098.35 110.164   5
   0   3  22 15405.4 198.478   5
   0   3  22 16256.3 190.472   3
   0   3  22 15321.9 165.186   4
   0   3  23 16451.8 195.173   3
   0   3  23 16791.6 212.012   5
   0   3  24 7090.52 137.869   3
   0   3  24 6498.04 142.550   5
   0   3  25 155.314 73.1161   5
   0   3  25 121.100 52.9861   3
   0   3  26 273.893 57.6819   3
   0   3  26 232.839 66.4339   5
   0   3  27 1768.42 91.3342   5
   0   3  27 1775.41 81.9393   3
   0   3  28 112.887 67.2426   5
   0   3  28 190.377 52.9993   3
   0   3  29 1534.50 79.2266   3
   0   3  29 1548.49 94.3921   5
   0   3  30 683.926 62.2520   3
   0   3  30 599.301 74.1668   5
   0   3  31 4364.94 121.756   3
   0   3  31 4542.64 143.274   5
   0   3  32 742.132 90.4230   5
   0   3  32 761.210 67.1240   3
   0   3  33 121.794 70.0400   5
   0   3  33 226.977 58.6396   3
   0   3  34 506.497 88.5132   5
   0   3  34 617.004 67.4967   3
   0   3  35 251.461 57.3954   3
   0   3  35-5.99845 78.9984   5
   0   3  36 235.742 73.6315   5
   0   3  37 156.326 75.9865   5
   0  -4   0 5024.07 95.6042   1
   0   4   0 5205.45 96.5987   4
   0   4   0 5082.00 56.3521   5
   0   4   1 5286.99 97.9481   4
   0  -4  -1 5335.41 97.9510   1
   0  -4   1 5119.48 92.3425   1
   0   4  -1 5261.22 51.8965   5
   0   4   1 5140.26 60.6792   5
   0   4  -1 5664.24 99.0009   4
   0  -4  -2 1837.34 64.4824   1
   0   4  -2 1829.19 64.1786   4
   0   4   2 1912.70 69.8379   4
   0  -4   2 1742.54 61.6600   1
   0   4  -2 1767.68 28.2757   5
   0   4  -3 924.201 52.8325   4
   0   4   3 896.450 34.5799   5
   0  -4   3 797.099 50.7711   1
   0   4   3 884.902 58.0559   4
   0   4   4 505.012 32.3774   5
   0  -4   4 468.325 39.4859   1
   0   4   4 440.033 48.8732   4
   0   4  -4 427.090 42.6957   4
   0   4  -5-7.93211 39.1972   4
   0   4  -5-21.6201 43.1726   1
   0   4   5 34.7407 26.8805   5
   0   4   5-18.9475 48.8561   4
   0   4   6 5291.17 81.4302   5
   0   4   6 5356.39 105.141   4
   0   4  -6 5345.68 100.731   1
   0   4  -6 5348.57 92.1035   4
   0   4   7 36559.2 212.096   5
   0   4   7 38591.4 255.127   4
   0   4  -7 36892.1 221.998   4
   0   4   8 5384.95 108.759   4
   0   4   8 5119.07 88.5292   5
   0   4  -8 4994.36 87.5704   4
   0   4   9 13023.5 137.670   5
   0   4  -9 13196.8 134.040   4
   0   4   9 13214.5 157.403   4
   0   4 -10 45366.9 241.077   4
   0   4  10 44979.4 255.555   5
   0   4  10 44923.0 263.332   3
   0   4  10 45734.6 286.302   4
   0   4  11 2493.66 71.9561   3
   0   4  11 2564.77 75.2227   5
   0   4 -11 2382.57 63.6065   4
   0   4  11 2655.27 84.0534   4
   0   4  12 830.873 57.4655   4
   0   4 -12 821.246 41.2350   4
   0   4  12 759.390 50.2630   3
   0   4  12 802.999 52.9533   5
   0   4  13 1596.72 64.9145   3
   0   4  13 1577.41 63.0169   5
   0   4  13 1603.34 67.7737   4
   0   4  14 117.269 43.8142   4
   0   4  14 106.624 40.5210   5
   0   4  14 149.768 40.6285   3
   0   4  15 1018.95 63.4687   4
   0   4  15 1080.06 63.0796   5
   0   4  15 1002.69 56.6644   3
   0   4  16 605.246 56.7272   4
   0   4  16 589.637 54.9158   5
   0   4  16 604.441 48.6434   3
   0   4  17 5.22793 46.8629   5
   0   4  17 6.46659 41.8108   4
   0   4  17 12.6912 40.6812   3
   0   4  18 4374.99 103.716   4
   0   4  18 4330.40 102.253   3
   0   4  18 4614.24 112.320   5
   0   4  19 3718.99 100.566   3
   0   4  19 3842.13 104.861   5
   0   4  19 3841.08 99.6122   4
   0   4  20 541.830 61.5083   3
   0   4  20 609.521 60.4712   4
   0   4  20 628.848 73.0544   5
   0   4  21-39.7796 55.5341   3
   0   4  21 63.7959 50.3321   4
   0   4  21 33.6453 56.0081   5
   0   4  22 529.082 73.7239   5
   0   4  22 466.966 63.5703   4
   0   4  22 452.976 61.7396   3
   0   4  23 4749.93 126.972   5
   0   4  23 5020.88 121.037   3
   0   4  23 4992.48 116.038   4
   0   4  24 181.212 72.2596   5
   0   4  24 133.926 49.9679   3
   0   4  25 1319.85 75.8377   3
   0   4  25 1274.54 81.0347   5
   0   4  26 692.254 79.6910   5
   0   4  26 761.204 66.7992   3
   0   4  27 302.339 73.5088   5
   0   4  27 371.144 58.3478   3
   0   4  28 74.2984 48.6442   3
   0   4  28 67.6316 69.4862   5
   0   4  29 474.310 64.8677   3
   0   4  29 594.641 84.5228   5
   0   4  30 326.830 69.2027   5
   0   4  31 390.347 85.7849   5
   0   4  32-33.5129 80.3793   5
   0   4  33 89.4420 69.2682   5
   0   4  34 632.411 103.689   5
   0   4  35 1065.50 107.658   5
   0   5   0-13.1933 44.2880   4
   0   5  -1 25.5778 41.8458   4
   0   5   1-24.5903 47.4527   4
   0   5  -2 816.878 56.7339   4
   0   5   2 758.626 64.6761   4
   0   5  -3 397.533 48.8586   4
   0   5   3 460.462 58.1773   4
   0   5  -4 265.092 45.2597   4
   0   5   4 322.898 58.8531   4
   0   5   5 2598.97 61.1271   5
   0   5  -5 2739.18 80.8425   4
   0   5   5 2804.00 92.7271   4
   0   5   6 123.611 33.3749   5
   0   5  -6 117.019 44.0343   4
   0   5   6 102.350 59.3186   4
   0   5  -7 8219.02 125.624   4
   0   5   7 8198.92 110.181   5
   0   5   7 8756.59 147.157   4
   0   5   8 336.365 60.7091   4
   0   5  -8 325.342 45.9012   4
   0   5   8 345.053 41.0989   5
   0   5   9 1413.70 77.5344   4
   0   5   9 1482.30 59.5395   5
   0   5  -9 1345.56 62.1072   4
   0   5 -10 420.446 45.6658   4
   0   5  10 432.093 47.6926   5
   0   5  10 428.586 65.9064   4
   0   5  11 384.888 64.6173   4
   0   5  11 481.167 49.3090   5
   0   5 -11 440.092 44.9297   4
   0   5  12 2219.20 76.4252   5
   0   5  12 2262.60 91.6200   4
   0   5 -12 2174.96 69.7757   4
   0   5  13 427.261 65.9387   4
   0   5  13 422.558 53.0665   5
   0   5  14 511.432 56.9816   5
   0   5  14 557.116 51.9573   3
   0   5  14 515.243 67.2317   4
   0   5  15 431.334 52.2422   3
   0   5  15 435.501 63.4149   4
   0   5  15 504.236 56.4854   5
   0   5  16 63.1104 54.4354   4
   0   5  16 60.0955 50.0481   3
   0   5  16 13.0574 48.1484   5
   0   5  17 1486.17 76.0705   3
   0   5  17 1545.52 81.9994   4
   0   5  17 1541.72 80.8359   5
   0   5  18 16029.8 203.231   5
   0   5  18 16845.2 213.868   4
   0   5  18 16289.5 202.841   3
   0   5  19 7610.46 152.633   4
   0   5  19 7467.44 149.999   5
   0   5  19 7265.72 142.947   3
   0   5  20 596.329 71.3056   5
   0   5  20 563.537 66.4979   3
   0   5  20 645.278 70.5300   4
   0   5  21 2666.09 107.224   5
   0   5  21 2751.96 105.120   4
   0   5  21 2756.09 100.678   3
   0   5  22 1398.09 82.7227   3
   0   5  22 1376.27 83.0394   4
   0   5  22 1343.18 86.0913   5
   0   5  23 115.989 56.1520   3
   0   5  23 35.9399 57.1986   4
   0   5  23 121.100 69.9864   5
   0   5  24 580.549 76.8829   5
   0   5  24 510.313 62.6770   4
   0   5  25 1117.06 88.3609   5
   0   5  26 505.310 79.3466   5
   0   5  27 199.417 67.3283   5
   0   5  28 489.711 81.6044   5
   0   5  29 981.354 92.6966   5
   0   5  30-32.1939 70.9473   5
   0   5  31 453.514 93.0875   5
   0   5  32 568.617 82.5582   5
   0   5  33-22.2020 92.0695   5
   0   6   0 1868.54 86.9333   4
   0   6   1 2072.19 91.5658   4
   0   6  -1 2000.50 86.0540   4
   0   6  -2 2347.84 92.6382   4
   0   6   2 2324.93 95.5936   4
   0   6   3 4533.18 119.916   4
   0   6  -3 4624.55 116.202   4
   0   6   4 604.256 71.4362   4
   0   6  -4 666.874 67.4917   4
   0   6  -5 1804.32 82.9903   4
   0   6   5 1952.83 92.2114   4
   0   6   6 397.526 68.8209   4
   0   6  -6 406.515 59.7633   4
   0   6  -7 1336.20 71.7694   4
   0   6   7 1302.91 88.7322   4
   0   6   8 863.650 82.9281   4
   0   6  -8 791.029 68.2194   4
   0   6  -9 5004.94 114.144   4
   0   6   9 5147.59 135.684   4
   0   6  10 291.802 70.3866   4
   0   6 -10 366.094 56.5158   4
   0   6  11 386.580 74.0369   4
   0   6 -11 311.435 54.2333   4
   0   6  12 2446.06 106.768   4
   0   6  13 2238.04 103.632   4
   0   6  14 17.4765 63.0344   4
   0   6  14 23.1258 53.2020   5
   0   6  15 117.172 54.4750   5
   0   6  15 125.334 61.3335   4
   0   6  16 83.6621 58.7753   5
   0   6  16 6.49649 62.3990   4
   0   6  17 1489.10 94.3862   4
   0   6  17 1533.81 82.1930   5
   0   6  18 100.502 55.2206   5
   0   6  18 37.9052 68.4482   4
   0   6  19 582.454 69.8956   5
   0   6  19 449.758 76.6641   4
   0   6  20 258.303 62.8315   4
   0   6  20 401.939 77.0599   5
   0   6  21 4795.46 139.823   5
   0   6  21 5053.04 143.011   4
   0   6  22 102.917 63.2460   5
   0   6  22 227.353 67.3964   4
   0   6  23 1042.23 80.4452   4
   0   6  23 768.959 82.7458   5
   0   6  24-64.2843 73.4417   5
   0   6  24 86.1773 67.8907   4
   0   6  25 259.629 63.5058   4
   0   6  25 166.151 61.9039   5
   0   6  26 124.723 76.1618   5
   0   6  27-51.8787 73.4132   5
   0   6  28 217.221 82.1003   5
   0   6  29 1292.80 112.719   5
   0   6  30 213.403 77.5402   5
   0   7   0-23.1756 57.8859   4
   0   7  -1 111.455 63.8077   4
   0   7   1 71.7517 66.9569   4
   0   7  -2 19.9356 63.3794   4
   0   7   2-43.9003 60.8722   4
   0   7   3 2936.92 114.962   4
   0   7  -3 3025.43 110.531   4
   0   7  -4 649.775 71.4839   4
   0   7   4 728.328 78.8827   4
   0   7  -5 1168.18 80.5001   4
   0   7   5 1388.46 96.8118   4
   0   7   6 460.661 72.3357   4
   0   7  -6 418.091 66.1141   4
   0   7   7 346.791 71.4134   4
   0   7  -7 248.940 64.4368   4
   0   7  -8 74.6678 60.5866   4
   0   7   8 129.402 76.9317   4
   0   7  -9 206.007 64.7071   4
   0   7   9 209.780 73.9226   4
   0   7  10 325.200 70.4786   4
   0   7 -10 244.180 56.3046   4
   0   7  11 181.112 68.6890   4
   0   7  12 304.102 69.6410   4
   0   7  13 182.538 72.6884   4
   0   7  14 2696.42 117.144   4
   0   7  15 6675.27 167.091   4
   0   7  16 164.536 79.6770   4
   0   7  17 55.1530 79.2040   4
   0   7  18 842.487 98.0417   4
   0   7  19 1882.94 110.632   4
   0   7  20 209.354 67.9487   4
   0   7  21 911.292 91.2326   4
   0   7  22-14.3796 65.7682   4
   0   7  23 215.432 57.4857   4
   0   7  24-65.3143 67.4042   4
   0   7  25 488.229 82.4747   5
   0   7  25 215.645 65.7803   4
   0   7  26 271.659 82.9012   5
   0   7  26-214.403 67.8761   4
   0   7  27 762.441 90.5266   5
   0   7  28 93.6921 71.3853   5
   0   8   0 85.4665 66.6697   4
   0   8  -1-91.1617 70.9630   4
   0   8   1 67.8318 78.0929   4
   0   8   2 200.424 70.3057   4
   0   8  -2 1.08989 71.3115   4
   0   8   3 1162.68 101.672   4
   0   8  -3 875.177 86.6993   4
   0   8  -4 223.707 66.8219   4
   0   8   4 182.564 71.2888   4
   0   8  -5 613.608 75.8267   4
   0   8   5 609.162 91.8705   4
   0   8  -6 1064.67 86.6349   4
   0   8   6 1039.18 99.1059   4
   0   8  -7 582.440 78.4226   4
   0   8   7 523.973 78.7937   4
   0   8  -8 52.8369 60.9906   4
   0   8   8 110.732 71.4947   4
   0   8   9 148.363 84.0679   4
   0   8  10 1195.88 107.367   4
   0   8  11-33.3381 81.0006   4
   0   8  12-63.1431 81.5256   4
   0   8  13 1597.81 110.206   4
   0   8  14 219.182 83.3729   4
   0   8  15 1.04067 82.2759   4
   0   8  16 1153.78 113.336   4
   0   8  17 1128.03 115.789   4
   0   8  18 173.986 87.2114   4
   0   8  19 38.8298 74.6344   4
   0   8  20 593.398 71.2876   4
   0   8  21 428.440 81.5042   4
   0   9   0-67.3956 84.5883   4
   0   9   1 33.4958 81.3115   4
   0   9  -1 29.3631 70.0597   4
   0   9   2-40.7715 85.6895   4
   0   9  -2 175.756 88.8044   4
   0   9  -3 71.0637 80.9976   4
   0   9   3-42.8133 79.4345   4
   0   9   4-240.151 83.0550   4
   0   9  -4 121.039 59.8065   4
   0   9   5 31.5656 68.4955   4
   0   9  -5 38.6154 71.3864   4
   0   9  -6 372.703 85.8087   4
   0   9   6 297.020 90.6335   4
   0   9   7 114.168 94.3018   4
   0   9   8 84.0798 74.1755   4
  -1   0  41 211.678 60.3955   3
  -1   0  40-28.9900 48.7921   3
  -1   0  39 573.250 76.5264   5
  -1   0  39 696.325 68.9626   3
  -1   0  38 236.722 62.7097   3
  -1   0  38 137.787 61.7368   5
  -1   0  37 486.153 74.7893   5
  -1   0  37 639.143 75.6484   3
  -1   0  36-40.2645 60.5613   5
  -1   0  36 118.513 65.4193   3
  -1   0  35 583.709 72.5975   5
  -1   0  35 859.421 77.6345   3
  -1   0  34 197.771 61.9711   5
  -1   0  34 217.666 65.7284   3
  -1   0  33 3084.89 108.557   5
  -1   0  32 567.757 67.0895   5
  -1   0  31 10345.4 176.689   5
  -1   0  30 297.128 60.4960   5
  -1   0  29 1591.03 82.5798   5
  -1   0  28 94.2507 57.3546   5
  -1   0  27 728.468 67.2219   5
  -1   0  26 141.360 55.7838   5
  -1   0  25 2487.58 86.5715   5
  -1   0  24 69.8700 47.3839   5
  -1   0  23 2845.34 85.3867   5
  -1   0  22 175.264 52.1483   5
  -1   0  21 7740.98 124.781   5
  -1   0  20 150.594 55.0175   5
  -1   0  19 25028.0 202.100   5
  -1   0  18 137.661 47.8622   5
  -1   0  17 33136.6 206.374   0
  -1   0  17 33780.9 219.628   5
  -1   0  16 89.7038 35.5878   5
  -1   0  16 243.359 39.5634   0
  -1   0  15 200.135 30.6294   0
  -1   0  15 281.828 33.9491   5
  -1   0  14 1568.13 50.2617   0
  -1   0  14 47.5751 30.0883   5
  -1   0  13 86534.9 308.286   5
  -1   0  13 89900.4 291.648   0
  -1   0  12-5.31207 30.0579   5
  -1   0  12 909.107 43.6825   0
  -1   0  11 26372.3 156.978   5
  -1   0  11 26544.2 148.622   0
  -1   0  10 45.0308 17.9643   0
  -1   0  10 10.7118 26.2034   5
  -1   0   9 14354.5 100.705   0
  -1   0   9 14685.6 109.043   5
  -1   0   8 28.3271 19.3541   0
  -1   0   8 13.1018 25.3466   5
  -1   0   7 2915.04 53.9661   5
  -1   0   6-32.8744 28.3781   5
  -1   0   5 13897.5 90.5306   5
  -1   0   4 6.83510 21.0193   5
  -1   0   3 137.731 20.5465   5
  -1   0   2 4.11259 17.0291   5
  -1   0   1 72201.9 174.585   5
  -1   0   0 5.57074 11.2275   5
  -1   0  -1 18497.8 91.1298   5
  -1   0  -2 0.59019 17.3646   5
   1   0   3 10527.9 64.0900   3
   1   0   4 1.51832 14.1171   3
   1   0   4-2.97719 7.32474   0
   1   0   5 2741.29 26.8887   0
   1   0   5 2702.99 38.9293   3
   1   0   6 17.7347 18.5124   3
   1   0   6 4.81447 11.9271   0
   1   0   7 143980. 920.636   0
   1   0   7 146500. 311.142   3
   1   0   8 38.3272 19.3580   3
   1   0   8 631.501 23.4272   0
   1   0   9 19093.7 125.964   3
   1   0   9 18701.4 97.8283   0
   1   0  10 431.221 25.6729   0
   1   0  11 121410. 278.491   0
   1   0  11 121136. 338.689   5
   1   0  12 1220.00 42.8299   0
   1   0  12 79.7355 30.6954   5
   1   0  13 9614.96 88.0867   0
   1   0  13 9219.62 104.426   5
   1   0  14 221.341 30.4607   0
   1   0  14 48.0550 31.2550   5
   1   0  15 23072.9 147.635   0
   1   0  15 23892.5 174.774   5
   1   0  16 657.699 41.2560   0
   1   0  16 323.410 49.2897   5
   1   0  17 32481.0 186.220   0
   1   0  17 32715.7 216.063   5
   1   0  18 870.948 47.9130   0
   1   0  18 1038.51 58.1180   5
   1   0  19 16602.1 164.782   5
   1   0  19 16361.3 141.875   0
   1   0  20 452.711 42.4536   0
   1   0  20 696.412 52.8643   5
   1   0  21 15.2499 38.7471   5
   1   0  21 87.2016 42.0884   3
   1   0  22 34.7999 42.8454   3
   1   0  22-8.08241 37.5888   5
   1   0  23 350.125 52.6815   3
   1   0  23 274.116 45.9410   5
   1   0  24-32.9387 52.4160   5
   1   0  24 37.9656 47.9549   3
   1   0  25 165.962 53.3611   3
   1   0  25 94.3362 57.6536   5
   1   0  26 123.467 59.5856   3
   1   0  26 34.5910 55.9087   5
   1   0  27 1882.99 93.2295   5
   1   0  27 1833.58 90.1764   3
   1   0  28 62.5027 68.8040   5
   1   0  28 154.540 65.5361   3
   1   0  29 3811.08 116.933   3
   1   0  29 3672.25 117.777   5
   1   0  30 69.2630 71.1447   5
   1   0  30 222.851 59.6191   3
   1   0  31 362.039 64.6431   5
   1   0  31 506.925 70.9863   3
   1   0  32 5.02514 69.0029   5
   1   0  32 3.54994 49.4884   3
   1   0  33 148.715 64.1358   3
   1   0  34 6.88319 61.3255   3
   1   0  35 16.3822 58.3904   3
   1   0  36 56.9505 67.2711   3
   1   0  37 90.0582 59.1074   3
   1   0  38 17.4131 64.6935   3
   1   0  39 84.8775 74.4829   3
  -1   1  40 128.117 65.2460   5
  -1  -1  40 345.481 54.9029   3
  -1   1  39 131.545 64.1877   5
  -1   1  38 347.990 71.0213   5
  -1   1  37 336.153 71.5483   5
  -1   1  37 384.556 65.0674   3
  -1   1  36 137.772 65.6120   5
  -1   1  36 215.945 53.7765   3
  -1   1  35 66.9122 58.8305   3
  -1   1  35 68.6106 56.3678   5
  -1   1  34 826.246 81.9488   5
  -1   1  34 952.332 78.1411   3
  -1   1  33 776.175 81.8067   5
  -1   1  33 792.671 65.3425   3
  -1   1  32 2196.69 105.288   5
  -1   1  32 2082.81 94.0618   3
  -1   1  31 3719.23 112.116   3
  -1   1  31 3581.49 120.694   5
  -1  -1  31 3617.39 107.919   5
  -1   1  30 806.557 74.1599   5
  -1   1  30 650.610 66.2906   3
  -1  -1  30 639.046 68.5775   5
  -1  -1  29 5788.48 127.354   5
  -1   1  29 5880.28 137.933   5
  -1   1  29 5910.68 128.592   3
  -1   1  28 1535.35 76.3103   3
  -1   1  28 1628.96 86.9625   5
  -1  -1  28 1628.46 80.8230   5
  -1   1  27 3951.59 106.280   3
  -1   1  27 3915.57 113.368   5
  -1  -1  27 3757.12 102.646   5
  -1  -1  26 5578.48 115.464   5
  -1   1  26 5443.33 125.797   5
  -1   1  26 5379.45 113.609   3
  -1   1  25 175.720 49.0488   3
  -1  -1  25 165.709 44.4620   5
  -1   1  25 161.553 53.7826   5
  -1  -1  24 24.6838 41.7268   5
  -1   1  24 109.297 42.1264   3
  -1   1  24 26.3583 52.9534   5
  -1  -1  23 1738.40 68.4339   5
  -1   1  23 1800.37 80.0859   5
  -1   1  23 1732.33 65.4541   3
  -1  -1  22 509.179 47.7002   5
  -1   1  22 515.569 43.7246   3
  -1   1  22 548.609 58.7171   5
  -1   1  21 483.954 44.0031   3
  -1   1  21 339.803 52.2468   5
  -1  -1  21 397.247 45.7885   5
  -1  -1  20 2913.54 76.0028   5
  -1   1  20 2620.05 82.4280   5
  -1   1  20 2870.69 71.5792   3
  -1  -1  19 7857.42 110.566   5
  -1   1  19 7904.47 107.727   3
  -1   1  19 7908.86 125.837   5
  -1   1  18 3851.52 76.9355   3
  -1   1  18 3870.29 90.1840   5
  -1  -1  18 3830.13 78.1799   5
  -1   1  17 790.773 50.5849   5
  -1   1  17 852.535 45.2146   0
  -1  -1  17 959.732 47.7539   5
  -1  -1  16 10322.4 112.412   5
  -1   1  16 10787.8 131.292   5
  -1   1  16 10583.4 119.249   0
  -1   1  15 1895.43 55.7702   0
  -1   1  15 1930.85 60.9645   5
   1  -1 -15 1821.25 52.7597   0
  -1  -1  15 1993.42 53.7851   5
  -1  -1  14 57.0433 27.7030   5
   1  -1 -14 52.8832 31.6273   0
  -1   1  14 57.9064 36.0216   5
   1  -1 -13 17084.5 133.554   0
  -1  -1  13 17578.7 129.199   5
  -1   1  13 17618.8 150.620   5
  -1   1  13 17708.1 138.054   0
  -1  -1  12 4599.00 67.5941   5
  -1   1  12 4804.22 73.3067   0
  -1   1  12 4827.32 81.0230   5
   1  -1 -12 4577.36 69.3760   0
   1  -1 -11 6.80735 23.8106   0
  -1   1  11 4.78775 17.9169   0
  -1   1  11 59.4039 19.3708   3
  -1   1  11 15.5344 33.0170   5
  -1  -1  10 15422.3 106.298   5
  -1   1  10 15480.1 114.900   0
   1  -1 -10 15250.9 113.802   0
  -1   1  10 15203.7 99.7313   3
  -1   1  10 15530.5 127.397   5
   1  -1  -9 46358.1 187.083   0
  -1  -1   9 46688.3 174.224   5
  -1   1   9 46632.4 209.353   5
  -1   1   9 46737.8 160.088   3
  -1   1   9 47063.5 189.598   0
  -1   1   8 154.534 27.7239   5
  -1   1   8 168.126 16.1834   3
  -1  -1   8 173.986 21.5964   5
   1  -1  -8 167.673 19.1519   0
  -1   1   7 115.725 14.4631   3
  -1   1   7 268.606 27.8508   5
  -1  -1   7 180.069 22.3737   5
   1   1  -7 122.328 18.6318   2
   1  -1  -7 134.754 22.2129   0
   1  -1  -6 65759.8 193.162   0
  -1  -1   6 65840.0 179.956   5
   1   1  -6 65266.6 180.868   2
  -1   1   6 65273.4 220.006   5
  -1  -1   5 241267. 1370.94   5
   1   1  -5 260499. 1424.11   2
   1  -1  -5 253863. 1427.02   0
  -1  -1   4 209871. 1198.23   5
   1   1  -4 217660. 1302.38   2
  -1   1   3 1897.34 41.7486   5
   1   1  -3 1828.15 37.3502   2
  -1  -1   3 1738.95 31.7236   5
  -1  -1   2 243146. 1260.79   5
   1   1  -2 247272. 1409.70   2
  -1  -1   1 133007. 236.604   5
   1   1  -1 131203. 262.755   2
   1   1  -1 129838. 242.056   1
  -1   1   1 131320. 252.115   5
  -1  -1   0 19489.2 98.9772   5
  -1   1   0 20001.8 96.4887   5
   1   1   0 20194.9 103.455   2
  -1  -1   0 19916.6 90.4204   1
   1   1   0 19590.6 92.0787   1
  -1   1  -1 73600.6 179.782   5
   1   1   1 74068.4 200.679   3
  -1  -1  -1 73524.0 172.087   1
   1   1   1 72694.7 196.184   2
   1   1   2 38226.8 142.603   2
   1   1   2 39329.7 150.574   3
   1  -1   2 38035.1 110.424   1
  -1   1  -2 38317.7 131.535   5
   1   1   3 6423.68 63.7368   3
  -1   1  -3 6143.98 46.4900   1
  -1   1  -3 5847.06 53.7429   5
   1   1   3 6144.26 58.7673   2
   1   1   4 74.8147 17.0367   3
  -1   1  -4 51.1488 19.9030   5
  -1   1  -4 65.7289 13.4976   1
   1   1   5 44392.4 173.861   3
   1   1   6 2048.08 38.5995   4
   1   1   6 1909.02 42.5346   3
   1   1   7 112.620 20.8485   3
   1   1   7 106.532 18.3777   4
   1   1   8 23095.7 141.966   3
   1   1   8 23158.2 143.691   5
   1   1   8 22742.9 117.799   4
   1   1   9 86.3509 18.3974   4
  -1  -1  -9 88.9333 17.4685   0
   1   1   9 73.5921 27.2186   5
   1   1   9 81.8965 25.1594   3
   1   1  10 2063.69 51.5232   3
   1   1  10 2219.76 40.5090   4
  -1  -1 -10 2162.31 41.0427   0
   1   1  10 2095.45 52.4776   5
   1   1  11 4428.92 56.3743   4
   1   1  11 4382.62 74.0129   5
  -1  -1 -11 4257.40 58.2911   0
   1   1  11 4107.41 70.9170   3
   1   1  12 37125.0 208.522   5
  -1  -1 -12 37951.5 173.133   0
   1   1  12 37061.5 209.214   3
   1   1  12 36841.8 158.874   4
   1   1  13 57553.1 198.529   4
   1   1  13 58142.7 269.731   3
  -1  -1 -13 58670.9 223.356   0
   1   1  13 57749.8 268.432   5
   1   1  14 1629.27 58.6081   3
   1   1  14 1832.53 60.4336   5
  -1  -1 -14 1374.91 42.4116   0
   1   1  14 1750.78 41.7234   4
   1   1  15 9624.34 85.2186   4
   1   1  15 9932.41 123.255   5
   1   1  15 9571.31 120.382   3
  -1  -1 -15 9484.19 98.0931   0
  -1  -1 -16 13019.0 119.523   0
   1   1  16 13084.6 99.8076   4
   1   1  16 12975.0 143.144   3
   1   1  16 13407.7 145.459   5
  -1  -1 -17 5622.90 83.8347   0
   1   1  17 5528.18 100.735   5
   1   1  17 5569.42 67.5708   4
   1   1  17 5397.20 98.7734   3
   1   1  18 572.110 28.7980   4
   1   1  18 561.452 50.9442   5
   1   1  18 636.249 50.6097   3
   1   1  19 2615.58 75.2145   3
   1   1  19 2676.91 78.4123   5
   1  -1  19 2495.64 58.9897   0
   1   1  20 2259.28 75.6219   3
   1  -1  20 2197.56 60.1702   0
   1   1  20 2521.39 80.2323   5
   1  -1  20 2260.70 67.1619   5
   1   1  21 3183.47 93.0252   5
   1   1  21 2872.70 88.9217   3
   1  -1  21 2996.31 81.5523   5
   1   1  22 23031.7 219.332   3
   1  -1  22 22933.7 201.006   5
   1   1  22 22802.4 218.555   5
   1   1  23 846.849 70.3151   5
   1  -1  23 792.384 61.1374   5
   1   1  23 661.057 70.2147   3
   1   1  24 8186.30 144.973   5
   1   1  24 7586.55 139.747   3
   1   1  25 7663.83 149.333   5
   1   1  25 7532.59 144.681   3
   1   1  26 28338.3 268.515   5
   1   1  26 29386.6 274.213   3
   1   1  27 9460.79 173.410   5
   1   1  27 9754.93 175.267   3
   1   1  28 32447.2 298.619   5
   1   1  28 32681.1 301.173   3
   1   1  29 9136.68 173.755   5
   1   1  29 8939.18 172.261   3
   1   1  30 568.907 81.6602   5
   1   1  30 890.678 84.0437   3
   1   1  31 426.364 64.1180   3
   1   1  31 305.342 76.3140   5
   1   1  32 674.349 73.2495   3
   1   1  32 506.859 77.6323   5
   1  -1  33 534.081 71.7137   3
   1   1  33 525.457 75.6542   3
   1   1  33 386.085 77.3274   5
   1  -1  34 181.804 59.0204   3
   1   1  34 137.113 62.7207   5
   1   1  34 222.021 58.9993   3
   1   1  35 188.617 71.0787   3
   1  -1  35 116.636 62.5611   3
   1   1  35 95.1895 74.4614   5
   1  -1  36 256.760 73.7678   3
   1   1  36 207.143 60.0027   3
   1   1  37 404.150 80.8968   3
   1  -1  37 587.504 81.2271   3
   1   1  38 566.042 69.7870   3
   1  -1  38 338.472 67.0799   3
   1   1  39 129.446 80.9902   3
   1  -1  39 82.5160 64.1727   3
  -1   2  38 587.810 82.8176   5
  -1   2  37 1811.06 102.687   5
  -1   2  36 182.746 59.4442   5
  -1   2  35 290.909 70.2677   5
  -1   2  34 300.452 74.5637   5
  -1   2  33 1128.38 90.9288   5
  -1   2  32 934.024 85.8980   5
  -1   2  31 123.296 71.6864   5
  -1   2  31 140.002 51.8356   3
  -1   2  30 727.965 81.6909   5
  -1   2  30 735.502 67.5067   3
  -1   2  29 1154.12 76.7112   3
  -1   2  29 1233.65 91.1647   5
  -1   2  28 10828.1 186.304   5
  -1   2  28 9946.14 161.537   3
  -1   2  27 15375.6 213.928   5
  -1   2  27 14594.0 186.879   3
  -1   2  26 4322.26 124.573   5
  -1   2  26 4245.92 106.214   3
  -1   2  25 97.9872 47.0351   3
  -1   2  25 224.137 68.6673   5
  -1   2  24 3046.71 85.7902   3
  -1   2  24 2952.21 102.070   5
  -1   2  23 357.897 66.0609   5
  -1   2  23 233.989 42.9564   3
  -1   2  22 3321.44 101.922   5
  -1   2  22 3069.81 81.2838   3
  -1  -2  22 3225.34 76.7838   5
  -1  -2  21 3018.65 71.6531   5
  -1   2  21 3139.56 78.8013   3
  -1   2  21 3108.57 96.3261   5
  -1  -2  20 1117.75 48.7576   5
  -1   2  20 1246.03 55.2306   3
  -1   2  20 1268.06 69.8810   5
  -1   2  19 74.5603 49.2762   5
  -1   2  19 62.7651 31.7890   3
  -1   2  18 9845.72 141.671   5
  -1  -2  18 9998.09 111.137   5
  -1   2  18 9666.90 118.785   3
  -1   2  17 779.138 59.8490   5
  -1   2  17 976.669 45.5266   3
  -1  -2  17 687.951 38.6301   5
  -1  -2  16 5386.10 77.0605   5
  -1   2  16 5528.85 104.232   5
  -1   2  16 5258.50 84.0989   3
  -1   2  15 22384.0 191.648   5
  -1   2  15 22377.7 160.080   3
  -1  -2  15 22398.8 145.477   5
   1  -2 -15 22135.0 169.899   0
   1  -2 -14 1309.83 51.1618   0
   1   2 -14 1249.45 35.1918   2
  -1   2  14 1238.51 45.2604   3
  -1  -2  14 1268.39 41.2641   5
  -1   2  14 1428.14 64.2828   5
  -1  -2  13 36140.3 167.085   5
   1   2 -13 35430.6 156.621   2
   1  -2 -13 35022.8 202.010   0
  -1   2  13 35289.7 185.270   3
  -1   2  13 35337.8 223.978   5
  -1   2  12 27.7490 37.3411   5
   1   2 -12 14.5116 20.6682   2
   1  -2 -12 1.44574 29.0373   0
  -1   2  12 12.0442 22.2429   3
  -1  -2  12 28.9892 19.2498   5
  -1  -2  11 8109.26 73.8892   5
   1  -2 -11 7904.80 93.2362   0
  -1   2  11 8127.77 104.054   5
  -1   2  11 7922.11 82.9145   3
   1   2 -11 7927.90 76.8688   2
  -1   2  10 12670.5 124.708   5
   1  -2 -10 11898.7 108.872   0
   1   2 -10 12273.9 95.1350   2
  -1   2  10 12232.8 97.4387   3
  -1  -2  10 12557.6 85.8987   5
  -1   2   9 1472.91 52.1828   5
   1   2  -9 1500.77 38.5905   2
  -1  -2   9 1429.63 31.5953   5
  -1   2   9 1434.74 35.7542   3
  -1  -2   8 35078.3 130.970   5
  -1   2   8 35000.1 149.159   3
  -1   2   8 35583.4 191.336   5
   1   2  -8 35466.9 163.538   2
  -1   2   7 8759.24 72.7190   3
  -1  -2   7 8779.45 62.5731   5
  -1   2   7 8709.32 94.6030   5
   1   2  -7 8830.32 84.8596   2
   1   2  -6 3790.84 57.7957   2
  -1  -2   6 4011.85 42.2582   5
  -1   2   6 3891.53 47.6459   3
  -1   2   6 3925.22 64.1703   5
  -1   2   5 19096.2 97.5367   3
   1   2  -5 19102.9 124.198   2
  -1   2   5 18862.4 125.812   5
   1   2  -4 3239.56 62.3140   1
  -1   2   4 3377.84 55.7337   5
   1   2  -4 3257.05 56.0131   2
   1   2  -3 284072. 1884.77   2
  -1   2   3 281781. 1763.54   5
  -1   2   2 136367. 296.027   5
   1   2  -2 137496. 332.693   1
  -1  -2   2 137279. 242.892   5
  -1  -2   2 137895. 326.098   1
  -1  -2   1 9428.29 72.8327   5
   1   2  -1 9444.45 91.5332   1
  -1  -2   1 9946.57 90.2702   1
  -1   2   1 10042.2 77.7671   5
  -1   2   0 955.169 28.5428   5
  -1  -2   0 921.059 35.3226   1
   1   2   0 984.102 38.2130   4
   1   2   1 3320.55 59.7670   4
  -1   2  -1 3380.53 44.8217   5
  -1  -2  -1 3341.47 55.6263   1
   1  -2   1 3235.32 52.0698   1
  -1  -2  -2 80699.7 250.664   1
  -1   2  -2 81188.4 194.426   5
   1  -2   2 80346.9 237.885   1
   1   2   2 81256.0 264.505   4
  -1   2  -3 6199.17 54.5905   5
   1  -2   3 6194.07 68.3197   1
   1   2   3 6423.93 78.5276   4
   1   2   3 6166.64 77.6378   3
   1   2   4 31917.1 170.282   4
  -1   2  -4 31428.7 119.952   5
   1   2   4 31171.4 172.961   3
   1  -2   4 30748.6 147.437   1
  -1   2  -4 31427.7 150.358   1
   1   2   5 73198.0 256.151   4
  -1   2  -5 73737.9 233.833   1
  -1   2  -5 73365.3 185.814   5
   1   2   5 73007.8 265.006   3
   1   2   6 621.640 34.5856   3
  -1   2  -6 661.771 23.1792   5
   1   2   6 690.693 35.2305   4
  -1   2  -6 576.930 29.2131   1
   1   2   7 2691.34 54.8571   4
   1   2   7 2859.72 56.6513   5
  -1   2  -7 2660.82 50.7226   1
   1   2   7 2645.50 56.9058   3
  -1   2  -7 2628.07 40.9919   5
   1   2   8 4313.31 73.1116   3
   1   2   8 4289.82 70.5976   5
   1   2   8 4341.19 68.6616   4
  -1   2  -8 4404.17 49.7109   4
   1   2   9 16043.7 134.194   5
   1   2   9 15791.9 124.788   4
  -1   2  -9 15471.4 86.6885   4
   1   2   9 15307.2 135.149   3
   1   2  10 3082.72 66.7712   5
  -1   2 -10 2978.52 38.7908   4
   1   2  10 3142.16 60.3041   4
   1   2  10 2873.52 63.3766   3
   1   2  11 4591.79 80.7410   3
   1   2  11 4780.66 73.0325   4
   1   2  11 4598.86 80.5602   5
  -1   2 -11 4510.79 44.7940   4
   1   2  12 26981.7 166.394   4
   1   2  12 27125.8 190.898   5
  -1   2 -12 27097.3 101.787   4
   1   2  12 26195.7 188.797   3
  -1  -2 -13 20125.7 143.858   0
   1   2  13 20384.6 171.809   5
   1   2  13 20675.0 171.348   3
   1   2  13 19925.4 146.694   4
   1   2  14 5094.42 78.6193   4
   1   2  14 5299.80 97.7695   5
  -1  -2 -14 4926.44 76.4868   0
   1   2  14 4848.54 89.8428   3
   1   2  15 31988.3 186.798   4
   1   2  15 31370.7 220.274   3
   1   2  15 31914.1 226.403   5
  -1  -2 -15 31829.8 192.940   0
  -1  -2 -16 1916.86 54.5149   0
   1   2  16 1798.37 66.1343   3
   1   2  16 2075.20 55.2195   4
   1   2  16 2036.48 73.6549   5
  -1  -2 -17 4908.90 81.8902   0
   1   2  17 4936.79 79.2655   4
   1   2  17 5124.85 99.6485   3
   1   2  17 4858.46 100.655   5
   1   2  18 607.023 38.0244   4
   1   2  18 634.790 51.6294   3
   1   2  18 644.541 57.3919   5
   1   2  19 7704.72 97.9447   4
   1   2  19 7544.43 127.920   5
   1   2  19 7886.61 126.748   3
   1   2  20 127.457 50.1304   3
   1   2  20 145.565 53.0589   5
   1   2  21 416.423 55.2395   3
   1   2  21 453.929 59.8392   5
   1   2  22 905.220 69.7316   5
   1   2  22 953.868 69.1098   3
   1   2  23 8878.54 153.802   5
   1   2  23 8754.78 149.825   3
   1   2  24 1439.46 88.5804   5
   1   2  24 1314.75 80.0622   3
   1   2  25 4765.30 124.705   5
   1   2  25 4805.41 125.177   3
   1   2  26 1048.30 83.1316   5
   1   2  26 1263.21 87.4280   3
   1   2  27 2254.01 103.575   5
   1   2  27 2207.09 100.211   3
   1   2  28 250.952 71.1765   3
   1   2  28 324.740 66.1485   5
   1   2  29 52.8492 64.9142   3
   1   2  29 112.360 73.8457   5
   1   2  30 350.144 69.6451   3
   1   2  30 278.562 67.7107   5
   1   2  31 202.833 64.3117   3
   1   2  31 27.9518 75.2127   5
   1   2  32 333.975 65.6652   3
   1   2  32 200.430 65.2488   5
   1   2  33 337.460 67.7923   3
   1   2  33 179.190 79.8468   5
   1   2  34-8.18850 67.2299   3
   1   2  34-0.92055 62.3681   5
   1   2  35 158.674 81.6091   5
   1   2  35 215.953 73.3720   3
   1   2  36 23.2407 63.5094   5
   1   2  36 2.69341 53.4884   3
   1   2  37 175.067 82.0247   5
   1   2  37-18.5333 66.3922   3
   1   2  38 484.138 80.8705   3
   1   2  39 1324.82 91.1158   3
  -1   3  36 2804.02 130.610   5
  -1   3  35 2782.43 127.794   5
  -1   3  34 180.033 80.7066   5
  -1   3  33 456.406 83.0614   5
  -1   3  32 79.6739 63.1594   5
  -1   3  31 348.720 71.4244   5
  -1   3  30 413.311 70.6812   5
  -1   3  29 219.647 71.1361   5
  -1   3  28-4.62432 70.4108   5
  -1   3  27 35.2326 72.9282   5
  -1   3  26 63.5005 72.4717   5
  -1   3  25 5558.15 140.937   5
  -1   3  25 5755.45 120.245   3
  -1   3  24 4238.83 122.719   5
  -1   3  24 4374.46 102.210   3
  -1   3  23 367.063 52.5667   4
  -1   3  23 431.347 68.7277   5
  -1   3  23 453.375 51.8834   3
  -1   3  22 1686.91 83.8566   5
  -1   3  22 1713.11 66.0034   3
  -1   3  22 1709.04 69.9505   4
  -1   3  21 249.346 58.3900   5
  -1   3  21 153.266 43.2576   4
  -1   3  21 184.746 36.7263   3
  -1   3  20 552.773 48.1124   4
  -1   3  20 480.311 41.8753   3
  -1   3  20 498.314 62.1806   5
  -1   3  19 1113.68 51.5885   3
  -1   3  19 1081.38 55.9410   4
  -1   3  19 1081.99 68.4995   5
  -1   3  18 918.865 62.7898   5
  -1   3  18 992.115 48.4834   3
  -1   3  18 938.123 55.2271   4
  -1   3  17 251.613 49.4387   5
  -1   3  17 284.156 36.3419   3
  -1   3  17 330.385 45.1823   4
  -1   3  16 6216.50 115.477   5
  -1   3  16 6104.79 95.4190   3
   1   3 -15 2410.44 53.1337   2
  -1   3  15 2636.85 79.7193   5
  -1   3  15 2552.44 63.1776   3
   1   3 -14 2803.70 57.9903   2
  -1   3  14 2913.51 65.5022   3
  -1   3  14 2795.50 80.2541   5
  -1   3  13 1851.61 53.4165   3
  -1   3  13 1921.54 70.8815   5
   1   3 -13 1912.76 50.2758   2
  -1   3  12 7868.21 95.9227   3
   1   3 -12 7773.17 92.6721   2
  -1   3  12 7651.67 114.346   5
  -1   3  11 1027.46 40.6222   3
  -1  -3  11 960.168 25.2260   5
  -1   3  11 977.871 54.1732   5
   1   3 -11 939.207 41.1242   2
  -1   3  10 1880.60 52.2110   3
  -1  -3  10 1751.86 29.0025   5
  -1   3  10 1971.10 63.7765   5
   1   3 -10 1919.28 55.1586   2
  -1   3   9 86528.1 288.798   3
  -1   3   9 85625.7 328.283   5
   1   3  -9 87114.5 307.175   2
   1   3  -9 86570.1 349.350   1
   1   3  -8 46025.6 223.155   2
  -1   3   8 46169.0 204.752   3
  -1   3   8 46264.4 234.758   5
   1   3  -8 45281.3 250.509   1
   1   3  -7 21439.2 154.507   2
   1   3  -7 22123.4 177.221   1
  -1   3   7 22049.5 158.810   5
  -1   3   6 44269.2 214.409   5
   1   3  -6 44651.7 242.639   1
   1   3  -5 1064.68 53.6557   1
  -1   3   5 1199.19 43.5053   5
   1   3  -4 4969.52 79.6917   4
  -1   3   4 4994.29 70.5477   5
   1   3  -4 4678.24 81.7680   1
  -1   3   3 32315.9 163.312   5
   1   3  -3 32165.6 200.110   1
  -1  -3   3 32554.4 193.602   1
  -1  -3   3 32949.1 118.664   5
   1   3  -3 32521.7 192.927   4
   1   3  -2 317.842 36.9645   1
  -1  -3   2 345.720 34.5723   1
   1   3  -2 304.585 33.5655   4
  -1   3   2 304.253 27.2862   5
  -1  -3   2 288.414 20.0543   5
   1   3  -1 1625.17 53.3415   4
  -1   3   1 1696.47 39.7387   5
  -1  -3   1 1612.84 51.6849   1
  -1   3   0 5806.63 63.0278   5
   1   3   0 5760.39 88.0426   4
   1  -3   0 5723.85 84.4701   1
  -1  -3   0 5619.55 86.1487   1
  -1   3  -1 7729.48 94.7729   4
  -1  -3  -1 7763.29 100.559   1
  -1   3  -1 7802.28 69.1444   5
   1   3   1 7417.61 100.099   4
   1  -3   1 7444.44 93.1988   1
   1   3   2 2041.49 58.1645   4
  -1  -3  -2 2049.52 57.8338   1
  -1   3  -2 2094.09 54.4418   4
  -1   3  -2 2106.72 37.0186   5
   1  -3   2 1924.59 52.6157   1
   1  -3   3 11024.9 112.198   1
  -1  -3  -3 11444.1 119.940   1
   1   3   3 11196.8 120.841   4
  -1   3  -3 11138.4 108.793   4
  -1   3  -3 11050.7 74.0616   5
  -1   3  -4 20094.9 141.883   4
   1   3   4 20360.4 160.684   4
  -1   3  -4 20375.3 97.0845   5
   1  -3   4 19968.8 147.245   1
  -1   3  -5 13.5881 25.8094   4
  -1   3  -5-1.88426 15.7499   5
  -1   3  -5 17.8064 25.1014   1
   1   3   5 30.3985 33.1850   4
   1  -3   5-4.19913 26.5565   1
   1   3   6 44.5807 34.3387   4
   1   3   6 51.7529 28.1454   3
   1   3   6 68.4273 26.7212   5
  -1   3  -6 86.3153 24.9878   4
  -1   3  -6 58.7524 23.6654   1
  -1   3  -6 85.8898 13.9759   5
   1   3   7 1445.60 54.0295   3
  -1   3  -7 1311.35 41.0009   4
  -1   3  -7 1363.07 27.8010   5
   1   3   7 1386.10 53.5686   4
   1   3   7 1383.35 46.3727   5
  -1   3  -7 1402.96 49.4736   1
  -1   3  -8 2920.82 63.6655   1
  -1   3  -8 2795.77 38.5237   5
   1   3   8 2833.26 70.4455   3
   1   3   8 2872.10 68.7524   4
  -1   3  -8 2967.74 55.9534   4
   1   3   8 2905.56 64.7058   5
   1   3   9 384.713 37.6700   3
   1   3   9 351.341 38.4509   5
  -1   3  -9 308.371 19.3466   5
   1   3   9 325.181 39.9972   4
  -1   3  -9 306.296 28.8880   1
  -1   3  -9 284.524 26.6959   4
   1   3  10 9019.00 116.216   4
   1   3  10 9149.64 113.892   5
  -1   3 -10 9159.71 88.5416   4
  -1   3 -10 9412.50 112.388   1
  -1   3 -10 9042.96 72.8851   5
   1   3  10 9322.04 121.629   3
   1   3  11 14.9182 34.0780   5
  -1   3 -11 5.04179 20.2232   4
   1   3  11-9.70327 30.7161   3
   1   3  11 10.3564 30.4741   4
  -1   3 -11-6.29278 31.9442   1
  -1   3 -11-10.1866 18.2726   5
  -1   3 -12 2972.18 50.9994   4
  -1   3 -12 2998.04 69.5696   1
   1   3  12 2992.86 76.1220   3
   1   3  12 2930.71 76.2126   5
   1   3  12 2893.22 70.5458   4
  -1   3 -12 2974.24 49.8535   5
   1   3  13 193.398 38.2187   3
  -1   3 -13 217.544 21.8694   4
   1   3  13 230.573 40.8437   5
   1   3  13 218.648 35.7407   4
   1   3  14 5996.28 98.3052   4
   1   3  14 5998.13 106.005   3
   1   3  14 5764.18 104.079   5
   1   3  15 2693.56 70.8711   4
   1   3  15 2766.34 78.4048   3
   1   3  15 2652.30 79.8756   5
   1   3  16 1393.91 57.1057   4
   1   3  16 1410.56 68.7427   5
   1   3  16 1342.88 63.3685   3
   1   3  17 12102.2 141.897   4
   1   3  17 12496.6 161.872   5
   1   3  17 11867.6 155.199   3
   1   3  18 8936.09 122.453   4
   1   3  18 8759.78 137.883   3
   1   3  18 8743.63 141.705   5
   1   3  19 2943.97 75.8569   4
   1   3  19 3161.54 89.5455   3
   1   3  19 3247.70 97.8933   5
   1   3  20 1235.07 58.4756   4
   1   3  20 1148.26 73.8493   5
   1   3  20 1247.66 68.6408   3
   1   3  21 3138.09 81.5178   4
   1   3  21 3320.33 100.420   3
   1   3  21 3133.48 102.223   5
   1   3  22 10447.1 164.695   3
   1   3  22 10071.8 166.137   5
   1   3  23 1252.66 76.2107   3
   1   3  23 1294.46 87.9085   5
   1   3  24 1224.30 79.6301   3
   1   3  24 1225.57 86.8166   5
   1   3  25 24.7328 59.8596   5
   1   3  25 20.5977 50.2430   3
   1   3  26 29.3335 67.8262   5
   1   3  26 0.87849 57.3781   3
   1   3  27 1750.94 94.8273   5
   1   3  27 1752.00 89.4183   3
   1   3  28 87.1099 63.5860   5
   1   3  28 66.5696 58.8643   3
   1   3  29 2586.09 101.560   3
   1   3  29 2601.84 113.516   5
   1   3  30 431.564 66.0233   5
   1   3  30 475.130 62.9217   3
   1   3  31-36.8219 75.1786   5
   1   3  31 22.8813 56.6227   3
   1   3  32 1633.48 93.9550   3
   1   3  32 1431.85 94.5132   5
   1   3  33 18.4179 82.7902   5
   1   3  33 189.892 61.5359   3
   1   3  34 879.594 86.0032   5
   1   3  34 891.027 75.5171   3
   1   3  35 70.4974 53.0936   3
   1   3  35-40.0760 82.5366   5
   1   3  36 18.5019 58.7852   3
   1   3  36-3.16995 66.4974   5
   1   3  37 781.597 82.9074   3
   1   3  38-137.070 74.6475   3
  -1   4  35-28.7387 84.8094   5
  -1   4  34 886.459 89.2027   5
  -1   4  33 1962.41 111.812   5
  -1   4  32 3608.55 141.458   5
  -1   4  31 564.331 92.1858   5
  -1   4  30 846.526 88.9768   5
  -1   4  29 1592.09 94.0453   5
  -1   4  28 406.421 73.6075   5
  -1   4  27 996.996 89.2259   5
  -1   4  26 147.622 74.2432   5
  -1   4  25 205.130 72.2978   5
  -1   4  24 3019.97 112.188   5
  -1   4  24 3048.03 96.6811   4
  -1   4  23 9409.62 170.291   5
  -1   4  23 9290.18 152.250   4
  -1   4  22 8905.53 149.789   4
  -1   4  22 8783.61 164.195   5
  -1   4  21 742.946 64.8691   4
  -1   4  21 831.020 78.6626   5
  -1   4  20 2947.11 102.841   5
  -1   4  20 2890.89 90.7470   4
  -1   4  19 14.5635 50.1712   4
  -1   4  19 43.1008 53.8813   5
  -1   4  18 2779.98 92.7666   5
  -1   4  18 2783.75 77.2721   3
  -1   4  18 2514.60 84.5966   4
  -1   4  17 703.331 60.9792   4
  -1   4  17 596.342 45.5626   3
  -1   4  17 686.437 63.2112   5
  -1   4  16 2015.97 76.2985   4
  -1   4  16 2170.54 68.4418   3
  -1   4  16 2115.97 82.1803   5
  -1   4  15 2632.78 85.8501   5
  -1   4  15 2476.04 70.7251   3
  -1   4  15 2579.96 85.0055   4
  -1   4  14 981.476 61.8264   4
   1   4 -14 934.248 47.5383   2
  -1   4  14 988.792 48.3730   3
  -1   4  14 947.916 63.1798   5
  -1   4  13-4.32859 43.2223   5
  -1   4  13 15.7064 45.0583   4
  -1   4  13 33.2282 31.2233   3
   1   4 -13 8.61350 30.8052   2
  -1   4  12 1953.28 58.9008   3
   1   4 -12 1981.15 61.5040   2
  -1   4  12 1968.09 69.9386   5
  -1   4  12 2026.55 76.5387   4
  -1   4  11 15.1191 39.5388   5
  -1   4  11 71.1869 31.8463   3
   1   4 -11 54.5343 34.1761   2
  -1   4  11 35.6578 52.4884   4
   1   4 -10 1490.00 57.0884   2
  -1   4  10 1418.95 71.3277   4
  -1   4  10 1495.52 61.6989   5
  -1   4   9 2286.15 81.7238   4
   1   4  -9 2197.87 66.9493   2
  -1   4   9 2028.48 66.3417   5
  -1   4   8 5687.88 112.577   4
  -1   4   8 5358.49 93.4154   5
  -1   4   7 27468.0 223.664   4
  -1   4   7 27004.6 188.197   5
   1   4  -6 95175.4 371.999   4
  -1   4   6 95028.0 396.037   4
  -1   4   6 94896.3 335.248   5
   1   4  -5 7129.07 110.346   4
  -1   4   5 7277.65 120.032   4
  -1   4   5 7360.02 97.2103   5
   1   4  -4 1203.09 60.3643   4
  -1   4   4 1095.32 46.1714   5
  -1   4   4 1140.56 65.3191   4
  -1   4   3 46257.0 269.300   4
   1   4  -3 46219.1 266.939   4
  -1   4   3 46029.0 210.338   5
  -1  -4   3 45350.1 266.728   1
   1   4  -2 6618.89 109.396   4
  -1   4   2 6314.42 106.705   4
  -1  -4   2 6635.65 106.189   1
  -1   4   2 6616.48 79.8523   5
   1  -4  -1 3687.19 83.8730   1
   1   4  -1 3455.82 83.7330   4
  -1  -4   1 3350.09 78.2880   1
  -1   4   1 3516.01 82.6115   4
  -1   4   1 3553.69 57.2514   5
   1   4   0 5125.27 97.8701   4
  -1  -4   0 5152.10 96.5116   1
  -1   4   0 5326.34 95.5761   4
  -1   4   0 5207.28 64.9878   5
   1  -4   0 5158.71 93.4254   1
   1  -4   1 1560.11 58.5219   1
   1   4   1 1557.01 62.3729   4
  -1   4  -1 1628.40 37.2959   5
  -1  -4  -1 1504.52 62.3599   1
  -1   4  -1 1564.16 58.9635   4
  -1  -4  -2 1906.94 68.4804   1
  -1   4  -2 1951.79 62.7005   4
   1  -4   2 1841.73 63.4348   1
   1   4   2 1829.14 66.5423   4
  -1   4  -2 1717.67 36.1249   5
   1   4   3 11599.5 142.789   4
  -1  -4  -3 12115.6 143.156   1
  -1   4  -3 11858.6 131.554   4
  -1   4  -3 11805.8 80.1911   5
   1  -4   3 11736.1 135.122   1
   1   4   4 2855.71 80.7330   4
   1  -4   4 2714.23 71.4921   1
  -1  -4  -4 2936.84 78.0798   1
  -1   4  -4 2865.67 70.7765   4
   1   4   5 484.989 52.3618   4
   1  -4   5 419.576 40.5290   1
  -1   4  -5 430.305 42.0672   4
   1   4   6 7674.98 120.298   4
  -1   4  -6 7536.32 104.271   4
   1   4   7 1493.61 67.1979   4
  -1   4  -7 1362.00 53.2675   4
  -1   4  -7 1367.64 58.8969   1
   1   4   7 1305.00 53.9586   5
  -1   4  -8 9567.25 126.972   1
   1   4   8 9504.25 118.353   5
  -1   4  -8 9364.35 113.130   4
   1   4   8 9715.83 136.227   4
   1   4   9 12048.5 150.189   4
   1   4   9 12090.7 136.115   5
  -1   4  -9 12185.9 144.121   1
  -1   4  -9 12014.3 125.501   4
   1   4   9 12241.7 150.410   3
   1   4  10 131.581 46.5690   4
  -1   4 -10 46.6636 30.5867   4
   1   4  10 42.3174 35.4624   3
   1   4  10 50.0513 41.7143   5
   1   4  11-26.4599 38.7731   3
  -1   4 -11 16.0570 28.3385   4
   1   4  11-17.6628 40.1261   5
   1   4  11-22.3452 42.6100   4
  -1   4 -12 200.151 29.6935   4
   1   4  12 186.497 43.5945   4
   1   4  12 193.935 40.3055   5
   1   4  12 191.855 44.5808   3
   1   4  13 3020.97 83.1696   4
   1   4  13 3098.37 84.1171   5
   1   4  13 3159.99 87.8543   3
   1   4  14 303.054 45.5108   3
   1   4  14 305.047 49.2784   5
   1   4  14 303.355 45.1597   4
   1   4  15 877.310 58.2588   4
   1   4  15 934.319 59.8896   5
   1   4  15 910.650 62.9119   3
   1   4  16 3031.59 87.5461   4
   1   4  16 2957.28 90.9945   3
   1   4  16 3123.30 90.4702   5
   1   4  17 3692.79 96.1051   4
   1   4  17 3572.89 101.556   3
   1   4  17 3631.93 99.0085   5
   1   4  18 1.51616 44.8826   4
   1   4  18 36.4688 51.0662   5
   1   4  18-10.0351 53.8435   3
   1   4  19 5371.45 112.757   4
   1   4  19 5487.41 124.121   3
   1   4  19 5527.48 124.691   5
   1   4  20 6230.15 122.883   4
   1   4  20 6007.17 132.866   5
   1   4  20 6242.42 135.241   3
   1   4  21 3717.81 97.5882   4
   1   4  21 3627.52 111.249   5
   1   4  21 3736.76 111.584   3
   1   4  22-14.3702 57.9286   3
   1   4  22 38.6705 50.3537   4
   1   4  22 18.2338 63.4670   5
   1   4  23 100.367 59.6269   3
   1   4  23 69.1199 66.8254   5
   1   4  24 1438.11 92.7841   5
   1   4  24 1487.00 80.6733   3
   1   4  25 33.7958 57.5015   3
   1   4  25 15.4656 58.7977   5
   1   4  26 3.13448 64.5768   5
   1   4  26 99.9444 52.7987   3
   1   4  27 1692.32 102.266   5
   1   4  27 1818.57 92.4780   3
   1   4  28 286.318 60.7600   3
   1   4  28 235.588 66.2601   5
   1   4  29 136.375 64.5705   3
   1   4  29-8.74857 71.2438   5
   1   4  30 279.171 68.0840   3
   1   4  30 86.4041 71.5437   5
   1   4  31 126.279 52.9366   3
   1   4  31 66.3057 70.7576   5
   1   4  32-82.5386 84.8587   5
   1   4  32 7.02534 53.1491   3
   1   4  33 60.8737 70.8406   5
   1   4  33 194.018 63.3685   3
   1   4  34 320.804 75.6988   3
   1   4  34 164.847 93.2705   5
   1   4  35 2089.67 118.523   5
   1   4  35 2030.32 112.880   3
   1   4  36 971.996 93.6504   3
   1   4  37 90.5223 72.3253   3
  -1   5  32-74.5092 83.0091   5
  -1   5  31 315.924 88.5892   5
  -1   5  30 321.933 76.9528   5
  -1   5  29 89.4940 70.4428   5
  -1   5  28 36.7604 72.1814   5
  -1   5  27 64.6401 69.5045   5
  -1   5  26 1030.45 80.5042   5
  -1   5  25-41.6785 65.7525   5
  -1   5  25 107.069 56.9637   4
  -1   5  24 991.268 74.0288   4
  -1   5  24 947.772 88.4850   5
  -1   5  23 117.889 62.0031   5
  -1   5  23 100.432 56.8040   4
  -1   5  22 1530.69 87.0270   4
  -1   5  22 1606.47 92.3778   5
  -1   5  21 1329.78 79.7905   4
  -1   5  21 1531.55 95.2359   5
  -1   5  20 405.042 70.6079   4
  -1   5  20 605.637 70.6464   5
  -1   5  19 177.970 59.2475   4
  -1   5  19 183.109 60.4607   5
  -1   5  18 158.900 63.0591   5
  -1   5  18 164.427 60.7080   4
  -1   5  17-5.67326 51.4039   5
  -1   5  17-17.2468 58.7546   4
  -1   5  16 106.300 54.1277   4
  -1   5  16 107.869 54.1375   5
  -1   5  15 2114.73 90.0793   4
  -1   5  15 1962.68 84.6639   5
  -1   5  14 1409.29 74.1949   5
  -1   5  14 1663.62 85.3191   4
  -1   5  13 6379.00 133.179   4
  -1   5  13 6337.90 124.895   5
   1   5 -13 6101.20 111.297   2
   1   5 -12 3411.35 88.8069   2
  -1   5  12 3331.05 101.920   4
  -1   5  12 3453.02 95.2358   5
  -1   5  11 5870.70 113.739   5
   1   5 -11 5663.94 108.348   2
  -1   5  11 5664.80 125.195   4
   1   5 -10 2004.33 73.3758   2
  -1   5  10 2076.08 73.7403   5
  -1   5  10 2097.70 87.1194   4
  -1   5   9 574.521 65.7561   4
  -1   5   9 511.184 47.8060   5
  -1   5   8 968.201 68.4222   4
  -1   5   8 909.860 54.9657   5
   1   5  -7 164.168 47.2280   4
  -1   5   7 191.702 57.9406   4
  -1   5   7 136.705 36.2851   5
   1   5  -6 223.023 44.6188   4
  -1   5   6 232.287 57.4280   4
  -1   5   6 166.224 36.6540   5
  -1   5   5 996.377 67.2549   4
  -1   5   5 935.101 46.2698   5
   1   5  -5 977.893 61.0718   4
   1   5  -4 907.744 63.1895   4
  -1   5   4 937.506 64.7059   4
   1   5  -3 8486.16 135.955   4
  -1   5   3 8061.66 136.136   4
  -1   5   2 84.6843 49.4646   4
   1   5  -2 57.1286 46.1812   4
   1   5  -1 1619.47 72.2657   4
  -1   5   1 1684.53 74.1834   4
  -1   5   0 2863.58 86.5866   4
   1   5   0 2842.58 87.6092   4
   1   5   1 1232.30 67.4879   4
  -1   5  -1 1326.66 66.1241   4
   1   5   2 9.03094 48.7081   4
  -1   5  -2 30.8565 42.9014   4
  -1   5  -3 1868.55 71.5239   4
   1   5   3 1821.20 77.1213   4
   1   5   4 254.630 53.6935   4
  -1   5  -4 178.589 43.2881   4
   1   5   5 3786.20 102.527   4
  -1   5  -5 3458.21 88.1206   4
   1   5   6 25.9034 51.0178   4
  -1   5  -6 20.3187 39.7372   4
  -1   5  -7 613.409 52.9239   4
   1   5   7 595.180 64.0336   4
   1   5   8 954.636 66.8201   4
  -1   5  -8 977.288 55.6578   4
   1   5   9 929.068 66.9124   4
  -1   5  -9 968.253 58.4399   4
  -1   5 -10-6.40576 36.8988   4
   1   5  10 10.9046 36.3844   5
   1   5  10 4.77212 53.0029   4
   1   5  11 2485.38 92.0105   4
  -1   5 -11 2485.10 71.4472   4
   1   5  11 2567.21 79.0511   5
   1   5  12 612.270 65.4245   4
   1   5  12 531.725 54.2298   5
   1   5  13 40.5203 44.4330   3
   1   5  13-2.00535 43.4238   5
   1   5  13 22.8192 50.2177   4
   1   5  14 391.628 59.1580   4
   1   5  14 376.323 53.0078   5
   1   5  14 398.662 56.9363   3
   1   5  15 87.7352 55.6181   4
   1   5  15 10.2510 50.9348   5
   1   5  15-9.02601 51.6689   3
   1   5  16 3335.70 105.997   4
   1   5  16 3282.04 99.0901   5
   1   5  16 3432.27 105.117   3
   1   5  17 270.306 59.4653   5
   1   5  17 224.862 55.8121   3
   1   5  17 289.107 61.1598   4
   1   5  18 805.566 69.7207   4
   1   5  18 832.162 74.8523   3
   1   5  18 834.176 70.2039   5
   1   5  19 7219.36 145.317   4
   1   5  19 7809.10 157.451   3
   1   5  19 7089.11 146.158   5
   1   5  20 1607.72 86.7298   4
   1   5  20 1659.82 87.5222   5
   1   5  20 1804.47 92.5546   3
   1   5  21 130.630 64.9918   3
   1   5  21 179.414 63.8465   5
   1   5  21 226.579 61.6722   4
   1   5  22 2738.76 97.7593   4
   1   5  22 2798.01 106.694   3
   1   5  22 2684.84 106.111   5
   1   5  23 1636.18 92.2727   5
   1   5  23 1926.16 97.4574   3
   1   5  23 1791.52 87.7906   4
   1   5  24 187.318 60.2558   3
   1   5  24 107.571 67.9501   5
   1   5  25 322.478 56.9265   3
   1   5  25 337.272 76.4193   5
   1   5  26 263.099 67.1753   5
   1   5  26 122.822 63.8432   3
   1   5  27-111.386 52.9911   3
   1   5  27 57.8360 64.9673   5
   1   5  28 552.179 85.1729   5
   1   5  28 674.265 74.1770   3
   1   5  29 372.467 65.2576   3
   1   5  29 354.016 80.5495   5
   1   5  30 22.1536 68.3790   5
   1   5  30 157.241 67.2648   3
   1   5  31 54.0016 57.2519   3
   1   5  31 7.98271 87.5516   5
   1   5  32 337.316 73.3696   3
   1   5  32 186.375 75.6834   5
   1   5  33 525.740 88.3996   3
  -1   6  30 938.828 103.185   5
  -1   6  29-101.851 73.5459   5
  -1   6  28-3.20452 72.1608   5
  -1   6  27 554.554 90.5447   5
  -1   6  26 740.881 75.8591   5
  -1   6  26 540.628 68.1455   4
  -1   6  25 284.816 68.8203   4
  -1   6  25 485.040 87.9773   5
  -1   6  24 502.104 78.1462   5
  -1   6  24 370.978 70.2282   4
  -1   6  23 126.975 71.8335   5
  -1   6  23 60.3533 56.6691   4
  -1   6  22 1565.47 96.7769   5
  -1   6  22 1420.04 94.5002   4
  -1   6  21 50.9616 63.2778   4
  -1   6  21 27.9159 63.2958   5
  -1   6  20 1777.99 99.5390   4
  -1   6  20 1824.07 101.381   5
  -1   6  19 4495.54 138.115   4
  -1   6  19 4120.39 119.393   5
  -1   6  18 436.825 71.4994   5
  -1   6  18 535.722 75.3667   4
  -1   6  17 182.317 68.1862   4
  -1   6  17 116.678 54.3364   5
  -1   6  16-54.8180 57.8142   5
  -1   6  16 64.3560 68.0424   4
  -1   6  15 41.8820 55.7465   5
  -1   6  15 66.0501 64.7391   4
  -1   6  14 437.621 72.7487   4
  -1   6  14 423.684 60.3155   5
  -1   6  13 1994.01 99.3924   4
  -1   6  13 1942.74 86.1687   5
   1   6 -12 4245.09 108.194   2
  -1   6  12 4335.07 129.990   4
  -1   6  11 3724.07 122.259   4
   1   6 -11 3755.89 104.364   2
  -1   6  10 8088.54 164.884   4
  -1   6   9 5623.84 141.949   4
  -1   6   8 1591.47 95.6352   4
  -1   6   7 4385.89 127.529   4
   1   6  -7 4252.24 111.170   4
   1   6  -6 714.097 64.8210   4
  -1   6   6 780.527 78.6223   4
  -1   6   5 1356.80 84.5461   4
   1   6  -5 1334.22 76.6819   4
   1   6  -4 4671.98 118.710   4
  -1   6   4 4806.55 124.630   4
   1   6  -3 304.119 62.6907   4
  -1   6   3 374.370 66.8806   4
  -1   6   2 417.905 60.9962   4
   1   6  -2 418.781 64.8234   4
   1   6  -1 4286.18 116.694   4
  -1   6   1 4327.35 116.141   4
   1   6   0 135.515 57.4788   4
  -1   6   0 149.574 54.9851   4
  -1   6  -1 366.493 59.0952   4
   1   6   1 385.948 67.0659   4
   1   6   2 742.411 71.5833   4
  -1   6  -2 775.049 68.4988   4
  -1   6  -3 143.460 58.9465   4
   1   6   3 47.5823 61.1908   4
   1   6   4 4230.62 120.447   4
  -1   6  -4 4424.48 114.214   4
   1   6   5 780.630 73.6962   4
  -1   6  -5 803.889 67.8612   4
   1   6   6 2686.99 105.577   4
  -1   6  -6 2859.68 95.7951   4
  -1   6  -7 121.939 55.2552   4
   1   6   7 349.383 68.4385   4
   1   6   8 4254.44 121.322   4
  -1   6  -8 4191.72 105.852   4
   1   6   9 808.195 80.9667   4
  -1   6  -9 709.301 63.5695   4
   1   6  10 3659.84 117.102   4
  -1   6 -10 3586.04 97.9366   4
   1   6  11 2123.55 97.3760   4
   1   6  12 318.893 65.2474   4
   1   6  13 5718.43 139.679   4
   1   6  14 1254.11 83.2397   4
   1   6  15 1447.72 86.5594   4
   1   6  15 1399.92 81.7352   5
   1   6  16 2899.65 110.123   4
   1   6  16 2932.56 102.626   5
   1   6  17 1833.45 94.3196   4
   1   6  17 1821.42 88.8420   5
   1   6  18 33.8637 67.1522   4
   1   6  18 7.29648 62.5702   5
   1   6  19 13.0247 65.8345   5
   1   6  19 46.6216 62.5660   4
   1   6  19 211.429 59.2666   3
   1   6  20 127.223 72.2020   5
   1   6  20 102.209 57.4664   4
   1   6  20 262.904 64.0339   3
   1   6  21 729.128 72.4888   4
   1   6  21 543.408 82.3515   5
   1   6  21 657.186 75.6827   3
   1   6  22 88.1624 73.5913   5
   1   6  22 96.9693 62.3085   4
   1   6  22 217.396 64.8935   3
   1   6  23 1027.70 77.7621   4
   1   6  23 1189.21 93.1618   5
   1   6  23 1400.40 88.3123   3
   1   6  24 151.949 72.5107   5
   1   6  24 176.069 56.3814   3
   1   6  25 136.017 65.5027   3
   1   6  25 118.055 64.4279   5
   1   6  26 156.497 62.5294   3
   1   6  26 121.108 63.9598   5
   1   6  27 230.052 57.7379   3
   1   6  27 319.022 85.6126   5
   1   6  28 13.8266 81.0253   5
   1   6  29 37.2671 75.7135   5
  -1   7  28-8.59074 79.4881   5
  -1   7  27-141.651 61.6894   4
  -1   7  27 68.1063 61.7339   5
  -1   7  26 44.4296 83.6368   5
  -1   7  25 75.5906 63.4878   4
  -1   7  25 10.9255 58.1371   5
  -1   7  24 416.875 79.2868   4
  -1   7  24 136.695 81.3090   5
  -1   7  23 49.9415 62.8758   4
  -1   7  22 70.0400 75.6874   4
  -1   7  21 19.7514 56.9098   4
  -1   7  20 45.5640 70.0910   4
  -1   7  19 106.331 77.1635   4
  -1   7  18 1810.31 107.260   4
  -1   7  17 198.669 70.4799   4
  -1   7  16 1694.76 107.086   4
  -1   7  15-34.8225 76.7363   4
  -1   7  14 10.4388 78.6913   4
  -1   7  13 100.387 76.6787   4
  -1   7  12-3.24480 75.9881   4
   1   7 -11 64.5621 55.3316   2
  -1   7  11 5.97813 75.2867   4
  -1   7  10-24.8674 75.4271   4
  -1   7   9-2.91239 77.5054   4
  -1   7   8 171.333 75.7561   4
  -1   7   7 1607.28 98.3383   4
   1   7  -6 563.372 67.6034   4
  -1   7   6 493.361 81.5459   4
   1   7  -5 2460.03 100.391   4
  -1   7   5 2568.16 117.462   4
   1   7  -4 892.573 76.8760   4
  -1   7   4 1144.44 91.5771   4
   1   7  -3 16.6281 54.8657   4
  -1   7   3 40.0370 70.0746   4
   1   7  -2 157.033 64.6546   4
  -1   7   2 38.4045 69.6608   4
  -1   7   1 490.400 75.0133   4
   1   7  -1 564.427 79.4523   4
   1   7   0 585.061 76.2870   4
  -1   7   0 572.259 76.6607   4
   1   7   1 592.822 74.6024   4
  -1   7  -1 589.199 79.0809   4
  -1   7  -2 317.521 63.7867   4
   1   7   2 286.657 75.8350   4
   1   7   3 8.11895 61.7480   4
  -1   7  -3-24.7056 60.4542   4
   1   7   4 471.914 81.4007   4
  -1   7  -4 468.810 74.5148   4
   1   7   5 1399.50 90.9377   4
  -1   7  -5 1601.16 92.2967   4
  -1   7  -6 404.264 69.7696   4
   1   7   6 443.679 78.6807   4
   1   7   7 1630.08 98.9705   4
  -1   7  -7 1575.99 87.0346   4
  -1   7  -8 203.626 62.3138   4
   1   7   8 205.417 64.0973   4
   1   7   9 83.0567 66.6818   4
   1   7  10 430.052 80.3232   4
   1   7  11 314.650 76.6418   4
   1   7  12 994.341 87.9926   4
   1   7  13-31.7839 63.9075   4
   1   7  14 435.021 77.4751   4
   1   7  15 2076.44 107.949   4
   1   7  16 798.414 86.7263   4
   1   7  17 3516.12 132.412   4
   1   7  18-16.4598 75.1331   4
   1   7  19 1299.38 101.922   4
   1   7  20-162.329 68.9600   4
   1   7  21-129.245 54.5867   4
   1   7  22-140.071 64.8907   4
   1   7  23 810.606 82.8068   4
   1   7  24-16.9865 57.4551   4
   1   7  25 751.285 90.3413   4
  -1   8  20 46.8277 82.3189   4
  -1   8  19-163.095 82.5658   4
  -1   8  18 116.841 69.8937   4
  -1   8  17 241.480 79.9674   4
  -1   8  16 213.786 88.8659   4
  -1   8  15 1745.02 121.584   4
  -1   8  14 256.555 89.5008   4
  -1   8  13-115.995 91.6467   4
  -1   8  12-62.4899 91.6751   4
  -1   8  11-69.5204 89.7193   4
  -1   8  10 1099.90 108.641   4
  -1   8   9 295.855 87.5086   4
  -1   8   8 176.727 74.8582   4
  -1   8   7-37.3561 74.0387   4
  -1   8   6 456.010 90.1442   4
  -1   8   5 173.415 81.5180   4
   1   8  -5 213.969 79.5436   4
   1   8  -4 867.062 91.9528   4
  -1   8   4 779.634 84.4985   4
  -1   8   3 1063.43 101.708   4
   1   8  -3 1047.19 86.6983   4
   1   8  -2 282.839 72.0405   4
  -1   8   2 186.519 75.2851   4
  -1   8   1 121.108 78.2642   4
   1   8  -1 124.878 80.6158   4
   1   8   0 50.9280 75.9320   4
  -1   8   0 99.3955 68.6915   4
   1   8   1 3585.12 135.037   4
  -1   8  -1 3680.53 134.232   4
   1   8   2 69.4272 80.9721   4
  -1   8  -2 5.87060 65.6444   4
   1   8   3 29.3668 67.4724   4
  -1   8  -3 64.2333 68.6482   4
   1   8   4 205.997 84.8079   4
  -1   8  -4 130.401 71.8840   4
   1   8   5 158.660 75.7066   4
  -1   8  -5 11.2787 67.5780   4
  -1   8  -6 173.168 72.6663   4
   1   8   6 171.240 74.5816   4
   1   8   7 162.067 84.9904   4
  -1   8  -7 178.778 69.4238   4
   1   8   8 440.505 90.5703   4
   1   8   9 82.8434 70.7593   4
   1   8  10 2030.65 117.941   4
   1   8  11 1992.51 124.602   4
   1   8  12 55.8125 85.5140   4
   1   8  13 28.4459 86.8549   4
   1   8  14 1191.70 110.060   4
   1   8  15-55.4176 92.1166   4
   1   8  16 687.836 103.375   4
   1   8  17 11.0433 84.5090   4
   1   8  18 62.4685 76.6090   4
   1   8  19 72.8001 67.7091   4
   1   8  20 320.186 65.2792   4
   1   8  21 40.3960 73.9050   4
  -1   9   7 244.740 87.2623   4
  -1   9   6 35.1434 91.3419   4
  -1   9   5 608.920 93.4124   4
  -1   9   4 140.019 79.7939   4
  -1   9   3 376.720 96.6614   4
   1   9  -2 629.168 100.440   4
  -1   9   2 436.116 83.1280   4
   1   9  -1 156.778 84.6318   4
  -1   9   1 185.619 88.3767   4
  -1   9   0 668.352 87.5432   4
   1   9   0 718.568 86.5449   4
  -1   9  -1 207.496 84.1944   4
   1   9   1-1.08489 91.6989   4
   1   9   2 246.472 73.7027   4
  -1   9  -2 282.695 72.5594   4
   1   9   3 117.653 87.3347   4
  -1   9  -3 152.084 75.3964   4
   1   9   4 124.010 73.1184   4
  -1   9  -4 164.309 79.9127   4
   1   9   5 259.825 89.0848   4
  -1   9  -5 347.026 77.9518   4
   1   9   6 926.574 109.532   4
   1   9   7-17.8288 62.6049   4
  -2   0  38 100.836 67.5920   5
  -2   0  37-131.234 62.6675   5
  -2   0  36 603.510 76.1097   5
  -2   0  35 69.9484 54.7805   5
  -2   0  34 1312.79 90.1492   5
  -2   0  33 19.1029 67.6982   5
  -2   0  32 873.733 80.4586   5
  -2   0  31 98.2373 65.4680   5
  -2   0  30 9866.58 179.470   5
  -2   0  29 74.2363 69.0516   5
  -2   0  28 32.6885 54.9571   5
  -2   0  27 65.4164 59.3685   5
  -2   0  26 1642.15 78.6958   5
  -2   0  25 9.66825 54.2384   5
  -2   0  24-12.5464 46.4262   5
  -2   0  23 22.7996 51.9153   5
  -2   0  22 459.582 53.1005   5
  -2   0  21 4.56658 41.2204   5
  -2   0  20 84.1471 46.3298   5
  -2   0  19 51.6944 49.0961   5
  -2   0  18 26093.9 210.415   5
  -2   0  17 56.1133 45.7862   5
  -2   0  16 9427.21 116.906   0
  -2   0  16 9408.89 124.674   5
  -2   0  15 64.6984 44.4205   5
  -2   0  15 219.144 46.9014   0
  -2   0  14 71704.7 313.084   5
  -2   0  14 70754.5 285.324   0
  -2   0  13 65.2628 43.1453   5
  -2   0  13 363.131 42.2201   0
  -2   0  12 12257.7 128.321   5
  -2   0  12 11991.2 110.986   0
  -2   0  11-5.13703 37.8515   5
  -2   0  11 1.54955 19.4958   0
  -2   0  10 3193.07 56.6828   0
  -2   0  10 3301.85 69.9894   5
  -2   0   9 1.12283 19.3445   0
  -2   0   9 22.4732 32.4814   5
  -2   0   8 1706.87 38.1638   0
  -2   0   8 1710.33 51.1232   5
  -2   0   7 413.377 26.5615   0
  -2   0   7 31.1430 32.3925   5
  -2   0   6 79203.8 277.907   5
  -2   0   5 1.80630 23.0539   5
  -2   0   4 347.474 29.9143   5
  -2   0   3 28.6664 26.3396   5
  -2   0   2 17171.0 123.033   5
  -2   0   1 7.86489 25.0532   5
  -2   0   0 1926.46 45.4909   5
   2   0   0 2111.20 33.9034   3
   2   0   1 5.54751 13.6200   3
  -2   0  -1 4.56586 24.6524   5
  -2   0  -2 75948.1 261.401   5
   2   0   2 78801.8 204.791   3
   2   0   3 11.0465 14.8127   3
  -2   0  -3 11.5452 28.7334   5
   2   0   4 79.1864 17.1724   3
  -2   0  -4 109.462 29.7153   5
  -2   0  -5 5.55140 27.6296   5
   2   0   5 8.16557 17.0241   3
   2   0   6 9247.07 86.4500   3
   2   0   7-1.59239 20.1545   3
   2   0   8 1908.37 47.5135   3
   2   0   9 3.92816 20.9211   3
   2   0  10 18189.4 94.0960   0
   2   0  10 19058.5 145.787   3
   2   0  10 18469.9 101.613   2
   2   0  11-11.4405 30.0184   3
   2   0  11 26.7505 18.0893   2
   2   0  11-3.62263 16.4740   0
   2   0  12 4929.11 57.5806   0
   2   0  12 5096.93 53.7642   2
   2   0  12 5232.91 85.5824   3
   2   0  13 18.7904 15.7108   2
   2   0  13 41.7105 19.4058   0
   2   0  13 22.8837 30.1234   3
   2   0  14 7315.72 77.0373   0
   2   0  14 7461.38 109.052   3
   2   0  14 7414.40 63.4069   2
   2   0  15 28.4773 23.5380   0
   2   0  15 27.9960 35.2524   3
   2   0  15 67.3240 16.1713   2
   2   0  16 11846.3 105.116   0
   2   0  16 12055.1 142.224   3
   2   0  17 56.0036 25.4221   0
   2   0  17 96.8735 42.6871   3
   2   0  18 14231.0 123.390   0
   2   0  18 14498.2 164.564   3
   2   0  19 40.2562 23.2365   0
   2   0  19 82.9860 43.3511   3
   2   0  20 42.8467 38.6952   3
   2   0  20 9.71752 26.1170   0
   2   0  21-27.7787 41.4294   3
   2   0  21 10.7187 28.0832   0
   2   0  22 506.281 53.0231   3
   2   0  23 34.1876 48.3140   3
   2   0  24 5169.12 120.144   3
   2   0  25 242.687 64.6759   3
   2   0  26 7181.76 145.759   3
   2   0  27 182.637 63.2221   3
   2   0  28 4087.88 122.002   3
   2   0  29 142.914 57.6552   3
   2   0  30 628.585 72.9426   3
   2   0  31 78.5738 65.9773   3
   2   0  32 3965.31 127.925   3
   2   0  33 96.3710 69.5964   3
   2   0  34 519.521 71.5285   3
   2   0  35-50.4981 67.1106   3
   2   0  36 476.765 72.6467   3
   2   0  37-26.3776 69.3835   3
   2   0  38 250.324 78.0832   3
  -2   1  39 93.7362 58.4772   5
  -2   1  38 481.822 75.5684   5
  -2   1  37 534.924 81.4800   5
  -2   1  36 246.050 74.6793   5
  -2   1  35 62.3137 75.8355   5
  -2   1  34 63.8540 65.8561   5
  -2   1  33-60.1265 54.2910   5
  -2   1  32 39.5715 61.1331   5
  -2   1  31 1401.10 93.7350   5
  -2  -1  31 1159.72 75.3973   5
  -2  -1  30 3.96373 50.4235   5
  -2   1  30 46.2943 72.6768   5
  -2  -1  29 327.832 66.4767   5
  -2   1  29 139.266 62.0171   5
  -2  -1  28 896.372 69.6383   5
  -2   1  28 1009.55 80.2263   5
  -2  -1  27 664.304 69.3811   5
  -2   1  27 598.907 78.4882   5
  -2   1  27 596.750 55.8791   3
  -2  -1  26 6792.28 130.065   5
  -2   1  26 6758.35 144.021   5
  -2   1  26 6528.03 116.950   3
  -2  -1  25 263.257 57.1121   5
  -2   1  25 277.533 45.0174   3
  -2   1  25 86.8162 58.7607   5
  -2   1  24 1872.52 87.6889   5
  -2  -1  24 1931.52 76.2286   5
  -2   1  23 2762.99 93.7429   5
  -2  -1  23 2652.99 81.9832   5
  -2  -1  22 6807.72 118.625   5
  -2   1  22 6962.98 132.085   5
  -2  -1  21 5153.65 102.256   5
  -2   1  21 5116.84 112.380   5
  -2   1  20 652.162 60.6551   5
  -2  -1  20 716.342 53.1041   5
  -2  -1  19 3618.50 85.1969   5
  -2   1  19 3689.04 96.7001   5
  -2  -1  18 4554.52 90.2402   5
  -2   1  18 4345.97 99.9198   5
  -2   1  17 10151.3 140.242   5
  -2  -1  17 10437.1 126.075   5
  -2  -1  16 4621.04 88.6707   5
  -2   1  16 4616.40 97.9599   5
  -2   1  15 46603.5 273.858   5
  -2   1  15 47815.8 250.609   0
  -2  -1  15 47016.4 247.228   5
  -2   1  14 13357.6 147.069   5
  -2  -1  14 13197.5 131.288   5
  -2   1  14 13542.2 134.094   0
  -2   1  13 4665.11 93.7831   5
  -2   1  13 4752.64 81.2992   0
  -2  -1  13 4575.26 81.3116   5
  -2   1  12 10430.2 125.013   5
  -2  -1  12 10417.3 112.260   5
  -2   1  12 9971.87 105.578   0
   2  -1 -11 10214.3 102.265   0
  -2   1  11 10716.1 124.796   5
  -2  -1  11 10718.4 111.830   5
  -2   1  11 10461.8 105.627   0
   2  -1 -10 5260.67 71.4591   0
  -2  -1  10 5569.77 79.5656   5
  -2   1  10 5522.36 90.3475   5
  -2   1  10 5398.56 73.5378   0
  -2   1   9 5.32411 35.5971   5
   2  -1  -9 34.7841 21.8625   0
  -2  -1   9 69.1335 29.4632   5
  -2   1   9 17.0410 18.2064   0
  -2   1   8 2893.85 50.9982   0
  -2   1   8 2894.69 66.9494   5
   2  -1  -8 2973.17 50.3545   0
  -2  -1   8 3109.99 60.4824   5
  -2  -1   7 1.44109 26.6869   5
  -2   1   7 35.4901 26.9170   5
   2  -1  -7 15.7092 18.6689   0
  -2   1   6 3350.43 65.7227   5
   2  -1  -6 3236.95 48.4982   0
  -2  -1   6 3412.28 59.2742   5
   2   1  -5 2447.23 48.6499   2
  -2   1   5 2605.94 59.4587   5
  -2  -1   5 2538.65 52.2196   5
   2  -1  -5 2535.84 41.1333   0
  -2   1   4 15.5710 23.2726   5
   2   1  -4-6.73793 22.5515   2
   2  -1  -4 14.5245 13.6433   0
  -2  -1   4-9.93164 23.5981   5
   2  -1  -3 27.9111 13.2475   0
   2   1  -3 1.62209 22.5016   2
  -2   1   3 0.17792 29.5054   5
  -2  -1   3 21.0045 22.7119   5
   2  -1  -2 17288.6 84.5259   0
  -2   1   2 17799.2 129.116   5
  -2  -1   2 18275.3 124.381   5
   2   1  -2 17427.3 119.528   2
   2   1  -1 767.264 31.1980   2
  -2  -1   1 790.165 34.0490   5
   2   1  -1 787.249 25.6328   1
  -2   1   1 738.252 36.9389   5
  -2  -1   0 24962.8 148.835   5
   2   1   0 25102.5 141.887   2
   2   1   0 24781.0 111.987   1
  -2   1   0 24797.1 148.429   5
   2   1   1 4750.64 48.7781   1
  -2  -1  -1 4799.89 70.6290   5
   2   1   1 4936.38 63.6002   3
  -2   1  -1 4773.42 69.3154   5
   2   1   1 4817.95 64.6245   2
  -2  -1  -2 5950.30 79.0946   5
  -2   1  -2 5830.09 75.0757   5
  -2  -1  -2 6033.36 52.8837   1
   2   1   2 5971.17 72.1774   3
   2  -1   2 5954.67 41.9476   1
   2   1   2 6084.66 72.9046   2
   2  -1   2 6118.12 49.9120   3
   2   1   3 4830.16 66.0369   3
  -2  -1  -3 4731.15 47.3611   1
   2   1   3 4697.94 63.8646   2
  -2   1  -3 4919.76 70.2511   5
   2  -1   3 4812.24 36.4093   1
  -2  -1  -3 4826.65 75.5857   5
   2  -1   3 4917.83 49.5861   3
   2   1   4 9648.96 93.0864   3
  -2   1  -4 9342.22 96.2725   5
  -2  -1  -4 9814.92 67.1366   1
   2   1   4 9548.35 89.3434   2
  -2   1  -5 2107.00 26.9048   1
  -2   1  -5 2034.96 50.9517   5
   2   1   5 2153.05 46.1602   2
   2   1   5 2094.66 47.6465   3
   2   1   6 26293.5 158.960   3
  -2   1  -6 27315.1 96.2688   1
  -2   1  -6 26108.5 162.945   5
   2   1   6 26855.6 148.521   2
  -2   1  -7 59264.5 253.524   5
   2   1   7 59994.6 247.502   3
   2   1   7 59765.8 220.177   2
   2   1   8 21490.1 153.736   3
   2   1   8 21121.4 132.884   2
   2   1   9 103115. 343.442   3
   2   1   9 101900. 291.101   2
  -2  -1  -9 103357. 236.333   0
  -2  -1 -10 119811. 270.186   0
   2   1  10 121522. 380.841   3
   2   1  10 118182. 316.247   2
  -2  -1 -11 93180.0 245.596   0
   2   1  11 91884.4 346.947   3
   2   1  11 91968.2 280.039   2
   2   1  12 3587.91 78.4880   3
  -2  -1 -12 3533.55 54.4428   0
   2   1  12 3989.72 64.2144   2
   2   1  13 49201.8 269.449   3
   2   1  13 48052.7 204.643   2
  -2  -1 -13 48925.9 195.315   0
  -2  -1 -14 10729.6 97.1982   0
   2   1  14 10471.5 133.705   3
   2   1  14 11166.4 101.878   2
  -2  -1 -15 58352.2 229.513   0
   2   1  15 58117.6 307.431   3
   2   1  15 57773.0 224.431   2
   2  -1  16 26834.9 154.944   0
  -2  -1 -16 28177.3 166.345   0
   2   1  16 28872.5 224.478   3
   2   1  16 28069.7 158.081   2
  -2  -1 -17 34.6831 22.6550   0
   2  -1  17 59.4398 26.2747   0
   2   1  17 78.1711 40.6436   3
   2  -1  18 20.5939 24.3506   0
   2   1  18 31.8838 40.9641   3
   2  -1  19 6155.51 84.6352   0
   2   1  19 6018.91 117.253   3
   2  -1  20 1870.55 51.1718   0
   2   1  20 1993.24 78.6072   3
   2   1  21 136.090 50.2752   3
   2  -1  21 65.6009 26.6172   0
   2   1  22 4421.49 111.437   3
   2   1  23 1883.70 83.6503   3
   2   1  24 1003.20 73.6104   3
   2   1  25 176.273 59.5028   3
   2  -1  26 4160.57 114.984   3
   2   1  26 3839.04 115.825   3
   2  -1  27 312.153 58.6523   3
   2   1  27 231.325 60.9310   3
   2   1  28 108.797 56.2841   3
   2  -1  28 281.359 62.5658   3
   2  -1  29 106.622 54.7639   3
   2   1  29 22.7020 58.8627   3
   2   1  30 1572.85 93.6518   3
   2  -1  30 1807.65 92.1806   3
   2   1  31 134.596 63.3728   3
   2  -1  31 248.424 64.2475   3
   2   1  32 8.36134 55.6126   3
   2  -1  32 38.4119 50.1097   3
   2  -1  33 244.561 69.7800   3
   2   1  33 79.5695 67.6720   3
   2   1  34 704.096 80.5858   3
   2  -1  34 730.688 77.8420   3
   2   1  35-8.11918 58.9429   3
   2  -1  35 7.12819 59.5974   3
   2   1  36-24.2488 66.9101   3
   2  -1  36-17.0351 68.9258   3
   2  -1  37 42.5142 67.4528   3
   2   1  37-26.7744 73.6476   3
   2   1  38 1071.36 87.8059   3
  -2   2  37 54.8043 73.7918   5
  -2   2  36 319.006 79.6325   5
  -2   2  35 229.913 79.3699   5
  -2   2  34 1251.99 104.554   5
  -2   2  33 1303.77 102.020   5
  -2   2  32 832.427 87.0828   5
  -2   2  31 2603.32 111.357   5
  -2   2  30 291.349 68.2199   5
  -2   2  29 19.7928 66.6796   5
  -2   2  28 173.532 72.0962   5
  -2   2  27 584.287 78.7676   5
  -2   2  26 152.559 68.1036   5
  -2   2  25 1044.57 79.0263   5
  -2   2  24 68.3679 62.6646   5
  -2   2  23 52.3303 60.2893   5
  -2  -2  22 3214.18 82.4540   5
  -2   2  22 3017.76 101.782   5
  -2  -2  21 3923.43 84.8126   5
  -2   2  21 3976.86 109.913   5
  -2  -2  20 284.468 38.4788   5
  -2   2  20 307.671 57.2159   5
  -2   2  19 42.9162 26.9609   3
  -2   2  19-5.50523 50.6488   5
  -2  -2  19-16.3296 31.4041   5
  -2   2  18 1760.24 75.1388   5
  -2   2  18 1890.88 53.5233   3
  -2  -2  18 1761.42 59.7918   5
  -2   2  17 77.5319 53.4925   5
  -2   2  17 56.9980 26.0242   3
  -2  -2  17 13.0923 32.6515   5
  -2   2  16 7768.69 126.404   5
  -2  -2  16 7855.40 101.265   5
  -2   2  16 7754.93 90.5095   3
  -2   2  15 14.6353 21.3173   3
  -2   2  15-11.5642 44.9667   5
  -2  -2  15 12.4385 28.4703   5
  -2   2  14 136.133 20.8362   3
  -2   2  14 122.272 45.8028   5
  -2  -2  14 162.193 30.4968   5
  -2   2  13 1372.51 63.9936   5
  -2  -2  13 1412.88 47.6814   5
   2  -2 -13 1325.17 46.9439   0
  -2   2  13 1350.36 36.2816   3
  -2   2  12 11366.9 137.915   5
  -2  -2  12 11431.0 110.895   5
   2   2 -12 11123.5 109.745   2
  -2   2  12 11177.2 88.5216   3
   2  -2 -12 11051.4 116.544   0
   2  -2 -11 36562.1 201.353   0
  -2   2  11 36873.9 233.827   5
  -2  -2  11 37382.1 190.042   5
   2   2 -11 36745.9 194.504   2
  -2   2  11 36708.8 147.832   3
  -2   2  10 15317.8 149.732   5
   2  -2 -10 14981.2 126.563   0
  -2  -2  10 15012.4 119.417   5
  -2   2  10 15076.3 89.4803   3
   2   2 -10 14995.6 127.047   2
   2  -2  -9 392.691 30.3401   0
  -2   2   9 454.814 47.6785   5
  -2   2   9 409.576 18.1580   3
  -2  -2   9 404.551 33.2945   5
   2   2  -9 425.655 34.8564   2
  -2   2   8 2962.10 69.7194   5
  -2  -2   8 3113.12 57.2307   5
   2   2  -8 2844.25 59.0582   2
   2  -2  -8 2870.19 55.9824   0
   2  -2  -7 346.452 26.5662   0
  -2   2   7 401.132 38.7882   5
  -2  -2   7 290.964 28.3465   5
   2   2  -7 382.757 32.6444   2
  -2   2   6 5275.01 84.0528   5
  -2  -2   6 5380.04 69.5687   5
   2   2  -6 5154.81 77.0351   2
  -2   2   5 8948.96 102.897   5
  -2  -2   5 9103.69 88.1596   5
   2   2  -5 8978.70 98.7059   2
  -2  -2   4 10422.1 94.7288   5
  -2   2   4 10363.2 108.411   5
   2   2  -4 10155.9 105.278   2
   2   2  -4 10354.4 104.752   1
   2   2  -3 104.854 27.4607   2
  -2   2   3 83.4225 33.5877   5
  -2  -2   3 145.668 25.4164   5
   2   2  -3 76.9733 26.3937   1
  -2  -2   2 1437.39 43.8277   5
  -2   2   2 1523.43 49.8283   5
   2   2  -2 1326.84 43.3864   1
   2   2  -2 1428.89 47.5401   2
  -2   2   1 70544.4 259.510   5
   2   2  -1 69043.0 246.391   1
  -2  -2   1 69303.5 247.848   5
   2   2  -1 71545.4 277.638   2
  -2   2   0 721.050 36.7089   5
   2   2   0 704.891 33.1104   1
  -2  -2   0 778.320 38.1888   5
  -2  -2   0 743.144 32.0127   1
   2   2   0 812.995 41.5383   2
  -2   2  -1 417.154 30.1560   5
  -2  -2  -1 378.989 26.9392   1
  -2  -2  -1 403.472 34.8172   5
   2   2   1 396.668 32.5138   2
  -2  -2  -2 443.489 27.1316   1
   2  -2   2 499.461 25.0195   1
  -2   2  -2 539.244 32.6115   5
   2   2   2 571.340 37.4054   2
   2   2   3 8988.28 101.438   2
   2  -2   3 8638.35 76.3183   1
  -2   2  -3 8487.13 89.9916   5
  -2  -2  -3 8544.51 86.6343   1
   2   2   3 8634.29 101.384   3
   2   2   4 6151.30 85.0597   2
  -2  -2  -4 5936.02 72.5686   1
  -2   2  -4 5997.32 76.8876   5
   2   2   4 6024.65 88.0354   3
   2  -2   4 5847.90 63.9726   1
   2   2   5 974.900 42.1407   2
  -2   2  -5 923.610 38.1172   5
   2   2   5 928.453 40.9100   3
   2   2   6 37.6025 30.8287   3
  -2   2  -6 13.1027 17.8736   1
   2   2   6 41.5155 28.5378   2
  -2   2  -6 30.8253 25.7708   5
   2   2   7 14564.9 129.731   2
  -2   2  -7 14736.1 104.197   1
  -2   2  -7 14432.7 120.205   5
   2   2   7 14483.7 140.598   3
   2   2   8 55.0145 32.3298   3
   2   2   8 37.0851 28.8585   2
  -2   2  -8 37.2550 19.8877   1
  -2   2  -8-2.61567 27.3794   5
   2   2   9 803.287 43.4777   2
  -2   2  -9 703.409 38.7226   5
   2   2   9 614.055 42.9300   3
  -2   2  -9 680.969 31.3077   1
  -2   2 -10 6.69977 27.8520   5
   2   2  10 20.1274 30.2087   3
   2   2  10 18.8011 28.6280   2
  -2   2 -10 21.2397 20.7068   1
   2   2  11 779.145 41.5256   2
  -2   2 -11 734.653 42.3750   5
   2   2  11 687.498 43.6341   3
   2   2  12 88.3960 32.8108   3
   2   2  12 116.466 29.2295   2
   2   2  13 715.884 39.8802   2
   2   2  13 683.190 49.3083   3
   2   2  14 3347.73 68.7360   2
   2   2  14 3091.69 80.4907   3
  -2  -2 -14 3260.39 62.9070   0
   2   2  15 119.663 30.3184   2
   2   2  15 134.371 41.4243   3
  -2  -2 -15 113.791 26.8335   0
  -2  -2 -16 427.227 30.1509   0
   2   2  16 465.023 35.3973   2
   2   2  16 444.368 48.0925   3
   2   2  17 549.767 37.9910   2
   2   2  17 527.385 51.6670   3
  -2  -2 -17 578.177 38.5712   0
   2   2  18 286.148 33.5670   2
   2   2  18 318.639 49.0438   3
  -2  -2 -18 251.166 29.9216   0
   2   2  19 567.114 55.3509   3
   2   2  20 1924.83 78.0717   3
   2   2  21 550.739 61.2565   3
   2   2  22 4322.11 113.525   3
   2   2  23 7373.19 145.737   3
   2   2  24 1994.73 95.6254   3
   2   2  25 2146.35 98.9247   3
   2   2  26 740.182 73.2501   3
   2   2  27-23.7497 53.9421   3
   2   2  28 1206.13 80.2408   3
   2   2  29 663.844 72.8154   3
   2   2  30 8.04426 53.9709   3
   2   2  31 296.981 65.8744   3
   2   2  32 1605.56 92.7477   3
   2   2  33 0.00000 60.5448   3
   2   2  34 10.5538 67.4115   3
   2  -2  35 243.469 72.8967   3
   2   2  35 33.3227 68.6676   3
   2   2  36 371.124 71.5878   3
   2  -2  36 584.502 88.0063   3
   2   2  37 1646.31 98.9192   3
   2  -2  37 1640.87 105.865   3
  -2   3  36 28.1440 82.9342   5
  -2   3  35 95.6727 80.0202   5
  -2   3  34 2604.55 125.131   5
  -2   3  33 294.896 85.4332   5
  -2   3  32 23.2502 73.1911   5
  -2   3  31 531.234 78.4688   5
  -2   3  30 33.7354 68.3922   5
  -2   3  29 301.464 67.9864   5
  -2   3  28 73.2150 62.3101   5
  -2   3  27 3750.80 125.351   5
  -2   3  26 115.753 71.5871   5
  -2   3  25 9446.96 178.255   5
  -2   3  24 141.085 79.7651   5
  -2   3  23 4443.28 127.730   5
  -2   3  22-24.7026 65.1030   5
  -2   3  21 1494.02 82.9307   5
  -2   3  20 540.474 67.3502   5
  -2   3  19 925.026 73.0961   5
  -2   3  18 5697.36 121.002   5
  -2   3  17 741.774 64.5677   5
   2   3 -16 252.540 32.3823   2
  -2   3  16 327.669 53.8872   5
   2   3 -15 1103.97 47.1352   2
  -2   3  15 1006.65 65.1508   5
   2   3 -14 13.2886 28.9805   2
  -2   3  14 40.7377 49.1883   5
  -2   3  13 395.976 51.5861   5
   2   3 -13 367.172 35.8777   2
   2   3 -12 20.1753 30.8790   2
  -2   3  12 22.3145 41.9072   5
  -2   3  11 4610.78 97.3330   5
  -2   3  11 4797.08 65.3907   3
   2   3 -11 4559.05 82.8405   2
  -2  -3  11 4886.07 68.3476   5
  -2   3  10 19744.4 119.903   3
  -2   3  10 19259.9 177.704   5
   2   3 -10 18576.5 158.543   2
  -2  -3  10 18988.8 125.170   5
  -2   3   9 4887.44 96.7893   5
  -2  -3   9 4772.73 67.6218   5
   2   3  -9 4567.96 85.2318   2
  -2   3   8 29653.7 207.526   5
  -2  -3   8 29800.0 152.640   5
   2   3  -8 30058.0 214.639   1
   2   3  -8 29463.1 199.291   2
  -2   3   7 8828.92 117.470   5
  -2  -3   7 8848.24 85.5591   5
   2   3  -7 8763.59 118.144   1
   2   3  -7 9170.65 115.373   2
  -2  -3   6 15006.4 109.266   5
  -2   3   6 15072.2 144.534   5
   2   3  -6 15105.3 151.245   1
   2   3  -6 15135.7 147.283   2
  -2   3   5 7734.51 106.164   5
  -2  -3   5 7614.73 81.0079   5
   2   3  -5 7292.26 106.276   1
   2   3  -5 7699.05 107.647   2
  -2  -3   4 26141.7 147.358   5
  -2   3   4 26555.9 179.550   5
   2   3  -4 25886.6 189.098   1
   2   3  -4 25586.7 188.331   2
   2   3  -3 3031.59 74.2319   2
   2   3  -3 2889.21 67.5339   1
  -2   3   3 3059.52 65.9165   5
  -2  -3   3 2887.31 54.3657   5
  -2   3   2 114.092 31.9899   5
   2   3  -2 78.1715 34.0124   2
   2   3  -2 52.9566 36.3075   1
  -2  -3   2 38.3983 25.3444   5
   2   3  -1 21385.7 166.431   1
  -2   3   1 21604.4 151.052   5
  -2  -3   1 21323.4 144.131   5
  -2  -3   1 21151.4 161.646   1
   2   3  -1 21988.9 176.997   2
   2   3   0 4762.42 89.0280   2
  -2  -3   0 4844.01 74.9936   5
  -2   3   0 4865.15 75.0267   5
  -2  -3   0 4671.48 80.4028   1
   2  -3   1 11672.6 114.247   1
   2   3   1 11239.9 129.281   2
  -2  -3  -1 11440.6 119.062   1
  -2   3  -1 11579.8 110.595   5
   2   3   2 7457.39 107.760   2
   2  -3   2 7154.55 90.5468   1
  -2   3  -2 7302.74 87.1006   5
  -2  -3  -2 7115.11 97.5310   1
  -2  -3  -3 10872.0 119.735   1
   2   3   3 11359.5 131.120   2
   2  -3   3 10764.9 109.164   1
  -2   3  -3 10873.1 103.170   5
   2   3   4 18118.1 163.346   2
  -2   3  -4 17646.6 127.146   5
  -2  -3  -4 17611.5 149.158   1
   2  -3   4 17178.6 134.274   1
  -2  -3  -5 11811.2 123.953   1
   2   3   5 11790.9 138.269   3
  -2   3  -5 12070.5 106.930   5
   2  -3   5 11692.2 110.478   1
  -2   3  -6 16012.1 122.926   5
   2   3   6 15868.5 159.492   3
  -2   3  -7 36044.1 181.543   5
   2   3   7 36089.7 242.635   3
  -2   3  -8 4957.38 77.9314   1
   2   3   8 5059.42 99.9348   3
  -2   3  -8 4842.45 72.0099   5
  -2   3  -9 15716.8 135.764   1
  -2   3  -9 15648.3 124.689   5
   2   3   9 15433.4 165.751   3
  -2   3 -10 2018.86 56.1550   1
  -2   3 -10 2101.02 51.7778   5
   2   3  10 2084.98 70.6901   3
  -2   3 -11 16962.2 135.479   5
  -2   3 -11 17454.3 148.019   1
   2   3  11 17089.0 177.371   3
  -2   3 -12 233.662 31.8902   5
   2   3  12 274.727 42.9529   3
  -2   3 -12 158.480 34.8796   1
  -2   3 -13 10022.2 118.129   1
  -2   3 -13 9844.99 110.052   5
   2   3  13 10162.4 128.995   4
   2   3  13 9853.72 142.071   3
  -2   3 -14 3250.78 73.8345   1
  -2   3 -14 2987.87 67.0042   5
   2   3  14 3139.80 89.3887   3
   2   3  14 3254.69 79.2161   4
   2   3  15 151.350 41.4698   4
   2   3  15 75.4849 42.9025   3
  -2   3 -15 108.443 33.8879   1
   2   3  16 7385.56 114.206   4
   2   3  16 7544.25 132.535   3
   2   3  17 2113.33 68.3326   4
   2   3  17 2202.94 81.9938   3
   2   3  18 81.9667 52.0274   3
   2   3  19 573.005 69.1323   3
   2   3  20 16046.0 202.384   3
   2   3  21 1483.34 85.9688   3
   2   3  22 3769.17 115.852   3
   2   3  23 12576.0 193.555   3
   2   3  24 501.142 80.4745   3
   2   3  25 12167.9 196.831   3
   2   3  26 1471.35 94.0893   3
   2   3  27 40.1003 54.5543   3
   2   3  28 121.237 61.8711   3
   2   3  29 10.6209 62.8564   3
   2   3  30 91.3330 66.0935   3
   2   3  31 878.525 82.9927   3
   2   3  32 805.390 81.1323   3
   2   3  33 673.368 83.6425   3
   2   3  34 141.751 69.7456   3
   2   3  35 1084.74 95.9835   3
   2   3  36 265.863 73.6466   3
  -2   4  34 96.6500 65.8360   5
  -2   4  33 782.835 82.9375   5
  -2   4  32 303.318 69.6552   5
  -2   4  31 74.3994 70.3267   5
  -2   4  30 440.133 75.5496   5
  -2   4  29 85.4537 65.4001   5
  -2   4  28 679.616 80.3028   5
  -2   4  27 603.427 83.3296   5
  -2   4  26 305.754 75.8693   5
  -2   4  25 136.744 54.8030   4
  -2   4  25 89.8213 65.0774   5
  -2   4  24 47.8549 62.9111   5
  -2   4  24 75.3990 55.7238   4
  -2   4  23-46.1756 51.2151   4
  -2   4  23-2.60013 60.3928   5
  -2   4  22 354.328 55.7880   4
  -2   4  22 415.138 67.5711   5
  -2   4  21 47.4504 59.4759   5
  -2   4  20 45.2698 58.6436   5
  -2   4  19 218.368 62.0046   5
  -2   4  18 149.202 59.7437   5
  -2   4  17 270.502 60.9690   5
  -2   4  16 4055.04 106.337   5
  -2   4  15 251.298 53.6982   5
   2   4 -15 206.558 40.4163   2
   2   4 -14 4381.58 89.7144   2
  -2   4  14 4493.66 105.875   5
  -2   4  13 538.156 60.1525   5
   2   4 -13 517.542 47.5445   2
  -2   4  12 3999.25 97.2844   5
   2   4 -12 3963.10 88.2887   2
   2   4 -11 5367.59 102.119   2
  -2   4  11 5405.64 107.207   5
  -2   4  10 7291.62 120.041   5
   2   4 -10 7522.65 119.439   2
   2   4  -9 81.8118 48.6109   2
  -2   4   9 54.6140 45.2539   5
  -2   4   8 25581.1 202.565   5
   2   4  -8 25142.3 208.659   2
  -2   4   7 775.416 53.8323   5
   2   4  -7 824.305 56.8682   2
  -2   4   6-7.46117 37.2102   5
   2   4  -6 5.49615 42.9716   2
  -2   4   5 157.466 39.1088   5
   2   4  -5 145.601 44.3095   2
   2   4  -4 14462.8 161.839   2
  -2   4   4 14989.2 142.643   5
   2   4  -3 477.109 52.9475   2
  -2   4   3 498.699 42.8448   5
   2   4  -2 8942.93 130.985   2
  -2   4   2 9301.97 110.583   5
  -2  -4   2 9022.10 95.4210   5
  -2   4   1 128.219 34.5921   5
   2   4  -1 44.7020 41.5061   2
  -2  -4   1 20.6893 26.3489   5
  -2   4   0 402.585 36.5730   5
   2  -4   0 371.216 42.1595   1
  -2  -4   0 327.344 37.2359   1
  -2  -4   0 408.643 33.1560   5
   2   4   0 395.166 50.3900   2
   2  -4   1 1204.05 52.0758   1
  -2   4  -1 1309.97 46.1445   5
  -2  -4  -1 1119.17 51.6531   1
   2  -4   2 2086.45 66.9770   1
  -2   4  -2 2169.07 53.9609   5
  -2  -4  -2 2174.38 68.7709   1
  -2   4  -3 8373.57 92.9454   5
   2  -4   3 8556.40 115.726   1
  -2  -4  -3 8349.33 122.239   1
  -2  -4  -4 21806.7 193.240   1
  -2   4  -4 21730.2 142.779   5
   2  -4   4 20983.1 174.582   1
  -2  -4  -5 1455.77 63.5976   1
   2  -4   5 1478.49 58.4266   1
   2   4   6 4949.98 104.392   4
   2  -4   6 4684.75 87.8181   1
   2   4   7 1229.29 62.9179   4
  -2   4  -7 1298.86 52.2493   4
   2   4   8 5.63012 44.6717   4
  -2   4  -8 1.35931 31.3929   4
   2   4   9 483.050 51.7600   4
   2   4   9 415.776 49.4410   3
  -2   4  -9 452.407 37.9688   4
   2   4  10 3587.74 91.7033   4
  -2   4 -10 3638.95 81.4607   1
  -2   4 -10 3466.44 72.1315   4
   2   4  10 3524.02 93.5646   3
   2   4  11 865.556 60.4758   4
  -2   4 -11 741.673 43.4017   1
  -2   4 -11 787.906 41.1677   4
   2   4  11 796.122 57.7780   3
   2   4  12 864.592 59.3293   4
   2   4  12 887.393 60.8526   3
   2   4  13-2.02679 47.4820   3
   2   4  13 12.7794 41.2763   4
   2   4  14 99.2423 45.8065   3
   2   4  14 64.3922 41.4880   4
   2   4  15 1130.17 62.8026   4
   2   4  15 1242.10 72.6683   3
   2   4  16 435.026 58.6780   3
   2   4  16 445.155 50.4226   4
   2   4  17 1987.56 77.2437   4
   2   4  17 1982.89 85.7169   3
   2   4  18 2113.01 83.0729   4
   2   4  18 2014.18 91.9324   3
   2   4  19 2802.33 91.0446   4
   2   4  19 2635.73 103.323   3
   2   4  20 261.956 65.6758   3
   2   4  20 298.990 52.0240   4
   2   4  21 284.339 64.9220   3
   2   4  21 243.283 52.6161   4
   2   4  22 1773.71 90.0882   3
   2   4  23 302.266 68.9302   3
   2   4  24 135.461 66.9002   3
   2   4  25 61.8530 52.1863   3
   2   4  26 1152.41 85.2696   3
   2   4  27 5.46075 53.5022   3
   2   4  28 1806.49 99.3876   3
   2   4  29 411.475 76.3055   3
   2   4  30-7.70804 53.7093   3
   2   4  31 104.555 66.1022   3
   2   4  32 175.671 73.8629   3
   2   4  33 276.988 80.0410   3
   2   4  34 996.552 97.3613   3
   2   4  35 466.472 84.6444   3
  -2   5  32 2.41401 74.5912   5
  -2   5  31 26.2686 84.0491   5
  -2   5  30 223.844 87.4429   5
  -2   5  29 661.375 92.1323   5
  -2   5  28 339.857 83.7914   5
  -2   5  27 321.462 71.1908   5
  -2   5  26 1484.30 85.7991   4
  -2   5  26 1606.63 95.8892   5
  -2   5  25 351.145 67.2907   4
  -2   5  25 321.457 66.5582   5
  -2   5  24 1138.93 75.8256   4
  -2   5  24 1345.18 92.7407   5
  -2   5  23 142.095 77.2061   5
  -2   5  23 59.8719 55.1261   4
  -2   5  22 46.9959 65.3853   4
  -2   5  22-57.6852 72.1085   5
  -2   5  21 2587.19 102.650   4
  -2   5  21 2590.11 111.920   5
  -2   5  20 861.661 86.3595   5
  -2   5  20 1137.05 86.3756   4
  -2   5  19 289.286 62.8312   4
  -2   5  19 278.420 73.1888   5
  -2   5  18 19.8159 62.2479   5
  -2   5  18 22.4700 61.8349   4
  -2   5  17 630.447 69.5784   4
  -2   5  17 658.355 70.8107   5
  -2   5  16 339.480 61.1176   5
  -2   5  16 391.885 70.4710   4
  -2   5  15 4.40440 54.9156   4
  -2   5  15 50.2158 52.4157   5
  -2   5  14 229.670 63.7230   4
  -2   5  14 286.925 55.5483   5
   2   5 -14 176.547 52.4877   2
   2   5 -13 45.0322 55.1273   2
  -2   5  13 65.8208 57.0150   5
  -2   5  13 208.077 68.7104   4
  -2   5  12 10459.1 169.607   4
   2   5 -12 10495.6 154.343   2
  -2   5  12 10175.8 154.103   5
  -2   5  11 10072.4 166.744   4
  -2   5  11 10053.9 149.657   5
   2   5 -11 9781.57 148.991   2
  -2   5  10 3141.85 105.084   4
  -2   5  10 2903.42 88.4071   5
   2   5 -10 3092.74 94.1746   2
   2   5  -9 337.916 63.4830   2
  -2   5   9 358.000 56.7189   5
  -2   5   9 473.237 69.3611   4
   2   5  -8 23995.8 226.704   2
  -2   5   8 24184.0 241.622   4
  -2   5   8 25084.1 211.342   5
  -2   5   7 1272.62 80.7027   4
   2   5  -7 1332.20 76.7605   2
  -2   5   7 1288.79 62.2198   5
   2   5  -6 1506.76 75.4152   2
  -2   5   6 1411.73 77.6185   4
  -2   5   6 1584.97 63.4583   5
   2   5  -5 6030.65 121.395   2
  -2   5   5 6017.37 101.701   5
  -2   5   5 6187.28 127.178   4
   2   5  -4 1335.83 71.4393   2
  -2   5   4 1310.72 57.1738   5
  -2   5   4 1324.55 73.8235   4
   2   5  -3 2318.40 85.6038   2
  -2   5   3 2109.12 83.5809   4
   2   5  -2 954.139 67.8530   2
  -2   5   2 1093.32 66.3166   4
  -2   5   1 2390.89 83.6403   4
  -2   5   0 1660.01 71.4569   4
  -2   5  -1 460.275 55.5431   4
  -2   5  -2 8394.01 134.395   4
  -2   5  -3 135.288 49.2395   4
   2   5   4 8840.35 149.366   4
  -2   5  -4 8868.04 135.281   4
   2   5   5 10028.1 158.952   4
  -2   5  -5 9552.51 138.328   4
   2   5   6 1355.61 78.8803   4
  -2   5  -6 1216.93 63.5883   4
   2   5   7 4216.67 111.857   4
  -2   5  -7 4125.47 93.8877   4
   2   5   8 6948.29 137.946   4
  -2   5  -8 6360.33 111.239   4
   2   5   9 8044.64 146.633   4
  -2   5  -9 7759.20 120.390   4
   2   5  10 2024.56 86.9538   4
  -2   5 -10 1991.36 67.7317   4
   2   5  11 373.986 62.7715   4
   2   5  12 70.9943 54.7027   4
   2   5  13 64.6274 57.0115   3
   2   5  13 175.816 58.3638   4
   2   5  14 71.5982 55.3278   4
   2   5  14 46.6545 53.4214   3
   2   5  15 3023.94 102.780   4
   2   5  15 2928.48 105.330   3
   2   5  16 625.206 68.9973   4
   2   5  16 554.037 71.9507   3
   2   5  17 262.513 64.9238   3
   2   5  17 359.051 66.6610   4
   2   5  18 3084.13 109.461   4
   2   5  18 2860.21 109.573   3
   2   5  19 7975.34 154.851   4
   2   5  19 7926.23 165.478   3
   2   5  20 1.00884 60.2873   3
   2   5  20 132.583 55.4974   4
   2   5  21 3332.91 109.067   4
   2   5  21 3347.20 119.751   3
   2   5  22 6760.27 145.658   4
   2   5  22 7148.36 164.860   3
   2   5  23 862.670 92.2956   3
   2   5  24 344.950 76.8995   3
   2   5  25 1738.29 94.4498   3
   2   5  26 677.668 82.9096   3
   2   5  27 67.0935 61.1972   3
   2   5  28-7.97746 65.9929   3
   2   5  29 27.7549 56.6450   3
   2   5  30 372.770 82.9192   3
   2   5  31 254.922 73.7406   3
   2   5  32-80.8344 59.7738   3
   2   5  33 131.660 73.9641   3
  -2   6  29-55.6807 81.6412   5
  -2   6  28 158.812 74.1952   5
  -2   6  27 154.945 72.9886   4
  -2   6  27 375.520 71.6491   5
  -2   6  26 94.0914 77.6141   5
  -2   6  26-24.5424 53.6289   4
  -2   6  25 158.993 64.0057   4
  -2   6  25 358.069 80.6841   5
  -2   6  24-2.44435 68.1819   4
  -2   6  24-13.6381 70.3267   5
  -2   6  23 18.8324 51.6336   4
  -2   6  23 41.0790 59.2712   5
  -2   6  22 102.157 68.9471   4
  -2   6  22-189.688 62.5280   5
  -2   6  21 285.605 66.0374   4
  -2   6  21 243.614 72.5329   5
  -2   6  20 252.948 73.6100   4
  -2   6  20 169.643 71.0887   5
  -2   6  19 291.302 64.9917   5
  -2   6  19 278.236 63.4895   4
  -2   6  18 1189.33 92.0941   4
  -2   6  18 1392.19 89.7291   5
  -2   6  17 348.512 72.8080   5
  -2   6  17 344.147 73.0925   4
  -2   6  16 148.436 63.1577   4
  -2   6  16 136.054 66.2902   5
  -2   6  15 162.884 71.1341   4
  -2   6  15 133.207 53.6237   5
  -2   6  14 3219.44 122.407   4
  -2   6  14 3404.50 106.965   5
  -2   6  13 190.896 75.8521   4
  -2   6  13 224.696 64.7353   5
   2   6 -13 115.882 63.4422   2
  -2   6  12 617.538 79.0628   4
   2   6 -12 806.971 71.6703   2
  -2   6  11 7414.49 159.956   4
   2   6 -11 7436.33 147.603   2
   2   6 -10 766.540 74.7975   2
  -2   6  10 838.154 83.2289   4
   2   6  -9 5715.47 136.197   2
  -2   6   9 5571.27 140.952   4
   2   6  -8 1365.08 84.7019   2
  -2   6   8 1456.03 91.0954   4
  -2   6   7 200.775 66.2504   4
   2   6  -7 219.854 60.4323   2
  -2   6   6 5.05491 65.8990   4
   2   6  -6 8.11829 57.1112   2
  -2   6   5-20.2544 65.0395   4
   2   6  -5-2.70391 59.0377   2
   2   6  -4 77.5839 60.0041   2
  -2   6   4 39.8552 61.0816   4
   2   6  -3 23.9319 62.7622   2
  -2   6   3 14.9071 54.8821   4
  -2   6   2 2176.64 95.0328   4
  -2   6   1 17.8535 51.4967   4
  -2   6   0 19.5799 56.3794   4
  -2   6  -1 651.815 64.6923   4
  -2   6  -2 429.829 63.2670   4
  -2   6  -3 70.4429 55.5048   4
   2   6   4 68.9344 64.4549   4
  -2   6  -4 123.556 48.9377   4
  -2   6  -5 502.595 57.8908   4
   2   6   5 479.382 69.0277   4
   2   6   6 56.0515 64.9432   4
  -2   6  -6 40.7792 46.8692   4
   2   6   7 3409.37 113.505   4
  -2   6  -7 3190.01 96.9531   4
   2   6   8 155.729 66.9817   4
  -2   6  -8 105.262 46.3242   4
   2   6   9 79.4313 63.0684   4
  -2   6  -9 77.2489 48.2750   4
   2   6  10 47.7781 60.4322   4
   2   6  11 368.527 68.0554   4
   2   6  12 1988.92 99.5107   4
   2   6  13 147.270 68.4927   4
   2   6  14 202.662 71.9769   4
   2   6  15 67.6791 72.9641   4
   2   6  16 49.4039 67.4476   4
   2   6  17 23.8878 70.9462   4
   2   6  18 1478.53 93.0844   4
   2   6  18 1356.13 94.8279   3
   2   6  19 166.695 63.0290   4
   2   6  19 140.116 73.4917   3
   2   6  20 722.150 70.9311   4
   2   6  20 875.667 86.1054   3
   2   6  21 161.001 66.4959   4
   2   6  21 245.269 74.4574   3
   2   6  22 353.767 72.4605   4
   2   6  22 462.608 76.3279   3
   2   6  23 145.125 51.6040   4
   2   6  23 81.1152 60.0854   3
   2   6  24 716.660 82.2069   3
   2   6  25 1017.16 94.8149   3
   2   6  26-34.9995 62.1356   3
   2   6  27 3.74158 66.5635   3
   2   6  28 272.098 68.6857   3
   2   6  29-67.8604 67.0521   3
   2   6  30 441.615 77.4193   3
  -2   7  27-50.9019 74.5482   5
  -2   7  26 36.5277 58.6732   4
  -2   7  26-33.8880 62.8305   5
  -2   7  25 276.534 79.8700   5
  -2   7  25 442.658 77.3585   4
  -2   7  24 5.79487 69.2251   5
  -2   7  24 290.235 63.5950   4
  -2   7  23 599.206 89.4881   4
  -2   7  22 234.849 65.3861   4
  -2   7  21 118.635 76.6835   4
  -2   7  20 71.5185 72.9514   4
  -2   7  19 98.5674 68.4465   4
  -2   7  18 268.630 86.5781   4
  -2   7  17 555.590 89.4907   4
  -2   7  16 1578.22 102.122   4
  -2   7  15 808.729 88.0406   4
  -2   7  14 1516.96 107.655   4
  -2   7  13 1373.53 104.884   4
  -2   7  12 1726.62 110.114   4
   2   7 -12 1488.75 92.6195   2
  -2   7  11 109.530 84.0965   4
   2   7 -11 34.9621 72.5310   2
  -2   7  10 2.83758 77.5983   4
   2   7 -10 42.1280 61.4015   2
  -2   7   9 90.0075 82.4574   4
   2   7  -9 53.5018 66.7752   2
   2   7  -8 7300.69 162.985   2
  -2   7   8 7177.06 172.326   4
   2   7  -7 1112.51 95.3447   2
  -2   7   7 1154.40 100.997   4
   2   7  -6 3028.19 120.172   2
  -2   7   6 2940.15 119.560   4
   2   7  -5 2101.36 105.369   2
  -2   7   5 1964.08 104.399   4
   2   7  -4 850.761 87.4219   2
  -2   7   4 733.273 87.0527   4
   2   7  -3 111.148 71.7562   2
  -2   7   3 14.8254 66.3445   4
  -2   7   2 293.751 72.4011   4
  -2   7   1 1267.40 93.8306   4
  -2   7   0 3069.57 113.142   4
  -2   7  -1 1035.91 86.4442   4
  -2   7  -2 294.419 65.1051   4
  -2   7  -3 87.6746 52.9459   4
  -2   7  -4-13.2338 60.0854   4
   2   7   5 90.5082 73.0265   4
  -2   7  -5-57.8480 58.4776   4
   2   7   6-2.06870 63.5193   4
  -2   7  -6 60.1721 59.8794   4
   2   7   7 835.927 84.9731   4
  -2   7  -7 814.432 73.9984   4
   2   7   8 266.914 78.3848   4
   2   7   9 2069.02 104.289   4
   2   7  10 290.957 69.6856   4
   2   7  11-21.9315 73.6361   4
   2   7  12 443.052 87.4609   4
   2   7  13 511.972 88.1875   4
   2   7  14 437.739 86.9172   4
   2   7  15 26.9985 78.4791   4
   2   7  16 213.742 77.9368   4
   2   7  17 294.504 82.3523   4
   2   7  18 2445.99 120.799   4
   2   7  19 135.527 70.0470   4
   2   7  20 284.179 63.1456   4
   2   7  21 134.656 62.3280   4
   2   7  22 692.029 83.8749   4
   2   7  23 271.176 72.3433   4
   2   7  24 894.393 85.8334   4
   2   7  26 245.286 62.6336   3
   2   7  27 378.584 75.1434   3
  -2   8  17-8.61949 62.9066   4
  -2   8  16-44.4830 73.8243   4
  -2   8  15-83.5172 87.4066   4
  -2   8  14 197.577 95.8386   4
  -2   8  13 859.328 107.133   4
  -2   8  12 1427.68 114.495   4
  -2   8  11 69.7068 91.9291   4
   2   8 -10 705.471 85.7780   2
  -2   8  10 505.336 99.2388   4
  -2   8   9-9.82014 86.4227   4
   2   8  -9 2.22761 66.4737   2
  -2   8   8 182.072 83.7056   4
   2   8  -8 116.321 64.0413   2
   2   8  -7 2202.54 107.665   2
  -2   8   7 2106.11 118.623   4
   2   8  -6 847.865 83.4669   2
  -2   8   6 779.724 88.5817   4
   2   8  -5 987.580 89.6623   2
  -2   8   5 976.653 102.428   4
   2   8  -4 1726.73 106.295   2
  -2   8   4 1626.72 111.657   4
   2   8  -3 323.980 86.0597   2
  -2   8   3 269.996 77.1596   4
   2   8  -2 125.093 80.4779   2
  -2   8   2 144.421 75.2916   4
  -2   8   0 75.0279 68.3214   4
  -2   8  -1-51.2301 71.1751   4
  -2   8  -2 695.621 87.3589   4
  -2   8  -3 1353.53 92.8904   4
  -2   8  -4 96.4930 77.6039   4
  -2   8  -5 528.230 85.6035   4
  -2   8  -6-33.0118 69.5057   4
   2   8   8 190.213 81.3685   4
   2   8   9 248.343 91.8940   4
   2   8  10 382.723 92.3373   4
   2   8  11 361.690 84.4971   4
   2   8  12 92.8135 68.5233   4
   2   8  13 709.465 91.0726   4
   2   8  14 271.549 85.3672   4
   2   8  15 754.948 96.1774   4
   2   8  16 496.518 85.4872   4
   2   8  17 197.816 70.9567   4
   2   8  18 165.616 58.3460   4
   2   8  19 231.331 67.1144   4
   2   9  -8 333.837 75.7906   2
   2   9  -7 442.951 83.1208   2
   2   9  -6 70.1592 77.2248   2
   2   9  -5 2224.87 132.691   2
  -2   9   5 2135.07 121.109   4
   2   9  -4 648.881 104.818   2
  -2   9   4 797.219 103.048   4
  -2   9   3 179.342 96.5983   4
   2   9  -3 381.811 90.0134   2
  -2   9   2 229.486 74.0731   4
   2   9  -2 344.771 87.7637   2
   2   9  -1 1118.82 114.014   2
  -2   9   1 800.832 106.426   4
   2   9   0 48.7206 78.0734   2
  -2   9   0-42.9520 69.0425   4
  -2   9  -1 33.3064 88.4646   4
   2   9   1 39.7002 93.2597   2
  -2   9  -2 50.5261 61.2332   4
  -2   9  -3 122.495 77.9932   4
  -2   9  -4 49.3620 74.4250   4
  -3   0  38-62.3046 70.0326   5
  -3   0  37-66.7701 69.8583   5
  -3   0  36-57.5185 56.4555   5
  -3   0  35 149.584 73.2463   5
  -3   0  34-16.3360 63.5224   5
  -3   0  33 672.133 75.1462   5
  -3   0  32 56.5116 68.7663   5
  -3   0  31 978.393 76.9612   5
  -3   0  30 3.43646 65.0937   5
  -3   0  29 941.247 73.7047   5
  -3   0  28 1.59435 70.2772   5
  -3   0  27 248.813 59.5784   5
  -3   0  26-26.2596 54.8723   5
  -3   0  25 113.607 59.1233   5
  -3   0  24-24.4092 55.2110   5
  -3   0  23 499.269 60.9466   5
  -3   0  22-17.0925 50.0892   5
  -3   0  21 322.941 56.2345   5
  -3   0  20 20.6026 51.5970   5
  -3   0  19 27.0128 45.2748   5
  -3   0  18 33.6548 45.0719   5
  -3   0  17 260.946 50.1887   5
  -3   0  16-5.28626 49.1418   5
  -3   0  15 6939.59 118.587   5
  -3   0  14-27.8268 47.9673   5
  -3   0  14 11.5243 31.3113   0
  -3   0  13 4173.29 74.6953   0
  -3   0  13 4329.91 94.0126   5
  -3   0  12 37.8638 28.3953   0
  -3   0  12 21.8827 38.5280   5
  -3   0  11 1042.66 39.8580   0
  -3   0  11 1142.76 55.0351   5
  -3   0  10 19.2105 23.9257   0
  -3   0  10 0.18702 38.3706   5
  -3   0   9 944.517 36.0947   0
  -3   0   9 1073.32 58.0255   5
  -3   0   8-18.7279 38.6372   5
  -3   0   8 41.4648 19.3552   0
  -3   0   7 5699.32 95.5817   5
  -3   0   7 5281.00 68.4824   0
  -3   0   6 18.7930 18.2549   0
  -3   0   6 77.9432 34.7821   5
  -3   0   5 2371.92 42.2233   0
  -3   0   5 2398.37 66.8004   5
  -3   0   4 162.636 19.9457   0
  -3   0   4 16.5241 39.1697   5
  -3   0   3 46403.3 152.256   0
  -3   0   3 46632.5 246.361   5
  -3   0   2 276.767 19.6714   0
  -3   0   2 23.3435 39.2330   5
  -3   0   1 58697.6 142.841   0
  -3   0   1 58571.5 274.966   5
  -3   0   0 6.06086 10.8021   0
  -3   0   0-16.7719 33.3344   5
   3   0   0 58.6216 18.5493   3
   3   0   1 32613.6 155.826   3
  -3   0  -1 32142.4 208.260   5
  -3   0  -1 32113.7 81.4994   0
   3   0   2 44.9860 19.8623   3
  -3   0  -2 52.8114 38.6165   5
  -3   0  -3 51256.4 265.463   5
   3   0   3 51354.2 205.591   3
   3   0   4 2.86691 21.1930   3
  -3   0  -4 49.7148 38.1924   5
  -3   0  -5 4912.62 89.8255   5
   3   0   5 4924.67 70.8997   3
   3   0   6 22.5691 23.3252   3
  -3   0  -6 6.50073 33.9497   5
  -3   0  -7 38946.1 247.896   5
   3   0   7 39974.7 207.732   3
  -3   0  -8 16.7177 42.6161   5
   3   0   8-6.21474 25.9904   3
   3   0   9 263.111 32.6010   3
   3   0  10 25.6995 30.6175   3
   3   0  11 50593.2 265.513   3
   3   0  12 24.1045 31.1658   3
   3   0  13 11133.2 135.700   3
   3   0  14 7.13252 30.9065   3
   3   0  15 19.9680 36.4157   3
   3   0  16 17.4109 35.9030   3
   3   0  17 2906.81 83.4793   3
   3   0  18 23.5785 40.0823   3
   3   0  19 1690.97 72.3861   3
   3   0  20-16.2594 43.0737   3
   3   0  21 483.741 53.8179   3
   3   0  22 29.5718 44.1935   3
   3   0  23 1491.47 75.9692   3
   3   0  24-3.71691 47.2535   3
   3   0  25 923.200 71.7644   3
   3   0  26 44.8489 51.7355   3
   3   0  27 383.239 64.9465   3
   3   0  28 75.1406 58.1054   3
   3   0  29 94.2142 55.1159   3
   3   0  30 7.78765 56.5188   3
   3   0  31 101.421 65.5473   3
   3   0  32 53.3830 66.2501   3
   3   0  33 423.309 70.8169   3
   3   0  34 82.0176 73.3104   3
   3   0  35 4859.66 154.197   3
   3   0  36 202.805 83.9883   3
  -3   1  37-220.557 59.5486   5
  -3   1  36-63.0063 73.9239   5
  -3   1  35 165.710 80.6216   5
  -3   1  34 1272.09 97.7126   5
  -3   1  33-63.4552 68.1475   5
  -3   1  32 96.9790 72.5769   5
  -3   1  31 181.795 65.1024   5
  -3  -1  30 955.531 77.6213   5
  -3   1  30 757.299 86.2280   5
  -3  -1  29 2858.33 104.372   5
  -3   1  29 3042.24 118.772   5
  -3  -1  28 1885.97 84.6584   5
  -3   1  28 2078.89 99.6444   5
  -3   1  27 113.655 72.5979   5
  -3  -1  27 112.100 58.2349   5
  -3   1  26 901.039 74.7003   5
  -3  -1  26 857.492 71.0772   5
  -3   1  25 458.185 72.0096   5
  -3  -1  25 413.890 61.5808   5
  -3   1  24 982.040 77.9021   5
  -3  -1  24 930.764 66.0805   5
  -3  -1  23-32.6576 47.4379   5
  -3   1  23-24.7045 55.9318   5
  -3   1  22-26.6849 59.1134   5
  -3  -1  22-20.2220 45.4033   5
  -3   1  21 1612.56 82.8692   5
  -3  -1  21 1650.50 75.0974   5
  -3  -1  20 451.476 56.7329   5
  -3   1  20 444.134 61.8312   5
  -3   1  19 6.39514 52.0538   5
  -3  -1  19-31.2510 46.5945   5
  -3   1  18 2140.67 82.2707   5
  -3  -1  18 2127.06 74.6018   5
  -3  -1  17 4577.94 100.009   5
  -3   1  17 4286.37 105.120   5
  -3   1  16 4174.66 102.274   5
  -3  -1  16 4084.61 92.7920   5
  -3   1  15 7644.99 129.739   5
  -3  -1  15 7675.73 119.122   5
  -3   1  14 854.412 66.1674   5
  -3  -1  14 767.844 54.6388   5
  -3   1  14 939.018 44.6058   0
  -3  -1  13 7075.08 108.752   5
  -3   1  13 7133.80 121.659   5
  -3   1  13 7081.68 97.5578   0
  -3   1  12 2440.69 81.1824   5
  -3  -1  12 2427.46 69.9727   5
  -3   1  12 2576.61 62.1415   0
  -3   1  11 333.947 28.0787   0
  -3  -1  11 320.193 43.3007   5
  -3   1  11 355.997 46.4541   5
  -3   1  10 30.6984 24.9175   0
  -3   1  10 5.98713 43.3173   5
  -3  -1  10 36.4873 36.2727   5
  -3  -1   9 3190.45 76.8041   5
  -3   1   9 3257.02 82.8973   5
  -3   1   9 3036.26 58.6240   0
  -3   1   8 1773.71 44.6297   0
  -3   1   8 1689.36 66.3813   5
  -3  -1   8 1798.58 59.8596   5
  -3   1   7 2156.32 71.6887   5
  -3  -1   7 2080.97 61.0079   5
  -3   1   6 6126.64 101.137   5
  -3  -1   6 6101.49 93.9731   5
  -3   1   5 23954.1 185.598   5
  -3  -1   5 24808.9 179.195   5
  -3   1   4 6449.12 101.502   5
  -3  -1   4 6347.99 96.7805   5
  -3   1   3 17682.6 156.393   5
  -3  -1   3 17762.6 153.966   5
   3  -1  -3 17687.1 97.4671   0
   3  -1  -2 3876.43 44.5711   0
  -3   1   2 3852.64 79.7387   5
  -3  -1   2 4022.61 79.9226   5
   3  -1  -1 2657.44 34.6513   0
  -3   1   1 2586.17 68.1170   5
   3   1  -1 2807.19 63.6267   2
   3  -1  -1 2875.93 34.5287   3
  -3  -1   1 2662.74 68.3417   5
   3   1  -1 2698.53 45.1978   1
   3  -1   0 4204.98 38.5947   0
  -3   1   0 4201.06 80.1548   5
   3   1   0 4101.95 51.6966   1
  -3  -1   0 4252.15 81.8098   5
   3   1   0 4273.45 74.9786   2
   3  -1   0 4170.92 43.9507   3
   3   1   1 8549.88 69.9454   1
   3   1   1 8508.85 96.5921   3
   3  -1   1 8576.43 48.7680   0
   3   1   1 8641.50 100.875   2
  -3   1  -1 8665.30 112.087   5
   3  -1   1 8402.26 65.5447   3
  -3  -1  -1 8514.29 112.997   5
   3   1   2 12568.7 118.746   3
  -3   1  -2 12695.1 134.134   5
  -3  -1  -2 12697.2 135.268   5
   3   1   2 12708.0 120.621   2
   3  -1   2 12534.1 51.5511   0
   3  -1   2 12266.6 85.1066   3
  -3   1  -3 4009.17 79.7093   5
   3   1   3 4132.41 72.5862   3
   3   1   3 4220.67 72.9148   2
  -3  -1  -3 4056.10 82.7287   5
   3  -1   3 3955.35 53.2443   3
  -3   1  -4 2104.90 65.3487   5
  -3  -1  -4 2001.46 64.5387   5
   3   1   4 2162.24 56.4289   2
   3   1   4 2042.05 54.2692   3
   3  -1   4 2044.05 42.2138   3
  -3  -1  -5 18432.3 171.037   5
  -3   1  -5 17567.6 160.576   5
   3   1   5 18275.6 148.167   3
  -3  -1  -5 17985.6 90.4113   1
   3   1   5 18163.6 143.323   2
   3  -1   5 18268.2 122.447   3
  -3  -1  -6 5989.22 103.857   5
  -3   1  -6 5584.90 95.2629   5
   3   1   6 5914.57 84.9874   2
   3   1   6 5691.79 88.2580   3
   3  -1   6 5650.04 74.2178   3
  -3  -1  -6 5718.98 53.3857   1
  -3  -1  -7 18777.6 98.5077   1
  -3   1  -7 18701.0 168.589   5
   3   1   7 19086.6 146.215   2
   3   1   7 19045.1 158.462   3
   3  -1   7 19087.0 138.467   3
  -3   1  -8 940.859 17.8966   1
  -3   1  -8 897.387 49.5298   5
   3   1   8 1016.38 44.0166   2
   3   1   8 888.480 43.7994   3
   3  -1   8 977.660 38.6616   3
   3  -1   8 965.495 16.2816   0
   3  -1   9 1361.21 21.4242   0
  -3   1  -9 1323.81 23.5130   1
  -3   1  -9 1336.34 58.9752   5
   3   1   9 1390.36 46.1869   2
   3   1   9 1471.37 53.2539   3
  -3  -1  -9 1422.83 28.8137   0
   3  -1   9 1517.06 47.1809   3
  -3  -1 -10 2332.38 37.6910   0
   3  -1  10 2245.95 29.6908   0
   3   1  10 2331.53 56.7264   2
   3   1  10 2273.57 64.8331   3
  -3   1 -10 2286.65 71.9637   5
   3  -1  10 2464.76 59.8598   3
   3  -1  11 429.020 17.5981   0
   3   1  11 383.315 31.5375   2
  -3   1 -11 404.280 47.8439   5
   3   1  11 404.210 37.2936   3
   3  -1  11 380.012 32.8847   3
  -3  -1 -11 435.806 21.3044   0
  -3   1 -12 482.642 50.3308   5
   3   1  12 519.103 34.1654   2
  -3  -1 -12 516.264 23.1957   0
   3   1  12 551.258 43.0670   3
   3  -1  12 545.353 20.5685   0
   3  -1  12 479.990 36.5112   3
   3  -1  13 1245.42 29.9549   0
   3   1  13 1226.03 44.4631   2
   3   1  13 1194.58 55.2321   3
  -3  -1 -13 1237.89 33.3695   0
   3  -1  13 1288.52 52.7415   3
  -3  -1 -14 13849.2 103.568   0
   3   1  14 13400.1 122.667   2
   3   1  14 14091.7 160.426   3
   3  -1  14 13811.4 148.544   3
   3   1  15 963.385 41.4931   2
   3   1  15 1024.32 59.5558   3
   3  -1  15 981.458 51.5654   3
   3   1  16 10266.2 107.966   2
   3   1  16 10369.0 146.427   3
   3  -1  16 10235.0 137.489   3
   3   1  17 3096.77 88.6209   3
   3  -1  17 3090.03 82.1376   3
   3   1  18 805.554 57.1094   3
   3  -1  18 781.707 53.7006   3
   3   1  19 155.662 49.1418   3
   3  -1  19 158.187 42.2541   3
   3   1  20 1890.21 79.8163   3
   3  -1  20 1744.48 72.7800   3
   3   1  21 806.186 63.8886   3
   3  -1  21 791.449 56.9899   3
   3   1  22 84.1574 51.9897   3
   3  -1  22 68.3459 45.2234   3
   3   1  23 33.6473 46.4217   3
   3  -1  23 73.8544 49.8776   3
   3   1  24 64.1348 51.8770   3
   3  -1  24 35.5911 45.9605   3
   3   1  25 1273.83 81.1636   3
   3  -1  25 1085.52 69.3079   3
   3   1  26 835.591 77.1653   3
   3  -1  26 727.188 71.2867   3
   3   1  27 2848.75 109.755   3
   3  -1  27 2581.65 100.469   3
   3   1  28 2301.09 104.540   3
   3  -1  28 2172.51 95.7744   3
   3   1  29 235.503 69.6196   3
   3  -1  29 189.287 65.7157   3
   3   1  30 73.1395 63.2984   3
   3  -1  30 121.778 53.3516   3
   3   1  31 1297.11 90.3865   3
   3  -1  31 1191.73 91.0483   3
   3   1  32 422.327 68.5281   3
   3  -1  32 481.940 66.2929   3
   3   1  33 1302.67 92.7232   3
   3  -1  33 1533.43 94.7994   3
   3   1  34 98.1624 70.2657   3
   3  -1  34 71.2003 57.4892   3
   3   1  35-3.21072 72.0353   3
   3  -1  35 82.3799 66.7309   3
   3   1  36-72.8814 65.5539   3
   3  -1  36-104.549 57.9659   3
  -3   2  36 69.2882 63.9920   5
  -3   2  35 397.783 81.2820   5
  -3   2  34 976.940 95.6935   5
  -3   2  33 74.3580 83.1957   5
  -3   2  32-3.05055 71.3707   5
  -3   2  31 130.898 66.2055   5
  -3   2  30 159.112 76.8571   5
  -3   2  29 588.581 85.0008   5
  -3   2  28 1054.28 81.3793   5
  -3   2  27 512.574 81.5416   5
  -3   2  26 156.338 72.9267   5
  -3   2  25 1343.64 86.4759   5
  -3   2  24 200.399 69.0585   5
  -3   2  23 508.639 69.9721   5
  -3   2  22 304.372 75.2544   5
  -3  -2  22 233.449 50.6865   5
  -3   2  21 1083.27 80.4291   5
  -3  -2  21 1093.42 65.5667   5
  -3   2  20 1864.25 88.6610   5
  -3  -2  20 1783.97 68.9541   5
  -3  -2  19 379.807 50.3362   5
  -3   2  19 79.2236 64.8264   5
  -3   2  18 756.796 71.0733   5
  -3  -2  18 710.590 52.0892   5
  -3   2  17 989.868 71.0076   5
  -3  -2  17 1143.76 58.1624   5
  -3  -2  16 1037.33 56.0705   5
  -3   2  16 1035.38 70.0242   5
  -3   2  15 1774.23 78.9641   5
  -3  -2  15 1828.76 65.4416   5
  -3   2  14 5676.76 116.807   5
  -3  -2  14 5787.00 97.3802   5
  -3   2  13 17.2241 46.3188   5
  -3  -2  13-0.71050 34.8391   5
  -3   2  12 3647.42 94.8607   5
  -3  -2  12 3622.27 78.1800   5
   3  -2 -12 3609.80 72.5546   0
  -3   2  11 3906.90 95.0621   5
  -3  -2  11 3871.05 81.8142   5
   3  -2 -11 3778.63 72.7619   0
  -3   2  10 3434.30 89.3322   5
  -3  -2  10 3344.05 76.4577   5
   3  -2 -10 3408.08 67.2252   0
   3   2  -9 25175.4 186.861   2
  -3   2   9 24727.4 206.700   5
  -3  -2   9 25234.5 184.737   5
   3  -2  -9 25607.0 165.347   0
  -3   2   8 700.878 55.9194   5
  -3  -2   8 624.044 45.6168   5
   3   2  -8 661.205 45.7291   2
   3  -2  -8 684.483 36.5796   0
   3   2  -7 41.1445 32.2846   2
   3  -2  -7 54.5644 23.9736   0
  -3   2   7 42.6635 41.3802   5
  -3  -2   7 33.8780 29.4164   5
   3   2  -6 2.03638 31.7806   2
   3  -2  -6 16.0356 22.2025   0
  -3   2   6-5.20024 37.1113   5
  -3  -2   6 7.31776 29.4894   5
   3   2  -5 103.763 35.7611   2
  -3   2   5 139.248 39.9186   5
  -3  -2   5 141.655 35.9815   5
   3  -2  -5 131.517 22.0209   0
  -3   2   4 5066.50 94.1156   5
  -3  -2   4 5029.17 84.9652   5
   3  -2  -4 5025.87 64.8435   0
   3   2  -4 5027.94 88.1429   2
   3   2  -4 5259.58 79.6818   1
  -3   2   3 8725.42 117.241   5
  -3  -2   3 8907.56 110.630   5
   3   2  -3 8819.91 99.4265   1
   3  -2  -3 8492.05 79.8401   0
   3   2  -3 8709.22 112.711   2
  -3  -2   2 2352.80 64.3953   5
  -3   2   2 2323.69 68.5936   5
   3   2  -2 2178.79 53.2103   1
   3   2  -2 2414.40 65.8836   2
   3   2  -1 9202.18 98.1187   1
  -3   2   1 9273.88 119.577   5
   3   2  -1 8883.97 113.878   2
  -3  -2   1 9310.70 116.887   5
   3   2   0 32578.8 174.526   1
  -3   2   0 32503.4 212.023   5
  -3  -2   0 33408.2 215.874   5
   3   2   0 33704.6 213.164   2
  -3   2  -1 44501.6 244.916   5
  -3  -2  -1 45233.1 253.252   5
   3   2   1 44529.4 244.388   2
   3  -2   1 44769.1 138.425   3
   3  -2   2 18288.5 110.208   1
  -3   2  -2 18634.2 162.592   5
  -3  -2  -2 19030.5 169.677   5
   3   2   2 18808.3 161.166   2
   3  -2   2 18712.7 98.7626   3
   3  -2   3 52846.9 177.115   1
  -3   2  -3 52175.2 265.182   5
   3   2   3 52273.8 270.533   3
  -3  -2  -3 53268.2 284.450   5
  -3  -2  -3 51544.3 208.196   1
   3   2   3 52621.8 266.549   2
   3  -2   3 51516.4 180.682   3
  -3  -2  -4 975.435 59.5212   5
   3   2   4 1027.17 51.0459   3
  -3  -2  -4 885.940 36.7204   1
   3  -2   4 942.900 30.7884   1
   3   2   4 1049.39 53.8632   2
  -3   2  -4 839.172 53.5988   5
  -3   2  -5 2666.29 69.5674   5
  -3  -2  -5 2747.65 54.5615   1
  -3  -2  -5 2804.20 80.9729   5
   3   2   5 2835.89 74.2621   3
   3   2   5 2988.64 73.9657   2
  -3  -2  -6 54310.3 217.591   1
  -3   2  -6 54432.5 274.715   5
   3   2   6 56304.8 294.871   3
   3   2   6 53987.5 273.719   2
  -3  -2  -7 516.760 32.2676   1
  -3   2  -7 620.759 46.2039   5
   3   2   7 580.477 45.4004   3
   3   2   7 692.264 47.8726   2
   3   2   8 3659.79 84.0393   3
  -3   2  -8 3561.94 79.3230   5
   3   2   8 3715.76 77.8901   2
  -3   2  -9 155.509 18.9734   1
   3   2   9 227.534 37.6228   3
   3   2   9 163.986 37.2255   2
  -3   2  -9 201.766 37.8404   5
   3   2  10 30.5175 33.4031   3
   3   2  10 2.73162 30.5093   2
  -3   2 -10 43.3136 16.2913   1
  -3   2 -10 11.5207 31.5348   5
  -3   2 -11 910.272 30.9327   1
  -3   2 -11 896.205 51.3412   5
   3   2  11 911.606 53.5047   3
   3   2  11 924.614 49.0920   2
  -3   2 -12 9493.49 130.145   5
   3   2  12 9573.05 137.617   3
   3   2  12 9345.49 118.499   2
  -3   2 -13 1028.47 59.4188   5
   3   2  13 942.164 56.4066   3
   3   2  13 1071.71 51.1706   2
  -3   2 -14 8335.64 131.686   5
   3   2  14 8782.05 137.939   3
  -3  -2 -14 8505.73 93.3618   0
   3   2  14 8877.14 116.482   2
  -3   2 -15 6851.21 121.769   5
  -3  -2 -15 6812.08 86.0129   0
   3   2  15 6829.30 126.067   3
   3   2  15 6787.06 102.715   2
  -3   2 -16-2.52237 40.5816   5
   3   2  16-6.52550 42.3895   3
   3   2  16 56.3622 33.5863   2
   3   2  17 1988.39 79.7763   3
   3   2  17 2055.55 62.6910   2
   3   2  18 850.378 63.3297   3
   3   2  19 132.990 53.1869   3
   3   2  20 1585.98 79.8643   3
   3   2  21 370.626 57.3403   3
   3   2  22 3866.05 114.719   3
   3   2  23 376.422 62.1701   3
   3   2  24 30.9664 58.8446   3
   3   2  25 1435.49 88.4848   3
   3   2  26 1120.11 82.5862   3
   3  -2  26 1392.79 80.1423   3
   3   2  27 784.817 75.3227   3
   3  -2  27 1064.03 77.7392   3
   3   2  28 26.2778 61.8636   3
   3  -2  28 174.902 59.1099   3
   3   2  29 34.4774 65.7788   3
   3  -2  29 232.208 57.9773   3
   3   2  30 2156.19 109.452   3
   3  -2  30 2295.98 104.035   3
   3   2  31 1249.21 95.0070   3
   3  -2  31 1352.31 81.5277   3
   3   2  32 20.3071 66.6255   3
   3  -2  32 197.037 63.5532   3
   3   2  33 307.240 78.9364   3
   3  -2  33 260.576 65.9454   3
   3   2  34 451.708 83.9143   3
   3  -2  34 572.854 72.1192   3
   3   2  35 183.200 71.2299   3
   3  -2  35 244.247 73.1670   3
  -3   3  34 108.837 80.4258   5
  -3   3  33 795.433 97.0228   5
  -3   3  32 246.053 80.5153   5
  -3   3  31-6.06577 73.7910   5
  -3   3  30 335.231 74.6266   5
  -3   3  29 575.333 73.3847   5
  -3   3  28 48.8130 65.4499   5
  -3   3  27 154.694 72.5102   5
  -3   3  26 57.6817 68.0019   5
  -3   3  25-10.5884 64.1948   5
  -3   3  24 641.801 82.5786   5
  -3   3  23 1363.63 93.7802   5
  -3   3  22 1863.50 96.8246   5
  -3   3  21 351.357 77.1559   5
  -3   3  20 3122.55 109.332   5
  -3   3  19 209.174 72.2169   5
  -3   3  18 4635.20 121.359   5
  -3   3  17 52.9503 64.1270   5
  -3   3  16 1092.76 75.5458   5
  -3   3  15 4675.21 115.685   5
   3   3 -14 13252.6 149.170   2
  -3   3  14 12866.1 173.807   5
  -3   3  13 319.532 62.1976   5
   3   3 -13 284.547 46.2604   2
  -3   3  12 17377.4 191.236   5
  -3  -3  12 18013.2 153.160   5
   3   3 -12 17636.2 171.015   2
  -3   3  11 9787.90 145.662   5
  -3  -3  11 10062.5 117.786   5
   3   3 -11 9751.85 130.994   2
  -3   3  10 291.100 52.5189   5
   3   3 -10 306.438 45.7551   2
  -3  -3  10 253.642 39.8257   5
  -3   3   9 3186.31 88.3174   5
  -3  -3   9 2960.74 67.7331   5
   3   3  -9 3200.49 80.7670   2
   3  -3  -9 3084.36 68.3449   0
  -3   3   8-46.2750 46.9644   5
  -3  -3   8 9.58696 31.0136   5
   3  -3  -8-14.9302 25.4074   0
   3   3  -8-9.13170 37.9889   2
  -3   3   7 2524.19 80.2907   5
  -3  -3   7 2411.31 61.0918   5
   3   3  -7 2468.87 68.7353   1
   3   3  -7 2455.86 72.4881   2
  -3   3   6 6598.03 111.001   5
  -3  -3   6 6833.99 95.9088   5
   3   3  -6 6901.93 109.790   1
   3   3  -6 6778.66 109.505   2
  -3  -3   5 8410.35 106.801   5
  -3   3   5 8018.22 119.307   5
   3   3  -5 8316.73 121.091   2
   3   3  -5 8390.06 117.029   1
  -3   3   4 750.647 53.3082   5
  -3  -3   4 643.009 43.4720   5
   3   3  -4 651.285 46.5450   1
   3   3  -4 767.814 53.1879   2
   3   3  -3 15674.2 152.614   1
  -3   3   3 15527.1 157.409   5
  -3  -3   3 15826.8 146.339   5
   3   3  -3 15824.5 164.464   2
   3   3  -2 69.0938 41.1086   2
  -3   3   2 14.5873 38.6170   5
   3   3  -2 16.8752 32.0041   1
  -3  -3   2 25.0054 31.5615   5
   3   3  -1 967.711 48.4708   1
  -3  -3   1 867.484 47.6060   5
  -3   3   1 823.958 49.9089   5
   3   3  -1 882.762 53.4289   2
  -3   3   0 768.836 48.2663   5
  -3  -3   0 838.827 47.2576   5
   3   3   0 815.033 52.6572   2
   3  -3   1 3289.81 63.9756   1
  -3   3  -1 3106.03 74.4035   5
  -3  -3  -1 3336.54 78.8686   5
   3   3   1 3326.81 84.2188   2
   3  -3   2 2802.26 58.4419   1
  -3   3  -2 2684.52 69.4693   5
  -3  -3  -2 2770.74 73.7644   5
  -3  -3  -2 2711.62 62.8455   1
   3   3   2 2888.95 80.7335   2
   3  -3   3 1749.53 48.0589   1
  -3   3  -3 1725.70 58.4558   5
  -3  -3  -3 1761.13 65.8283   5
  -3  -3  -3 1661.51 55.4221   1
   3   3   3 1792.34 69.1119   2
  -3   3  -4 7105.90 103.930   5
  -3  -3  -4 7017.92 96.8195   1
   3  -3   4 6995.65 86.2455   1
  -3  -3  -4 7471.18 118.637   5
   3   3   4 7424.93 119.143   2
   3  -3   5 215.579 27.4295   1
  -3   3  -5 249.877 40.1544   5
  -3  -3  -5 184.574 37.4489   1
   3   3   5 260.793 47.9387   2
  -3  -3  -6 22341.8 171.269   1
  -3   3  -6 21986.4 176.332   5
   3   3   6 21981.2 203.467   3
   3   3   6 22950.7 201.759   2
  -3  -3  -7 1324.69 51.3861   1
  -3   3  -7 1431.99 56.5586   5
   3   3   7 1570.49 68.9677   3
   3   3   7 1578.09 66.9318   2
  -3  -3  -8 7247.41 102.688   1
  -3   3  -8 7357.43 107.432   5
   3   3   8 7802.75 129.026   3
   3   3   8 7520.92 120.159   2
   3   3   9 1489.82 68.6342   3
  -3   3  -9 1459.36 56.9740   5
   3   3   9 1683.79 67.7090   2
  -3   3 -10 2375.53 67.5422   5
   3   3  10 2361.81 80.9617   3
   3   3  10 2371.59 75.1766   2
  -3   3 -11 612.237 46.4038   5
   3   3  11 657.460 58.7765   3
   3   3  11 706.314 53.7812   2
   3   3  12 11084.4 144.394   2
  -3   3 -12 11266.5 136.187   5
   3   3  12 11580.3 161.974   3
   3   3  13 36.0927 44.5797   3
   3   3  13 78.3971 44.4172   2
  -3   3 -13 15.2860 36.7591   5
   3   3  14 229.023 53.5401   3
   3   3  14 273.760 45.2030   2
  -3   3 -14 158.819 40.3299   5
   3   3  15 2967.03 82.2942   2
  -3   3 -15 2921.44 80.4142   5
   3   3  15 2960.55 95.3009   3
   3   3  16 420.036 48.6965   2
   3   3  16 427.695 58.2603   3
   3   3  17 90.5658 54.9651   3
   3   3  17 166.689 44.9084   2
   3   3  18 9740.46 140.229   2
   3   3  18 9342.10 164.268   3
   3   3  19 446.128 53.4394   2
   3   3  19 372.607 62.5012   3
   3   3  20 1542.08 84.3414   3
   3   3  21 335.509 69.1142   3
   3   3  22 222.627 65.2831   3
   3   3  23 439.398 66.7236   3
   3   3  24 4475.79 133.704   3
   3   3  25 1383.26 87.5513   3
   3   3  26 257.778 71.8591   3
   3   3  27 27.6917 57.2149   3
   3   3  28 401.365 70.2378   3
   3   3  29-74.0620 68.0705   3
   3   3  30-15.9771 69.5812   3
   3   3  31 111.868 68.6849   3
   3   3  32-3.41756 60.7853   3
   3   3  33 19.5647 61.7509   3
   3   3  34 310.245 72.0244   3
   3  -3  34 661.702 85.4825   3
  -3   4  32 294.467 93.9397   5
  -3   4  31-30.6777 83.6292   5
  -3   4  30 88.8231 79.8959   5
  -3   4  29 214.220 80.6155   5
  -3   4  28 18.1245 66.9676   5
  -3   4  27 1546.61 96.4539   5
  -3   4  26 65.6385 68.9404   5
  -3   4  25 575.254 84.3543   5
  -3   4  24 868.667 88.8651   5
  -3   4  23 1850.38 103.095   5
  -3   4  22 39.7289 62.6228   5
  -3   4  21 815.580 77.4119   5
  -3   4  20-22.8271 70.1002   5
  -3   4  19-18.9186 67.5887   5
  -3   4  18 116.084 62.0530   5
  -3   4  17 702.713 80.7832   5
   3   4 -17 737.765 55.1241   2
   3   4 -16 842.411 59.8287   2
  -3   4  16 773.239 75.2591   5
  -3   4  15 2545.42 98.1387   5
   3   4 -15 2649.76 84.2419   2
  -3   4  14 1900.22 88.2147   5
   3   4 -14 1885.89 74.5256   2
  -3   4  13 3247.54 101.119   5
   3   4 -13 3283.63 90.6397   2
   3   4 -12 185.729 51.0948   2
  -3   4  12 39.6630 56.1608   5
   3   4 -11 33.5224 46.7055   2
  -3   4  11 48.9869 56.4644   5
  -3   4  10 3623.88 97.9860   5
   3   4 -10 3457.14 91.4493   2
   3   4  -9 4511.11 104.714   2
  -3   4   9 4809.70 108.293   5
   3   4  -8 43.7022 46.0303   2
  -3   4   8 36.6811 53.8416   5
   3   4  -7 109.640 50.1259   2
  -3   4   7 91.6686 49.5894   5
  -3   4   6 5021.28 103.722   5
   3   4  -6 4980.60 107.523   2
  -3   4   5 420.334 51.9044   5
   3   4  -5 366.858 51.3341   2
  -3   4   4 3369.95 87.0982   5
   3   4  -4 3426.23 93.5995   2
  -3   4   3 2204.96 71.8900   5
   3   4  -3 2304.00 83.9417   2
  -3   4   2 568.536 47.9481   5
  -3  -4   2 496.203 40.2099   5
   3   4  -2 575.027 58.4474   2
   3   4  -1 16.3023 46.0780   2
  -3   4   1 10.9109 37.0748   5
  -3  -4   1-16.6698 32.7858   5
   3  -4   0-24.0492 39.0251   1
   3   4   0 27.1255 47.4944   2
  -3   4   0 16.7812 39.0484   5
  -3  -4   0 14.3515 34.1087   5
   3  -4   1 5438.22 95.4554   1
  -3   4  -1 5536.61 97.4651   5
  -3  -4  -1 5587.89 99.1834   5
   3   4   1 5435.16 115.921   2
   3  -4   2 6413.04 101.064   1
  -3   4  -2 6782.57 107.540   5
  -3  -4  -2 6577.04 110.025   5
   3   4   2 6646.74 127.300   2
   3   4   3 26267.7 234.826   2
  -3  -4  -3 26131.4 215.419   5
  -3   4  -3 26069.0 194.118   5
   3  -4   3 25807.7 192.786   1
   3   4   4 62.5875 53.5029   2
  -3   4  -4 4.65041 36.4855   5
   3  -4   4 11.8437 33.6549   1
   3   4   5 27.4198 49.3601   2
  -3   4  -5 8.95115 35.5559   5
   3  -4   5 15.0950 31.6486   1
   3   4   6 1597.24 76.6552   2
  -3   4  -6 1556.58 56.7347   5
   3  -4   6 1561.29 53.8787   1
   3   4   7 28.9251 47.1122   2
   3   4   8 419.681 59.7982   2
   3   4   9 9503.63 148.877   2
   3   4   9 8780.03 148.206   3
   3   4  10 3983.96 103.955   2
   3   4  10 3712.21 105.476   3
   3   4  11 544.172 62.5799   2
   3   4  11 544.022 63.7997   3
   3   4  12 146.544 55.5759   3
   3   4  12 137.457 54.3690   2
   3   4  13 176.597 53.1515   3
   3   4  13 151.584 50.1565   2
   3   4  14 704.638 59.7811   2
   3   4  14 775.271 71.3089   3
   3   4  15 990.454 68.2552   2
   3   4  15 1123.44 76.6837   3
   3   4  16 156.587 56.9889   3
   3   4  16 60.3895 49.3518   2
   3   4  17 88.8817 62.4500   3
   3   4  17 121.038 51.9486   2
   3   4  18 6042.37 126.013   2
   3   4  18 6179.16 145.549   3
   3   4  19 74.5642 63.8133   3
   3   4  19 104.688 54.6044   2
   3   4  20 5728.06 125.624   2
   3   4  20 5564.61 142.763   3
   3   4  21 3406.29 118.529   3
   3   4  22 296.092 73.6119   3
   3   4  23 669.381 82.7471   3
   3   4  24 1773.70 95.8043   3
   3   4  25 76.7041 71.6007   3
   3   4  26 1541.74 95.6784   3
   3   4  27 1607.99 106.584   3
   3   4  28 1364.13 91.3777   3
   3   4  29 80.3933 71.0319   3
   3   4  30 147.397 73.7722   3
   3   4  31 107.980 61.8588   3
   3   4  32 244.284 68.3142   3
   3   4  33 534.792 90.3780   3
  -3   5  30 174.091 74.8060   5
  -3   5  29 52.5079 68.3264   5
  -3   5  28 25.6515 70.0902   5
  -3   5  27 10.1228 62.2067   4
  -3   5  27 37.2895 65.0135   5
  -3   5  26-11.4540 60.2827   4
  -3   5  26-26.0359 68.7354   5
  -3   5  25 240.832 55.6993   4
  -3   5  25 381.289 74.0238   5
  -3   5  24 9.26736 58.8712   4
  -3   5  24 127.566 71.8217   5
  -3   5  23 723.565 86.5559   5
  -3   5  22 1239.46 96.0677   5
  -3   5  21 2572.31 113.523   5
  -3   5  20 336.733 75.6854   5
  -3   5  19 481.233 79.2119   5
  -3   5  18 2320.01 103.139   5
  -3   5  17 384.963 66.1159   5
  -3   5  16 841.980 72.4784   5
  -3   5  15 4186.96 121.000   5
   3   5 -15 3909.18 108.799   2
  -3   5  14 3506.60 115.517   5
   3   5 -14 3139.95 102.152   2
  -3   5  13 16500.8 206.705   5
   3   5 -13 15786.3 195.141   2
  -3   5  12 1259.72 80.1482   5
   3   5 -12 1322.90 83.1175   2
  -3   5  11 7092.00 139.396   5
   3   5 -11 7282.88 139.273   2
  -3   5  10 6893.91 134.108   5
   3   5 -10 7032.74 138.492   2
   3   5  -9 93.0579 58.2606   2
  -3   5   9 103.791 55.5735   5
  -3   5   8 5897.45 122.128   5
   3   5  -8 5983.46 129.910   2
  -3   5   7 2260.69 81.4645   5
   3   5  -7 2296.73 93.1503   2
   3   5  -6 65.2428 52.2677   2
  -3   5   6 46.2524 52.0545   5
  -3   5   5 1413.31 66.5062   5
   3   5  -5 1237.82 74.4643   2
  -3   5   4 411.612 53.3423   5
   3   5  -4 395.627 62.6247   2
  -3   5   3 3844.80 90.8132   5
   3   5  -3 3795.59 109.322   2
   3   5  -2 251.016 59.9685   2
   3   5  -1 98.7553 54.0533   2
   3   5   0 82.9891 55.8772   2
   3   5   1 464.905 64.5248   2
   3   5   2 90.4279 58.2349   2
   3   5   3 131.576 60.9705   2
   3   5   4 1069.16 74.9773   2
   3   5   5 2306.48 95.2663   2
   3   5   6 562.444 69.1534   2
   3   5   7 2802.49 103.546   2
   3   5   8 3026.73 103.079   2
   3   5   9 818.045 76.3170   2
  -3   5  -9 741.016 54.8003   4
   3   5  10 1538.02 87.6244   2
   3   5  11 759.143 69.3464   2
   3   5  12 819.784 72.7370   2
   3   5  13 2840.47 103.620   2
   3   5  13 2524.95 106.695   3
   3   5  14 1829.25 94.7443   2
   3   5  14 1571.14 91.8857   3
   3   5  15 2485.85 103.873   2
   3   5  15 2165.51 104.984   3
   3   5  16 1681.51 92.7055   2
   3   5  16 1725.67 101.605   3
   3   5  17 11703.0 186.420   2
   3   5  17 11697.9 202.699   3
   3   5  18 1440.36 87.3218   2
   3   5  18 1364.36 102.501   3
   3   5  19 1672.74 85.8842   2
   3   5  19 1680.49 100.596   3
   3   5  20 483.670 66.5349   2
   3   5  20 495.586 81.9720   3
   3   5  21 1169.12 84.1951   2
   3   5  21 1084.47 93.2086   3
   3   5  22-47.7274 71.4441   3
   3   5  23-70.6256 65.2568   3
   3   5  24 215.336 73.6698   3
   3   5  25 246.018 87.3519   3
   3   5  26 1080.75 85.9175   3
   3   5  27 114.450 76.1038   3
   3   5  28 28.3009 55.3000   3
   3   5  29 4.20217 72.3694   3
   3   5  30 42.1043 70.3234   3
  -3   6  28 130.524 67.1787   4
  -3   6  28 202.980 80.7233   5
  -3   6  27 57.4603 68.7906   4
  -3   6  27 266.145 83.6076   5
  -3   6  26-121.593 57.1316   4
  -3   6  26 98.3773 86.2856   5
  -3   6  25 178.982 64.7438   4
  -3   6  25 321.726 90.2791   5
  -3   6  24 135.336 68.7269   4
  -3   6  23 223.207 61.7662   4
  -3   6  23 76.1784 72.2943   5
  -3   6  22 116.813 68.7907   4
  -3   6  22-37.2975 66.4026   5
  -3   6  21 37.3718 67.5225   4
  -3   6  21 79.8869 65.5867   5
  -3   6  20 54.4987 67.8699   4
  -3   6  20 61.4634 56.2260   5
  -3   6  19 137.001 61.0292   5
  -3   6  19 132.323 66.5804   4
  -3   6  18 124.515 76.9435   4
  -3   6  18 60.9303 57.6896   5
  -3   6  17 943.354 83.0403   4
  -3   6  17 979.290 75.2242   5
  -3   6  16 16.0482 71.8001   4
  -3   6  16 28.2844 56.8025   5
  -3   6  15 94.6026 74.0610   4
  -3   6  15 112.652 59.2233   5
  -3   6  14 71.0109 62.8647   4
  -3   6  14 68.7106 55.4409   5
   3   6 -14 38.0409 54.2248   2
  -3   6  13 162.322 70.9958   4
   3   6 -13 35.6723 65.2323   2
  -3   6  13 97.9338 54.3562   5
  -3   6  12 1192.46 91.2022   4
   3   6 -12 1190.75 81.8616   2
  -3   6  11 1071.98 91.4746   4
   3   6 -11 881.509 81.2210   2
  -3   6  10 5287.40 144.799   4
   3   6 -10 5389.93 137.520   2
  -3   6   9 877.343 86.0163   4
   3   6  -9 736.804 77.8048   2
   3   6  -8 35.9339 59.8028   2
  -3   6   8 50.0592 72.2881   4
  -3   6   7 2234.83 105.966   4
   3   6  -7 2301.40 100.696   2
  -3   6   6 938.307 86.4831   4
   3   6  -6 874.488 81.9467   2
  -3   6   5 72.6164 67.8292   4
   3   6  -5-9.15395 62.6057   2
  -3   6   4 121.899 68.4846   4
   3   6  -4 90.8210 67.6758   2
  -3   6   3 323.059 66.8490   4
   3   6  -3 423.803 72.7975   2
  -3   6   2 494.415 68.8009   4
   3   6  -2 482.485 72.5098   2
   3   6  -1 2318.32 100.870   2
  -3   6   1 2353.55 100.461   4
  -3   6   0 270.943 64.5073   4
   3   6   0 195.799 70.3852   2
   3   6   1 1615.46 96.3463   2
  -3   6  -1 1674.96 87.1020   4
  -3   6  -2 239.370 58.0846   4
   3   6   2 135.371 64.6364   2
  -3   6  -3 102.470 57.5119   4
   3   6   3 49.3674 62.6524   2
  -3   6  -4 94.2486 52.4333   4
   3   6   4 43.2014 67.1158   2
   3   6   5 1636.78 94.2156   2
  -3   6  -5 1570.31 80.8950   4
  -3   6  -6 143.443 55.5924   4
   3   6   6 119.230 70.6666   2
   3   6   7 503.137 77.1189   2
  -3   6  -7 500.169 63.4869   4
   3   6   8 944.821 81.5019   2
  -3   6  -8 1034.19 70.0860   4
   3   6   9 115.060 69.1750   2
   3   6  10 665.358 80.0968   2
   3   6  11-11.4888 59.5021   2
   3   6  12 426.079 70.9265   2
   3   6  13 2534.40 109.807   2
   3   6  14 502.273 77.4409   2
   3   6  15 73.3763 73.7808   2
   3   6  16 4042.96 133.215   2
   3   6  17 398.846 78.6173   2
   3   6  18 1899.08 103.223   2
   3   6  19 365.993 75.0327   3
   3   6  19 150.971 66.1872   2
   3   6  20 7351.35 166.237   2
   3   6  20 7668.29 181.536   3
   3   6  21 398.656 86.3617   3
   3   6  21 272.804 76.6658   2
   3   6  22 616.222 78.6694   2
   3   6  22 638.608 88.4712   3
   3   6  23 587.836 80.9297   3
   3   6  24 74.4103 62.6941   3
   3   6  25 111.967 78.8114   3
   3   6  26 39.8008 67.9568   3
   3   6  27 26.1870 75.0251   3
  -3   7  25 57.9592 83.1565   5
  -3   7  24-148.089 68.5641   5
  -3   7  23 163.344 55.6749   4
  -3   7  22 256.012 76.2800   4
  -3   7  21 232.807 67.7953   4
  -3   7  20 263.726 81.1352   4
  -3   7  19 168.008 77.6773   4
  -3   7  18 110.465 72.9062   4
  -3   7  17 186.635 86.6021   4
  -3   7  16 1816.38 114.572   4
  -3   7  15 53.0326 66.7234   4
  -3   7  14 210.391 77.1396   4
  -3   7  13 5225.23 159.889   4
  -3   7  12 1552.92 109.879   4
   3   7 -12 1497.37 100.097   2
  -3   7  11 278.347 85.8498   4
   3   7 -11 295.605 70.4053   2
   3   7 -10 123.885 70.0376   2
  -3   7  10 180.318 79.9347   4
  -3   7   9 2117.57 116.744   4
   3   7  -9 2472.12 116.048   2
  -3   7   8 410.944 88.1472   4
   3   7  -8 307.112 82.5564   2
  -3   7   7 1971.18 112.911   4
   3   7  -7 1980.73 110.832   2
  -3   7   6 1203.85 99.3925   4
   3   7  -6 1248.63 100.371   2
  -3   7   5-22.8936 70.7955   4
   3   7  -5 54.4484 75.8568   2
  -3   7   4 138.815 65.3664   4
   3   7  -4 114.822 75.1146   2
  -3   7   3 12.8757 63.3507   4
   3   7  -3 29.9907 66.0017   2
  -3   7   2 77.6152 69.7528   4
   3   7  -2 29.2905 63.7729   2
  -3   7   1 255.084 60.4701   4
   3   7  -1 191.044 80.8293   2
  -3   7   0-17.3576 64.5568   4
   3   7   0-49.5836 77.9058   2
   3   7   1 1549.03 101.235   2
  -3   7  -1 1584.24 91.0841   4
  -3   7  -2 280.576 68.5636   4
   3   7   2 139.107 82.5718   2
  -3   7  -3 549.788 65.9368   4
   3   7   3 416.752 82.3437   2
  -3   7  -4 317.869 71.1364   4
   3   7   4 320.175 80.9537   2
  -3   7  -5 42.8058 59.2951   4
   3   7   5 57.2840 72.4764   2
  -3   7  -6 379.624 62.0592   4
   3   7   6 479.529 88.0895   2
   3   7   7 45.7725 67.9286   2
   3   7   8 396.075 81.9931   2
   3   7   9 87.9026 81.3322   2
   3   7  10 2303.25 116.450   2
   3   7  11 378.871 72.6772   2
   3   7  12 49.7096 71.5697   2
   3   7  13 2319.41 118.934   2
   3   7  14 853.408 98.0085   2
   3   7  15 433.746 85.8311   2
   3   7  16 1100.74 101.523   2
   3   7  17 1989.74 117.634   2
   3   7  18 2545.45 126.693   2
   3   7  19 340.944 79.3671   2
   3   7  20 665.980 78.6884   2
   3   7  21 1336.80 103.497   2
   3   7  22 180.375 84.7003   2
   3   7  23 531.978 84.9736   2
  -3   8  14 193.306 80.2886   4
  -3   8  13 120.336 74.1136   4
  -3   8  12-33.9857 65.6263   4
  -3   8  11-22.3701 66.0066   4
   3   8 -11-19.9155 82.8097   2
  -3   8  10 37.9787 69.9540   4
   3   8 -10 275.069 89.4209   2
  -3   8   9 294.133 73.9395   4
   3   8  -9 541.265 95.0927   2
  -3   8   8 135.491 71.8753   4
   3   8  -8 217.370 83.9228   2
  -3   8   7 1001.77 97.9465   4
   3   8  -7 1046.38 101.806   2
  -3   8   6-61.4348 81.2930   4
   3   8  -6-41.4799 77.7590   2
  -3   8   5 10.1095 81.3472   4
   3   8  -5 263.814 85.4713   2
   3   8  -4 12.8364 82.6337   2
  -3   8   4 14.3789 77.9390   4
   3   8  -3 162.485 73.9789   2
  -3   8   3 100.355 68.6303   4
  -3   8   2 401.373 88.3505   4
   3   8  -2 309.725 82.8176   2
  -3   8   1-78.8417 71.9250   4
   3   8  -1-19.4598 87.5243   2
  -3   8   0 67.6841 70.0464   4
   3   8   0-58.9235 73.6616   2
  -3   8  -1 97.1669 74.2003   4
   3   8   1-84.6202 78.0780   2
   3   8   2 910.344 112.502   2
  -3   8  -2 899.177 90.3221   4
  -3   8  -3 504.565 77.8840   4
   3   8   3 387.567 92.1303   2
  -3   8  -4 155.941 76.3791   4
   3   8   4 2.55274 82.7459   2
  -3   8  -5 88.2224 63.3080   4
   3   8   5 48.2752 88.8352   2
   3   8   6 254.746 80.9882   2
   3   8   7 110.760 94.2521   2
   3   8   8 41.8802 87.1769   2
   3   8   9 408.774 78.2627   2
   3   8  10 127.613 77.7033   2
   3   8  11 148.422 97.3947   2
   3   8  12 410.865 96.3265   2
   3   8  13 880.801 109.939   2
   3   8  14 499.442 92.2224   2
   3   8  15 772.835 101.852   2
  -3   9   0-113.525 84.5981   4
  -3   9  -1 16.0366 70.0697   4
  -3   9  -2-22.9296 84.5178   4
  -3   9  -3 67.2056 76.1747   4
  -4   0  37-67.5885 61.9449   5
  -4   0  36 184.617 74.5171   5
  -4   0  35 225.958 69.3810   5
  -4   0  34 30.5249 64.9343   5
  -4   0  32 269.937 68.3013   5
  -4   0  31 137.576 71.5828   5
  -4   0  30 1555.66 93.8101   5
  -4   0  29-62.5884 56.0039   5
  -4   0  28 838.591 85.6987   5
  -4   0  27-32.2088 67.2441   5
  -4   0  26 209.545 62.4715   5
  -4   0  25-63.7866 73.0856   5
  -4   0  24 835.367 85.0949   5
  -4   0  23-40.9412 67.2895   5
  -4   0  22 1207.97 85.1220   5
  -4   0  21-14.1059 61.1732   5
  -4   0  20 3667.38 110.029   5
  -4   0  19 41.8955 59.3534   5
  -4   0  18 56.9472 59.6977   5
  -4   0  17 27.1810 59.2592   5
  -4   0  16-32.1251 49.5354   5
  -4   0  15 3.08921 54.2051   5
  -4   0  14 1176.45 72.1543   5
  -4   0  13 24.1929 54.0356   5
  -4   0  12 25260.2 227.286   5
  -4   0  12 24792.6 177.040   0
  -4   0  11 91.6577 33.2876   0
  -4   0  11 4.06189 52.2652   5
  -4   0  10 550.039 55.3757   5
  -4   0  10 517.657 35.5272   0
  -4   0   9-2.57909 23.2324   0
  -4   0   9-27.3626 45.9829   5
  -4   0   8 282.535 26.3745   0
  -4   0   8 295.523 54.2257   5
  -4   0   7 6.57849 20.6312   0
  -4   0   7-19.9953 47.1266   5
  -4   0   6 2240.69 78.4945   5
  -4   0   6 2306.34 47.5141   0
  -4   0   5 31.0366 19.9913   0
  -4   0   5 36.1639 49.4714   5
  -4   0   4 9896.14 82.6618   0
  -4   0   4 9597.88 137.015   5
  -4   0   3 7.83410 18.9323   0
  -4   0   3-1.20430 48.1393   5
  -4   0   2 20831.2 195.388   5
  -4   0   2 20770.8 104.383   0
  -4   0   1 12.3554 16.0746   0
  -4   0   1 21.9137 49.1781   5
  -4   0   0 32802.1 107.113   0
  -4   0   0 32654.2 242.935   5
  -4   0  -1 9.05753 8.32273   0
  -4   0  -1-12.9786 45.6828   5
   4   0   1 33.9033 9.98787   1
   4   0   1 55.2805 24.0305   3
  -4   0  -2 2554.70 81.3248   5
   4   0   2 2827.19 57.7565   3
   4   0   3-7.39024 23.2280   3
  -4   0  -3 11.9549 43.2294   5
  -4   0  -4 4412.86 99.0164   5
   4   0   4 4621.71 75.5142   3
   4   0   5 2.27888 23.7129   3
  -4   0  -5-6.51222 41.6654   5
   4   0   6 159.687 27.6628   3
  -4   0  -6 154.316 45.5031   5
   4   0   7 0.16570 22.7127   3
  -4   0  -7-26.0865 47.3173   5
  -4   0  -8 4198.19 102.102   5
   4   0   8 4402.36 82.6723   3
   4   0   9-8.52084 28.8585   3
  -4   0  -9-20.1923 45.0831   5
  -4   0 -10 100.743 47.1673   5
   4   0  10 78.4576 31.2754   3
  -4   0 -11-12.1159 49.7700   5
   4   0  11-5.99538 29.0061   3
  -4   0 -12 257.804 57.5134   5
   4   0  12 287.253 39.4122   3
  -4   0 -13-2.15406 51.8519   5
   4   0  13 20.5884 34.7548   3
  -4   0 -14 3435.07 108.820   5
   4   0  14 3096.87 84.1199   3
   4   0  15 4.92759 39.7280   3
   4   0  16 9.95182 42.2930   3
   4   0  17 65.1860 49.4009   3
   4   0  18 21806.4 227.321   3
   4   0  19 337.840 57.6182   3
   4   0  20 1472.08 76.4951   3
   4   0  21 93.2031 47.4534   3
   4   0  22 3317.53 107.186   3
   4   0  23-0.17917 53.3614   3
   4   0  24 522.085 62.4607   3
   4   0  25 66.8051 49.1754   3
   4   0  26 180.387 56.6490   3
   4   0  27 23.0997 52.7349   3
   4   0  28 5242.57 142.107   3
   4   0  29 30.5904 59.0608   3
   4   0  30 233.087 63.8659   3
   4   0  31 37.5792 57.7860   3
   4   0  32 121.967 67.9407   3
   4   0  33 51.0942 62.8960   3
   4   0  34 463.041 70.6931   3
  -4   1  35 1680.35 108.365   5
  -4   1  34 99.0794 59.0550   5
  -4   1  33 83.3867 79.6129   5
  -4   1  32 3.78002 63.5704   5
  -4   1  31 322.245 79.2511   5
  -4   1  30 263.705 77.2230   5
  -4  -1  30 113.783 50.4760   5
  -4   1  29 825.539 85.7610   5
  -4  -1  29 823.706 79.4038   5
  -4   1  28 204.753 67.3683   5
  -4  -1  28 218.868 65.3443   5
  -4   1  27 288.280 82.5079   5
  -4  -1  27 156.875 68.2704   5
  -4  -1  26 578.368 67.8536   5
  -4   1  26 584.467 76.9651   5
  -4  -1  25 779.171 70.5247   5
  -4   1  25 648.203 85.6775   5
  -4   1  24-22.7077 72.6410   5
  -4  -1  24 79.7451 55.7934   5
  -4   1  23 1782.35 94.6563   5
  -4  -1  23 1786.36 84.6719   5
  -4   1  22 1224.72 90.6153   5
  -4  -1  22 1112.25 75.5062   5
  -4   1  21 1806.12 97.3315   5
  -4  -1  21 1929.66 86.0342   5
  -4   1  20 1139.55 85.3270   5
  -4  -1  20 1063.75 74.8935   5
  -4   1  19 2523.95 101.254   5
  -4  -1  19 2480.39 93.5514   5
  -4   1  18 1997.34 92.1652   5
  -4  -1  18 1958.19 82.2366   5
  -4   1  17 7637.61 147.120   5
  -4  -1  17 7607.06 136.922   5
  -4   1  16 6929.65 138.599   5
  -4  -1  16 6600.69 126.125   5
  -4   1  15 684.658 72.3200   5
  -4  -1  15 654.315 61.6101   5
  -4   1  14 464.363 65.8724   5
  -4  -1  14 488.274 55.0300   5
  -4   1  13 145.522 54.1647   5
  -4  -1  13 167.913 51.3214   5
  -4   1  12 2245.58 86.3751   5
  -4  -1  12 2142.17 81.2275   5
  -4   1  12 2095.36 62.4915   0
  -4   1  11 1543.08 51.0654   0
  -4   1  11 1529.98 76.9145   5
  -4  -1  11 1556.56 72.7955   5
  -4   1  10 590.584 34.5574   0
  -4   1  10 522.737 59.8178   5
  -4  -1  10 538.156 54.7379   5
  -4   1   9 10106.9 152.600   5
  -4  -1   9 9779.73 139.442   5
  -4   1   8 583.312 58.7310   5
  -4  -1   8 618.590 55.4200   5
  -4   1   7 4245.62 102.156   5
  -4  -1   7 4073.85 95.1959   5
  -4   1   6 6558.73 120.728   5
  -4  -1   6 6519.42 114.942   5
  -4   1   5 31074.5 242.865   5
  -4  -1   5 32440.7 238.972   5
  -4   1   4 219.032 49.5750   5
  -4  -1   4 229.072 49.4003   5
  -4   1   3 68.0949 48.0145   5
  -4  -1   3 15.5995 43.0920   5
  -4   1   2 17522.1 181.068   5
  -4  -1   2 18103.9 182.268   5
  -4   1   1 525.196 54.7739   5
  -4  -1   1 475.460 48.5475   5
   4   1  -1 563.305 27.8340   1
   4   1   0 4510.71 58.5111   1
  -4   1   0 4398.20 98.0984   5
  -4  -1   0 4638.47 100.054   5
   4   1   1 1413.56 34.1878   1
  -4   1  -1 1277.45 62.9694   5
  -4  -1  -1 1341.46 63.0862   5
   4  -1   1 1369.61 35.5817   3
  -4   1  -2 9014.79 133.742   5
  -4  -1  -2 9229.67 137.080   5
   4   1   2 9219.37 112.737   3
   4  -1   2 9238.07 87.1156   3
  -4   1  -3 2382.46 79.1641   5
  -4  -1  -3 2412.30 81.9916   5
   4   1   3 2240.72 61.6916   3
   4  -1   3 2281.71 47.7140   3
  -4   1  -4 5465.92 108.641   5
  -4  -1  -4 5546.74 111.202   5
   4   1   4 5780.73 95.2252   3
   4  -1   4 5531.42 74.2026   3
  -4   1  -5 1202.28 65.6700   5
  -4  -1  -5 1301.59 67.7177   5
   4   1   5 1299.52 52.1991   3
   4  -1   5 1290.26 41.1843   3
  -4   1  -6 3362.11 88.5961   5
  -4  -1  -6 3519.27 95.4841   5
   4   1   6 3458.87 77.5027   3
   4  -1   6 3393.62 64.2268   3
  -4   1  -7 844.827 58.4799   5
  -4  -1  -7 948.790 64.8221   5
   4   1   7 978.147 48.2388   3
   4  -1   7 937.651 39.9323   3
  -4  -1  -8 161.650 52.2586   5
   4   1   8 156.731 36.1150   3
   4  -1   8 146.493 28.6533   3
   4   1   8 148.886 34.0424   2
  -4   1  -8 167.521 45.9746   5
  -4   1  -9 3444.68 92.1391   5
   4   1   9 3712.50 79.2988   2
  -4  -1  -9 3800.46 104.502   5
   4   1   9 3604.23 83.3746   3
   4  -1   9 3619.43 74.5218   3
  -4  -1 -10 2353.78 90.0696   5
   4   1  10 2390.26 65.4442   2
   4   1  10 2279.91 69.4089   3
   4  -1  10 2593.31 66.1115   3
  -4   1 -10 2175.86 78.7358   5
  -4   1 -11 540.015 56.5449   5
   4   1  11 598.256 41.4960   2
  -4  -1 -11 543.914 63.1184   5
   4   1  11 565.692 48.0057   3
   4  -1  11 523.020 38.9446   3
  -4   1 -12 540.202 59.1227   5
   4   1  12 485.083 42.1367   2
   4   1  12 479.300 44.2200   3
   4  -1  12 519.105 41.0119   3
  -4   1 -13 5209.30 120.516   5
   4   1  13 5009.92 90.1941   2
   4   1  13 4935.13 106.037   3
   4  -1  13 5284.37 99.8734   3
  -4   1 -14 11790.4 174.072   5
   4   1  14 11859.1 133.028   2
   4   1  14 11324.6 157.803   3
   4  -1  14 11870.1 150.725   3
  -4   1 -15 371.520 67.3719   5
   4   1  15 496.632 42.0789   2
   4   1  15 349.107 51.7079   3
   4  -1  15 510.889 51.3370   3
  -4   1 -16 7046.51 146.517   5
   4   1  16 6682.80 130.965   3
   4  -1  16 6864.34 122.916   3
  -4   1 -17 6719.32 148.965   5
   4   1  17 6523.84 132.554   3
   4  -1  17 6632.38 125.943   3
  -4   1 -18 2517.14 108.766   5
   4   1  18 2331.36 89.5101   3
   4  -1  18 2597.04 87.6745   3
   4   1  19 2458.38 95.1121   3
   4  -1  19 2526.37 88.0072   3
   4   1  20 738.371 68.4671   3
   4  -1  20 988.906 67.9931   3
   4   1  21 8.62955 51.8213   3
   4  -1  21 36.3668 50.3630   3
   4   1  22 246.919 59.8867   3
   4  -1  22 269.869 55.8079   3
   4   1  23 728.419 70.0749   3
   4  -1  23 685.435 65.2868   3
   4   1  24 169.832 54.7406   3
   4  -1  24 86.8335 57.2837   3
   4   1  25 3467.51 116.614   3
   4  -1  25 3462.70 115.396   3
   4   1  26 1634.61 91.8848   3
   4  -1  26 1506.62 86.8352   3
   4   1  27 352.528 73.1524   3
   4  -1  27 271.384 57.3941   3
   4   1  28 1425.25 92.9867   3
   4  -1  28 1449.50 86.1360   3
   4   1  29 95.9900 63.4188   3
   4  -1  29 30.9235 54.6067   3
   4   1  30 131.143 63.6181   3
   4  -1  30 143.595 63.1863   3
   4   1  31 1.50152 57.0420   3
   4  -1  31 68.3016 53.3665   3
   4   1  32 245.976 69.1169   3
   4  -1  32 384.641 66.2773   3
   4   1  33 160.737 70.9274   3
   4  -1  33 228.369 69.4170   3
   4   1  34 459.854 86.6786   3
   4  -1  34 485.016 69.9512   3
  -4   2  34 323.616 80.9834   5
  -4   2  33-37.7521 83.6739   5
  -4   2  32 220.773 71.5432   5
  -4   2  31-5.10126 69.6112   5
  -4   2  30 267.001 83.1247   5
  -4   2  29 237.278 66.6659   5
  -4   2  28 1247.21 95.5022   5
  -4   2  27-12.9153 65.7828   5
  -4   2  26-12.2434 77.0585   5
  -4   2  25 322.196 79.3845   5
  -4   2  24-123.200 74.2489   5
  -4   2  23 670.051 77.9393   5
  -4   2  22-13.7766 76.3715   5
  -4   2  21 289.754 74.5974   5
  -4  -2  21 276.302 55.3484   5
  -4   2  20 21.0160 67.7846   5
  -4  -2  20 121.165 57.3906   5
  -4   2  19 3479.06 117.525   5
  -4  -2  19 3561.63 99.9534   5
  -4   2  18 8189.60 160.463   5
  -4  -2  18 8288.82 139.939   5
  -4   2  17 1497.08 91.4106   5
  -4  -2  17 1558.84 74.2543   5
  -4   2  16 19225.5 227.685   5
  -4  -2  16 19569.0 199.637   5
  -4   2  15 2961.83 107.101   5
  -4  -2  15 2926.64 89.7087   5
  -4   2  14 1150.80 80.0007   5
  -4  -2  14 1074.02 65.4475   5
  -4   2  13 8.27137 58.5803   5
  -4  -2  13-61.1181 47.2933   5
  -4   2  12 2247.89 89.0334   5
  -4  -2  12 2430.99 81.4723   5
  -4   2  11 2318.87 87.5857   5
  -4  -2  11 2402.55 80.3202   5
  -4   2  10 5256.39 116.824   5
   4  -2 -10 5475.91 86.2574   0
  -4  -2  10 5529.85 108.029   5
   4  -2  -9 1984.40 54.8669   0
  -4   2   9 1936.20 82.7846   5
  -4  -2   9 1895.39 70.5408   5
   4  -2  -8 18.2094 25.8034   0
  -4   2   8 16.8001 49.6015   5
  -4  -2   8 3.48464 38.7842   5
   4  -2  -7 51.2668 26.2338   0
  -4   2   7 15.9036 52.8524   5
  -4  -2   7 22.5567 43.0858   5
   4  -2  -6 8002.13 89.2197   0
  -4   2   6 8151.46 136.852   5
  -4  -2   6 8040.37 124.105   5
   4  -2  -5 93.7916 26.3972   0
  -4   2   5 120.486 50.7291   5
  -4  -2   5 72.5802 43.6354   5
   4   2  -5 127.213 30.4337   1
  -4   2   4 8948.74 138.713   5
  -4  -2   4 8856.96 129.290   5
   4  -2  -4 8501.26 85.7987   0
   4   2  -4 8556.80 127.052   2
   4   2  -4 8540.67 106.310   1
  -4   2   3 8279.25 131.645   5
  -4  -2   3 8466.88 129.288   5
   4   2  -3 8338.57 124.601   2
   4   2  -3 8414.91 102.281   1
   4  -2  -3 8191.99 80.5556   0
  -4   2   2 5072.70 106.989   5
   4   2  -2 5185.01 80.5351   1
  -4  -2   2 5265.22 105.018   5
   4   2  -2 5111.01 100.609   2
   4  -2  -2 5096.70 61.8746   0
   4   2  -1 113.295 43.3981   2
  -4   2   1 72.3508 45.0185   5
   4   2  -1 88.2060 27.7535   1
  -4  -2   1 51.7980 44.6818   5
   4   2   0 9.56314 39.5793   2
  -4   2   0 43.5515 40.1523   5
   4   2   0 8.22231 22.9759   1
  -4  -2   0 35.0973 39.7826   5
   4   2   1 98.5096 41.4837   2
  -4   2  -1 123.169 45.3484   5
  -4  -2  -1 93.9483 43.2822   5
   4   2   2 278.620 43.3672   2
  -4   2  -2 299.512 48.1096   5
  -4  -2  -2 291.196 49.5348   5
  -4   2  -3 2288.06 74.8716   5
  -4  -2  -3 2496.07 80.4762   5
   4   2   3 2226.25 72.0360   2
   4   2   4 101.032 43.7504   2
   4   2   4 126.039 36.6832   3
  -4   2  -4-0.11450 45.2716   5
  -4  -2  -4 29.5061 43.9321   5
  -4  -2  -5 1279.15 68.4984   5
  -4   2  -5 1072.40 59.3799   5
   4   2   5 1153.51 54.3345   3
   4   2   5 1186.23 59.8017   2
  -4   2  -6 3459.80 91.9107   5
  -4  -2  -6 3541.95 99.6172   5
   4   2   6 3572.58 87.2066   3
   4   2   6 3618.13 85.8011   2
  -4   2  -7 544.634 51.9673   5
  -4  -2  -7 571.743 61.2253   5
   4   2   7 471.791 44.1800   3
   4   2   7 547.695 50.3028   2
   4  -2   7 557.759 32.3973   3
  -4   2  -8 5177.01 108.124   5
  -4  -2  -8 5528.90 121.918   5
   4   2   8 5318.07 105.707   3
   4   2   8 5239.19 100.493   2
   4  -2   8 5130.71 81.2612   3
  -4   2  -9 1324.73 67.5562   5
  -4  -2  -9 1432.60 79.4727   5
   4   2   9 1328.53 63.3145   3
   4   2   9 1414.86 62.6047   2
   4  -2   9 1368.83 47.8785   3
  -4   2 -10 662.127 57.5388   5
   4   2  10 674.976 52.6777   3
   4   2  10 791.288 51.7590   2
   4  -2  10 743.842 41.0419   3
  -4   2 -11 524.073 54.0533   5
   4   2  11 473.288 49.2380   3
   4   2  11 439.404 45.0537   2
   4  -2  11 544.242 40.2264   3
   4   2  12 67.9068 47.0092   3
   4   2  12 23.6978 40.5776   2
   4  -2  12 101.337 33.5659   3
  -4   2 -12 108.042 49.5118   5
  -4   2 -13 5824.14 123.424   5
   4   2  13 6023.29 125.328   3
   4   2  13 5626.44 106.149   2
   4  -2  13 6038.96 106.225   3
  -4   2 -14 19927.7 217.365   5
   4   2  14 20764.3 223.600   3
   4   2  14 19856.6 186.618   2
   4  -2  14 20037.6 190.104   3
  -4   2 -15 8196.23 147.302   5
   4   2  15 8202.52 148.484   3
   4   2  15 8098.61 124.298   2
   4  -2  15 8270.87 128.412   3
  -4   2 -16 1370.89 83.1224   5
   4   2  16 1496.22 77.5131   3
   4   2  16 1491.58 64.1502   2
   4  -2  16 1571.38 68.6783   3
  -4   2 -17 890.755 70.1511   5
   4   2  17 1039.69 69.2060   3
   4  -2  17 982.826 63.0108   3
  -4   2 -18 419.292 68.6242   5
   4   2  18 473.095 58.3773   3
   4  -2  18 446.207 54.8782   3
  -4   2 -19 422.469 68.6223   5
   4  -2  19 384.785 55.9302   3
   4   2  19 411.106 57.3368   3
  -4   2 -20 15.9056 62.3276   5
   4   2  20 2.50394 53.5372   3
   4  -2  20 63.9196 50.1765   3
  -4   2 -21 2532.08 104.463   5
   4   2  21 2261.84 100.112   3
   4  -2  21 2446.71 90.1935   3
  -4   2 -22 3623.06 121.964   5
   4   2  22 3477.40 116.037   3
   4  -2  22 3677.32 107.122   3
  -4   2 -23 295.922 76.2021   5
   4   2  23 298.677 71.7499   3
   4  -2  23 265.980 49.7335   3
  -4   2 -24 4253.73 135.391   5
   4   2  24 3844.93 123.906   3
   4  -2  24 3957.65 115.431   3
   4   2  25 118.680 65.7917   3
   4  -2  25-25.8074 55.8466   3
   4   2  26 467.948 73.1876   3
   4  -2  26 310.894 55.3040   3
   4   2  27 34.1000 57.6062   3
   4  -2  27 67.6223 53.8376   3
   4   2  28 38.8936 57.9091   3
   4  -2  28 7.58484 51.5924   3
   4   2  29 437.975 74.2403   3
   4  -2  29 463.922 62.6025   3
   4   2  30 377.804 79.0420   3
   4  -2  30 526.951 68.0767   3
   4   2  31 38.9263 72.9468   3
   4  -2  31 54.1085 59.8535   3
   4   2  32 3491.04 139.348   3
   4  -2  32 3350.10 125.878   3
   4   2  33 1582.51 106.524   3
   4  -2  33 1395.15 95.6096   3
   4  -2  34 152.864 56.8284   3
  -4   3  32 217.133 83.3041   5
  -4   3  31-98.7647 79.2853   5
  -4   3  30-76.2350 73.6753   5
  -4   3  29 21.6291 63.3561   5
  -4   3  28 139.051 80.9772   5
  -4   3  27-50.1758 70.5755   5
  -4   3  26 115.936 63.0314   5
  -4   3  25 34.5999 76.9333   5
  -4   3  24 175.979 73.8068   5
  -4   3  23 852.749 90.0002   5
  -4   3  22-73.3966 74.6434   5
  -4   3  21 51.3384 71.6455   5
  -4   3  20 170.527 77.3145   5
  -4   3  19 178.935 78.3674   5
  -4   3  18 3675.84 118.880   5
  -4   3  17 608.913 87.5242   5
  -4   3  16 12624.4 192.689   5
  -4   3  15 1797.99 94.6029   5
  -4   3  14 9.92084 68.7647   5
  -4   3  13 699.333 78.6244   5
  -4   3  12 10500.8 168.208   5
  -4  -3  12 10285.8 142.704   5
  -4   3  11 1441.23 81.8655   5
  -4  -3  11 1405.49 66.8237   5
   4   3 -11 1504.74 72.7563   2
  -4  -3  10 3640.54 88.6279   5
   4   3 -10 3685.51 97.3893   2
  -4   3  10 3685.49 106.738   5
  -4   3   9 7346.67 136.002   5
  -4  -3   9 7476.06 118.517   5
   4   3  -9 7588.51 129.613   2
   4  -3  -8 941.311 47.7164   0
  -4   3   8 937.005 66.4475   5
  -4  -3   8 933.297 56.5863   5
   4   3  -8 1033.98 66.0788   2
   4  -3  -7 1242.63 50.1941   0
  -4   3   7 1270.76 72.9632   5
  -4  -3   7 1387.19 61.4583   5
   4   3  -7 1374.49 69.5936   2
   4  -3  -6 6174.51 87.9760   0
  -4   3   6 6424.56 123.256   5
  -4  -3   6 6465.22 111.167   5
   4   3  -6 6510.64 121.633   2
  -4   3   5 702.115 64.3315   5
   4  -3  -5 595.245 36.1593   0
  -4  -3   5 715.506 51.3754   5
   4   3  -5 753.757 52.3482   1
   4   3  -5 704.064 57.6769   2
   4   3  -4 2890.06 77.3449   1
  -4   3   4 3075.02 92.3002   5
  -4  -3   4 3068.74 82.9844   5
   4   3  -4 2998.06 88.3815   2
   4   3  -3 701.495 50.5158   1
  -4   3   3 675.448 57.0297   5
  -4  -3   3 650.998 52.2536   5
   4   3  -3 757.988 60.8107   2
   4   3  -2 129.945 51.3448   2
  -4   3   2 103.125 50.2152   5
   4   3  -2 138.447 35.3242   1
  -4  -3   2 121.213 40.7091   5
   4   3  -1 5325.77 93.7819   1
  -4   3   1 5121.39 107.150   5
  -4  -3   1 5541.94 107.808   5
   4   3  -1 5228.97 110.967   2
  -4   3   0 2994.29 86.3151   5
  -4  -3   0 3003.66 85.6444   5
   4   3   0 3087.25 89.6759   2
  -4   3  -1 2096.06 77.6259   5
  -4  -3  -1 2236.40 77.6636   5
   4   3   1 2254.71 80.6767   2
  -4   3  -2 1592.47 67.3092   5
  -4  -3  -2 1532.46 68.6051   5
   4   3   2 1634.28 71.0389   2
   4   3   3 47.1075 47.6697   2
  -4   3  -3 93.3140 47.3840   5
  -4  -3  -3-0.25588 45.7547   5
  -4   3  -4 8652.37 131.270   5
  -4  -3  -4 8785.37 141.461   5
   4   3   4 8800.14 138.077   2
  -4   3  -5 2817.24 82.8715   5
  -4  -3  -5 2916.92 92.6129   5
   4   3   5 2902.36 86.4106   2
  -4   3  -6 410.525 50.2971   5
  -4  -3  -6 511.635 58.7119   5
   4   3   6 405.951 55.2595   2
  -4  -3  -7 29.7005 50.1514   5
   4   3   7 13.0985 47.2534   2
  -4   3  -7 20.1568 41.6296   5
   4   3   7-0.13479 40.6947   3
  -4   3  -8 855.675 59.9452   5
   4   3   8 799.472 60.0009   3
  -4  -3  -8 951.480 69.4212   5
   4   3   8 840.779 61.9596   2
  -4   3  -9 2128.27 76.8138   5
   4   3   9 2109.62 83.0705   3
   4   3   9 2130.98 78.3488   2
  -4   3 -10 1637.18 71.4858   5
   4   3  10 1658.29 79.7903   3
   4   3  10 1888.91 79.3734   2
  -4   3 -11 6796.34 123.057   5
   4   3  11 7011.56 141.943   3
   4   3  11 7234.02 128.447   2
  -4   3 -12 9742.77 146.269   5
   4   3  12 9909.96 164.350   3
   4   3  12 9649.58 146.157   2
  -4   3 -13 3979.71 101.668   5
   4   3  13 4086.94 117.055   3
   4   3  13 4127.41 102.606   2
  -4   3 -14 13323.1 174.723   5
   4   3  14 13286.7 191.854   3
   4   3  14 13635.8 171.900   2
  -4   3 -15 2537.55 89.5131   5
   4   3  15 2596.04 96.5039   3
   4   3  15 2691.76 87.6145   2
   4   3  16 192.475 51.6891   2
  -4   3 -16 168.631 54.9928   5
   4   3  17 55.1898 57.3836   3
   4   3  17 61.1579 50.1643   2
   4   3  18 2303.42 99.9401   3
   4   3  18 1994.66 78.3587   2
   4   3  19 2092.75 99.9856   3
   4   3  20 2591.11 106.171   3
   4   3  21 3597.07 119.140   3
   4   3  22 3606.13 124.862   3
   4   3  23 3316.56 122.789   3
   4  -3  23 3879.59 115.805   3
   4   3  24 133.584 57.9692   3
   4  -3  24 354.224 58.9764   3
   4   3  25 268.831 71.8606   3
   4  -3  25 441.665 61.4065   3
   4   3  26 121.220 51.8572   3
   4  -3  26 320.351 61.6250   3
   4   3  27 126.280 70.1954   3
   4  -3  27 257.587 51.7296   3
   4   3  28 169.964 71.3871   3
   4  -3  28 304.962 60.2082   3
   4   3  29 1317.91 89.7252   3
   4  -3  29 1468.24 81.7853   3
   4   3  30 270.841 76.2340   3
   4  -3  30 526.152 67.2262   3
   4   3  31 849.642 91.4932   3
   4  -3  31 873.037 73.2775   3
   4   3  32 409.732 88.1424   3
   4  -3  32 681.992 68.7271   3
   4  -3  33 141.511 64.8389   3
  -4   4  30 36.1783 87.9198   5
  -4   4  29-21.8404 81.8044   5
  -4   4  28-26.4942 64.1356   5
  -4   4  27 64.1034 70.4952   5
  -4   4  26 98.3630 79.7622   5
  -4   4  25 898.905 95.3501   5
  -4   4  24 546.016 76.6053   5
  -4   4  23 44.0425 71.1683   5
  -4   4  22 96.4300 81.4195   5
  -4   4  21 43.4369 71.1972   5
  -4   4  20 44.6447 70.0821   5
  -4   4  19 1155.06 92.0700   5
  -4   4  18 2312.79 103.590   5
  -4   4  17 873.979 91.5371   5
  -4   4  16 7223.22 154.908   5
  -4   4  15 6673.40 151.213   5
   4   4 -15 6620.42 135.648   2
   4   4 -14 223.740 62.7254   2
  -4   4  14 160.291 64.9091   5
  -4   4  13 2496.23 107.354   5
   4   4 -13 2325.35 91.5848   2
  -4   4  12 6515.10 141.473   5
   4   4 -12 6537.58 133.432   2
  -4   4  11 838.208 80.6699   5
   4   4 -11 828.045 71.8672   2
  -4   4  10 2498.82 101.693   5
   4   4 -10 2470.17 90.9019   2
  -4   4   9 582.692 67.1659   5
   4   4  -9 734.852 69.3630   2
   4   4  -8 52.2380 58.5779   2
  -4   4   8 99.3732 57.0979   5
  -4   4   7 12135.7 173.865   5
   4   4  -7 11197.2 166.546   2
  -4   4   6 697.013 68.3709   5
   4   4  -6 636.749 66.1530   2
  -4   4   5 1105.82 72.1490   5
   4   4  -5 1078.77 73.5252   2
   4   4  -4 150.729 57.5453   2
  -4   4   4 156.121 57.4775   5
  -4   4   3 3988.78 103.148   5
   4   4  -3 3890.54 106.621   2
  -4   4   2 1880.33 80.3106   5
  -4  -4   2 1739.43 70.0263   5
   4   4  -2 1839.34 82.5789   2
  -4   4   1 2844.72 91.1028   5
  -4  -4   1 2676.10 81.4584   5
   4   4  -1 2339.34 88.4243   2
  -4   4   0 415.546 58.2518   5
  -4  -4   0 442.845 52.7952   5
   4   4   0 407.647 59.3082   2
  -4   4  -1 2090.54 77.7373   5
  -4  -4  -1 2045.26 76.6251   5
   4   4   1 2104.15 87.3304   2
   4   4   2 201.324 60.5346   2
  -4   4  -2 123.862 47.0333   5
  -4  -4  -2 149.339 44.5611   5
   4   4   3 2.32426 53.8043   2
  -4   4  -3-47.8717 45.1706   5
  -4  -4  -3 43.8513 47.7977   5
  -4   4  -4 2530.91 82.3021   5
  -4  -4  -4 2705.91 88.0859   5
   4   4   4 2573.44 94.5300   2
  -4   4  -5 5846.53 112.033   5
  -4  -4  -5 5895.12 126.092   5
   4   4   5 5855.52 129.170   2
  -4  -4  -6 437.099 64.2421   5
  -4   4  -6 374.962 49.5773   5
   4   4   6 396.587 61.3253   2
  -4  -4  -7 3511.68 108.423   5
   4   4   7 3595.49 107.747   2
  -4  -4  -8 1513.55 81.7422   5
   4   4   8 1379.87 77.3264   2
   4   4   9 3661.43 108.266   2
   4   4  10 1836.29 87.5578   3
   4   4  10 1935.67 89.7334   2
   4   4  11 109.121 58.5095   2
   4   4  11 67.4452 60.1500   3
   4   4  12 8298.98 160.751   3
   4   4  12 8923.15 156.922   2
   4   4  13 764.367 81.0290   3
   4   4  13 560.463 75.1437   2
   4   4  14 15228.0 219.711   3
   4   4  14 16030.5 207.489   2
   4   4  15 6323.16 152.160   3
   4   4  15 6690.55 143.052   2
   4   4  16 2239.23 108.318   3
   4   4  16 2395.52 98.8803   2
   4   4  17 8129.53 172.553   3
   4   4  17 8171.22 154.403   2
   4   4  18 4473.97 138.376   3
   4   4  18 4268.60 119.369   2
   4   4  19 5249.08 146.193   3
   4   4  19 5043.75 126.321   2
   4   4  20 811.098 85.8562   3
   4   4  21 649.794 74.1472   3
   4   4  22-0.92494 56.5954   3
   4   4  23-42.7552 66.8050   3
   4   4  24 402.411 75.5858   3
   4   4  25 42.9328 63.2421   3
   4   4  26 1070.20 96.1347   3
   4   4  27 675.110 87.1414   3
   4   4  28 1387.24 103.131   3
   4   4  29 666.414 95.8043   3
   4   4  30 116.120 73.4734   3
   4  -4  31 2073.64 101.246   3
   4  -4  32 1181.39 79.7449   3
  -4   5  28 98.6404 70.9972   5
  -4   5  27 661.553 86.1008   5
  -4   5  26 268.642 82.6777   5
  -4   5  25 28.2386 80.9809   5
  -4   5  24 315.431 88.2375   5
  -4   5  23 162.259 77.7056   5
  -4   5  22-14.6938 72.4599   5
  -4   5  21 48.6165 56.4242   5
  -4   5  20 82.6335 68.9588   5
  -4   5  19 596.399 87.3194   5
  -4   5  18 176.041 79.2445   5
  -4   5  17 218.962 70.0800   5
  -4   5  16 658.441 75.7216   5
   4   5 -16 711.694 73.4214   2
   4   5 -15 225.146 62.1842   2
  -4   5  15 235.904 74.3057   5
   4   5 -14 417.129 73.9985   2
  -4   5  14 491.492 74.8713   5
  -4   5  13 2499.67 104.327   5
   4   5 -13 2283.33 98.2117   2
  -4   5  12 881.294 84.4624   5
   4   5 -12 831.853 75.5127   2
  -4   5  11 2418.40 97.0095   5
   4   5 -11 2418.31 100.493   2
  -4   5  10 1149.11 83.9927   5
   4   5 -10 1202.32 80.4540   2
   4   5  -9 249.973 61.1992   2
  -4   5   9 282.801 67.2341   5
   4   5  -8 266.978 66.7671   2
  -4   5   8 229.592 63.8544   5
  -4   5   7 3062.60 102.782   5
   4   5  -7 3258.22 110.505   2
  -4   5   6 3965.81 112.159   5
   4   5  -6 3537.37 114.423   2
   4   5  -5 283.073 68.4399   2
  -4   5   5 213.200 58.0673   5
  -4   5   4 1324.12 79.3829   5
   4   5  -4 1245.52 85.6565   2
  -4   5   3 2032.69 85.1121   5
   4   5  -3 2051.69 96.6940   2
   4   5  -2 13.4086 60.8687   2
   4   5  -1 3422.32 112.810   2
   4   5   0 4109.32 120.327   2
   4   5   1 129.394 66.9681   2
   4   5   2 204.685 65.8693   2
   4   5   3 431.016 67.8078   2
   4   5   4 572.588 77.9194   2
   4   5   5 40.2974 59.7995   2
   4   5   6 1110.76 86.5692   2
  -4  -5  -7 2930.30 102.673   5
   4   5   7 2836.23 106.212   2
  -4  -5  -8-31.3807 52.6014   5
   4   5   8 48.0667 68.9493   2
   4   5   9 253.789 67.5304   2
   4   5  10 1180.89 80.6555   2
   4   5  11 1522.50 91.9941   2
   4   5  12 391.069 76.8589   2
   4   5  13 3618.76 121.682   2
   4   5  14 338.240 78.4188   3
   4   5  14 244.321 72.0652   2
   4   5  15 1160.17 92.1024   3
   4   5  15 1160.25 85.2557   2
   4   5  16 2772.71 115.978   3
   4   5  16 2991.61 111.836   2
   4   5  17 113.719 68.0172   2
   4   5  17 108.707 64.9098   3
   4   5  18 1869.95 101.228   3
   4   5  18 1805.97 99.3692   2
   4   5  19 506.775 78.5191   3
   4   5  19 474.663 75.3379   2
   4   5  20 1249.84 100.927   3
   4   5  20 1088.36 82.1656   2
   4   5  21 989.250 99.4535   3
   4   5  22 30.3060 73.1105   3
   4   5  23 297.533 67.6637   3
   4   5  24 1770.01 118.043   3
   4   5  25 2455.84 131.170   3
   4   5  26 1257.05 101.065   3
   4   5  27 138.337 88.3189   3
  -4   6  26 59.6081 60.5170   4
  -4   6  25 64.6574 66.4538   4
  -4   6  25 272.005 90.3931   5
  -4   6  24-2.07005 82.0542   5
  -4   6  24-205.436 72.3916   4
  -4   6  23 352.794 86.6126   5
  -4   6  22-40.2729 77.4761   5
  -4   6  21 51.4053 75.8883   5
  -4   6  20 388.188 80.9357   5
  -4   6  19 285.210 74.8625   5
  -4   6  18 81.8759 65.0781   5
  -4   6  17 459.005 67.6756   5
  -4   6  16 45.4775 53.6058   5
   4   6 -15 273.117 76.5013   2
  -4   6  15 317.452 69.0517   5
  -4   6  14 681.138 77.7301   5
   4   6 -14 607.962 72.1281   2
   4   6 -13 254.549 73.6410   2
  -4   6  13 178.842 70.5680   5
   4   6 -12 3375.76 121.524   2
   4   6 -11 431.530 74.2428   2
   4   6 -10 27.0019 60.5525   2
   4   6  -9 1028.31 81.3356   2
   4   6  -8-35.6623 64.5592   2
   4   6  -7-7.25853 69.0182   2
   4   6  -6 138.214 68.2950   2
   4   6  -5 413.847 73.0292   2
   4   6  -4 1128.21 84.8072   2
   4   6  -3 1786.06 98.5976   2
   4   6  -2 309.803 77.0047   2
   4   6  -1 2243.27 112.057   2
   4   6   0 5187.42 147.244   2
   4   6   1 932.591 85.6744   2
   4   6   2 48.7156 72.3108   2
   4   6   3 698.186 83.5854   2
   4   6   4 160.203 75.6141   2
   4   6   5-5.70002 65.8724   2
   4   6   6 462.953 81.1881   2
   4   6   7 1468.95 92.8739   2
   4   6   8 35.1385 71.8629   2
   4   6   9 1657.12 102.976   2
   4   6  10 319.031 67.1848   2
   4   6  11 309.579 71.7279   2
   4   6  12 142.701 77.0887   2
   4   6  13 4379.37 142.185   2
   4   6  14 770.887 93.6138   2
   4   6  15 4917.02 148.795   2
   4   6  16 1492.71 103.792   2
   4   6  17 1394.29 104.037   2
   4   6  18 1438.35 103.840   2
   4   6  19 1904.41 112.498   2
   4   6  20 1009.14 102.221   3
   4   6  20 604.317 84.9698   2
   4   6  21 327.720 79.6196   3
   4   6  21 213.170 60.6962   2
   4   6  22 80.0793 58.8898   3
   4   6  23 165.144 78.0859   3
   4   6  24 235.364 81.2776   3
  -4   7  18 125.521 70.8041   4
  -4   7  17 62.3146 66.7829   4
  -4   7  16 232.283 93.3745   4
  -4   7  15 431.718 92.6452   4
  -4   7  14 134.595 68.2772   4
   4   7 -13 612.363 91.9500   2
  -4   7  13 396.046 86.0498   4
   4   7 -12 296.776 80.9726   2
  -4   7  12 268.464 89.9329   4
   4   7 -11-47.8137 68.2612   2
  -4   7  11-64.2397 86.5583   4
   4   7 -10 29.6728 63.0881   2
  -4   7  10-37.2940 83.0675   4
  -4   7   9-40.1598 78.7148   4
   4   7  -9 13.6341 62.7315   2
  -4   7   8 529.550 89.4837   4
   4   7  -8 545.004 76.0994   2
  -4   7   7 326.069 85.5182   4
   4   7  -7 339.062 71.4792   2
  -4   7   6 1053.57 102.000   4
   4   7  -6 993.919 88.4005   2
  -4   7   5 241.981 83.2397   4
   4   7  -5 83.9249 71.5613   2
  -4   7   4 320.395 80.1599   4
   4   7  -4 268.381 83.4804   2
  -4   7   3 1915.60 103.699   4
   4   7  -3 1868.76 113.189   2
  -4   7   2 583.925 80.6633   4
   4   7  -2 564.615 86.0454   2
  -4   7   1 146.266 75.7816   4
   4   7  -1 91.2493 73.3819   2
  -4   7   0 28.6700 67.6203   4
   4   7   0 47.6252 87.1327   2
  -4   7  -1 123.363 68.1266   4
   4   7   1 97.8896 79.4416   2
  -4   7  -2 306.340 78.2049   4
   4   7   2 86.6394 83.8114   2
  -4   7  -3 1222.31 84.9754   4
   4   7   3 1129.05 103.652   2
  -4   7  -4 2275.50 106.436   4
   4   7   4 1977.84 115.667   2
  -4   7  -5 898.179 83.4558   4
   4   7   5 816.940 93.3398   2
   4   7   6 22.9670 78.4439   2
   4   7   7 28.7854 66.6747   2
   4   7   8-88.4612 82.1231   2
   4   7   9-8.13643 80.2198   2
   4   7  10-0.24062 72.2863   2
   4   7  11 640.544 78.6111   2
   4   7  12 651.892 88.4204   2
   4   7  13 158.213 86.6289   2
   4   7  14 671.827 98.7312   2
   4   7  15 220.129 90.3574   2
   4   7  16 770.388 101.925   2
   4   7  17 91.7396 88.1089   2
   4   7  18 204.965 86.1370   2
   4   7  19 833.347 97.7023   2
   4   7  20 371.671 78.7417   2
   4   7  21 28.4073 71.8598   2
   4   8 -12-70.1289 78.3108   2
   4   8 -11 15.7265 68.5754   2
   4   8 -10-44.8421 66.0701   2
   4   8  -9 370.332 79.4421   2
  -4   8   8-127.481 88.5512   4
   4   8  -8 41.5461 77.0333   2
  -4   8   7-56.6309 85.4721   4
   4   8  -7-20.8906 74.6707   2
  -4   8   6-64.1316 85.8688   4
   4   8  -6-4.39971 89.1191   2
  -4   8   5-170.169 78.1527   4
   4   8  -5-113.123 88.0638   2
  -4   8   4 47.7820 72.9117   4
   4   8  -4 154.897 81.9756   2
  -4   8   3 332.990 78.5317   4
   4   8  -3 453.625 83.8432   2
  -4   8   2 40.0565 78.5331   4
   4   8  -2 135.022 90.0679   2
  -4   8   1-6.65567 73.9210   4
   4   8  -1 147.583 94.4586   2
  -4   8   0 26.2750 66.5463   4
   4   8   0 38.3773 80.0703   2
  -4   8  -1 1482.67 106.369   4
   4   8   1 1502.89 123.977   2
  -4   8  -2 2045.40 104.324   4
   4   8   2 1775.72 114.207   2
  -4   8  -3 332.988 86.0441   4
   4   8   3 159.275 93.5113   2
   4   8   4-80.6596 71.3968   2
   4   8   5-68.1560 95.2665   2
   4   8   6-56.5878 84.3883   2
   4   8   7 270.791 81.4486   2
  -5   0  34 238.009 77.9308   5
  -5   0  33 213.640 56.2571   5
  -5   0  32 92.9134 68.2483   5
  -5   0  31 1481.00 100.093   5
  -5   0  30 52.1567 72.7625   5
  -5   0  29-154.594 78.6886   5
  -5   0  27 91.1862 66.5696   5
  -5   0  26 54.2534 76.2113   5
  -5   0  25 187.148 74.1174   5
  -5   0  24-47.0708 61.0207   5
  -5   0  23 430.423 74.7483   5
  -5   0  22 173.453 79.1549   5
  -5   0  21 17837.4 238.422   5
  -5   0  20 415.149 87.2294   5
  -5   0  19 13056.9 203.098   5
  -5   0  18 124.254 76.4823   5
  -5   0  17 91.5518 74.0748   5
  -5   0  16 29.9008 69.7969   5
  -5   0  15 27.0400 63.5908   5
  -5   0  14 190.401 75.4754   5
  -5   0  13 50940.1 356.014   5
  -5   0  12 204.512 75.5846   5
  -5   0  11 159.485 64.8232   5
  -5   0  10-38.7902 60.8046   5
  -5   0   9 223.188 65.4876   5
  -5   0   8-42.4309 54.9244   5
  -5   0   7 2297.77 92.9389   5
  -5   0   6-22.9412 52.3794   5
  -5   0   5 118.663 52.1062   5
  -5   0   4 63.0363 54.9781   5
  -5   0   3 6730.92 131.671   5
  -5   0   2 4.34998 55.2614   5
  -5   0   1 3805.76 106.358   5
  -5   0   0-22.2729 51.7816   5
  -5   0  -1 2569.72 94.6014   5
  -5   0  -2-15.6226 52.8532   5
  -5   0  -3 197.079 54.9337   5
   5   0   4 1.00120 30.6326   3
  -5   0  -4-2.83062 55.9000   5
  -5   0  -5 19441.5 221.786   5
   5   0   5 20029.0 171.967   3
   5   0   6 21.2415 29.5008   3
  -5   0  -6 33.2491 55.9352   5
   5   0   7 106.889 34.6194   3
  -5   0  -7 49.4219 57.7450   5
   5   0   8 5.63108 35.4836   3
  -5   0  -8 23.5152 59.0336   5
  -5   0  -9 19370.2 232.346   5
   5   0   9 19868.0 188.044   3
   5   0  10 37.7857 43.2011   3
  -5   0 -10 83.9608 72.3087   5
  -5   0 -11 12027.6 191.718   5
   5   0  11 12283.7 156.699   3
   5   0  12 19.4049 51.1757   3
  -5   0 -12 21.3142 78.6143   5
  -5   0 -13 29917.1 300.872   5
   5   0  13 30333.6 254.879   3
   5   0  14 34.8171 51.3368   3
  -5   0 -14 93.8051 80.7798   5
  -5   0 -15 4920.64 147.294   5
   5   0  15 4689.12 114.801   3
  -5   0 -16-8.30743 77.0442   5
   5   0  16-40.3045 54.5695   3
  -5   0 -17 2096.02 110.618   5
   5   0  17 2232.54 89.2394   3
  -5   0 -18-31.7364 71.7700   5
   5   0  18-34.7115 51.0072   3
  -5   0 -19-21.0053 70.2251   5
   5   0  19-21.6491 54.7347   3
  -5   0 -20 0.22766 69.1718   5
   5   0  20 14.4472 47.0052   3
  -5   0 -21 759.865 92.0135   5
   5   0  21 799.823 70.7385   3
  -5   0 -22-15.5852 82.7914   5
   5   0  22 7.76029 45.1268   3
   5   0  23 785.527 72.5192   3
   5   0  24 41.0685 54.5895   3
   5   0  25 1338.55 80.0129   3
   5   0  26 71.7178 46.6429   3
   5   0  27 122.395 61.9124   3
   5   0  28-35.0026 54.8782   3
   5   0  29 74.0362 60.2233   3
   5   0  30-35.7921 61.4309   3
   5   0  31 56.1218 64.2753   3
   5   0  32-81.3744 65.8407   3
  -5   1  33 143.601 79.2428   5
  -5   1  32 4.64620 56.1279   5
  -5   1  31 3.03336 75.9101   5
  -5   1  30 83.6121 65.0388   5
  -5   1  29 38.5056 83.9130   5
  -5  -1  29 36.4489 71.3731   5
  -5   1  28-28.2072 72.4788   5
  -5  -1  28-101.999 70.1129   5
  -5   1  27 161.335 78.3303   5
  -5  -1  27 129.262 66.7301   5
  -5   1  26-7.39985 78.8052   5
  -5  -1  26 17.2145 58.4635   5
  -5   1  25 1562.72 97.3889   5
  -5  -1  25 1421.72 90.9122   5
  -5   1  24 1957.71 110.830   5
  -5  -1  24 1954.47 100.161   5
  -5   1  23 1990.81 112.708   5
  -5  -1  23 2237.64 105.359   5
  -5   1  22 2366.40 110.085   5
  -5  -1  22 2451.16 107.058   5
  -5   1  21 110.828 74.0694   5
  -5  -1  21 177.162 70.1786   5
  -5   1  20 96.4103 77.7888   5
  -5  -1  20 138.408 67.0266   5
  -5   1  19 461.910 86.5773   5
  -5  -1  19 224.430 64.4280   5
  -5   1  18 6387.64 153.403   5
  -5  -1  18 6126.17 140.765   5
  -5   1  17 1192.62 93.9029   5
  -5  -1  17 1163.77 87.8857   5
  -5   1  16 1246.30 90.8043   5
  -5  -1  16 1153.06 85.0199   5
  -5  -1  15 1293.63 82.1674   5
  -5   1  15 1467.23 94.8127   5
  -5   1  14 9652.68 170.313   5
  -5  -1  14 9310.79 160.851   5
  -5   1  13 600.354 82.1993   5
  -5  -1  13 520.826 75.1871   5
  -5   1  12 9016.20 163.867   5
  -5  -1  12 8705.58 155.402   5
  -5   1  11 99.5959 72.5623   5
  -5  -1  11 57.8552 68.0795   5
  -5   1  10 1143.57 87.0210   5
  -5  -1  10 1022.77 73.7666   5
  -5   1   9 5679.36 133.595   5
  -5  -1   9 5505.16 127.117   5
  -5   1   8 3563.49 108.929   5
  -5  -1   8 3608.87 103.917   5
  -5   1   7 69.2856 62.0835   5
  -5  -1   7 61.5657 52.4389   5
  -5   1   6-22.2003 62.1411   5
  -5  -1   6 83.9444 51.5011   5
  -5   1   5 216.514 60.5322   5
  -5  -1   5 235.436 54.7889   5
  -5  -1   4 452.463 57.0157   5
  -5   1   4 393.016 58.7748   5
  -5   1   3 1050.96 72.2760   5
  -5  -1   3 1136.71 70.4974   5
  -5   1   2 14.7857 52.0254   5
  -5  -1   2-8.29667 49.8860   5
  -5   1   1 603.080 61.6141   5
  -5  -1   1 552.394 61.2740   5
  -5   1   0 1899.47 84.2142   5
  -5  -1   0 1854.02 80.3776   5
  -5   1  -1 1276.77 76.9870   5
  -5  -1  -1 1131.53 73.8759   5
  -5   1  -2 1064.31 70.7572   5
  -5  -1  -2 1034.56 70.4583   5
   5   1   3 28.8925 32.1695   3
  -5   1  -3-0.72541 49.2485   5
  -5  -1  -3-35.4358 50.8122   5
  -5   1  -4-4.11000 49.3043   5
  -5  -1  -4-4.28141 53.3474   5
   5   1   4-3.35240 31.4949   3
  -5   1  -5 2687.06 93.3378   5
  -5  -1  -5 2813.50 99.4241   5
   5   1   5 2865.71 76.9603   3
  -5   1  -6 4624.54 117.139   5
  -5  -1  -6 4713.20 122.026   5
   5   1   6 5085.78 102.468   3
  -5   1  -7 846.997 69.5004   5
  -5  -1  -7 848.016 74.8500   5
   5   1   7 804.691 53.1406   3
  -5   1  -8 2956.92 102.043   5
  -5  -1  -8 2963.24 108.008   5
   5   1   8 3173.96 88.1723   3
  -5   1  -9 10306.8 171.556   5
  -5  -1  -9 10368.6 179.584   5
   5   1   9 10655.4 151.903   3
  -5   1 -10 3016.75 111.454   5
  -5  -1 -10 3015.42 114.222   5
   5   1  10 3003.09 92.3683   3
   5   1  11 278.392 56.4074   3
   5  -1  11 242.541 43.9263   3
  -5   1 -11 213.396 71.3864   5
  -5  -1 -11 185.332 76.4564   5
  -5   1 -12 15913.6 216.486   5
  -5  -1 -12 16234.3 229.989   5
   5   1  12 16168.1 194.822   3
   5  -1  12 16172.5 176.197   3
  -5   1 -13 16760.6 223.452   5
  -5  -1 -13 17487.7 240.819   5
   5   1  13 17201.5 205.164   3
   5  -1  13 17661.1 189.500   3
  -5   1 -14 9888.92 181.338   5
  -5  -1 -14 10201.8 194.421   5
   5   1  14 10436.6 167.238   3
   5  -1  14 10409.7 152.081   3
  -5   1 -15 11969.0 196.948   5
  -5  -1 -15 11986.9 209.738   5
   5   1  15 11766.4 178.162   3
   5  -1  15 12317.2 167.714   3
  -5   1 -16 1729.12 104.451   5
  -5  -1 -16 1728.53 114.817   5
   5   1  16 1624.00 81.4393   3
   5  -1  16 1738.90 79.6160   3
  -5   1 -17 9201.36 182.838   5
  -5  -1 -17 9114.53 196.024   5
   5   1  17 9216.09 162.612   3
   5  -1  17 9398.73 154.540   3
  -5   1 -18 3939.20 134.380   5
  -5  -1 -18 3793.19 143.698   5
   5   1  18 3523.31 110.586   3
   5  -1  18 3984.96 109.486   3
  -5   1 -19 5040.28 149.078   5
   5   1  19 4892.66 129.974   3
   5  -1  19 5218.58 126.008   3
  -5   1 -20 3303.73 129.311   5
   5   1  20 3457.51 114.705   3
   5  -1  20 3468.74 109.252   3
  -5   1 -21 105.580 80.4373   5
   5   1  21 243.218 55.2883   3
   5  -1  21 163.098 48.9517   3
  -5   1 -22 172.784 84.6240   5
   5   1  22 182.932 59.6900   3
   5  -1  22 186.656 57.2125   3
  -5   1 -23 1558.78 109.255   5
   5   1  23 1421.91 84.4553   3
   5  -1  23 1551.42 88.9027   3
  -5   1 -24 717.927 90.7406   5
   5   1  24 675.766 75.7517   3
   5  -1  24 732.606 71.8595   3
  -5   1 -25 1299.69 108.991   5
   5   1  25 1209.43 82.7662   3
   5  -1  25 1318.37 82.7783   3
  -5   1 -26-3.96428 73.8338   5
   5   1  26-45.1535 47.4560   3
   5  -1  26 89.5799 53.1558   3
  -5   1 -27-51.6614 87.7589   5
   5   1  27 4.33848 62.2307   3
   5  -1  27-16.8550 49.1695   3
  -5   1 -28 111.459 73.8925   5
   5   1  28 110.809 66.2425   3
   5  -1  28 123.873 53.0314   3
  -5   1 -29 148.081 94.4367   5
   5   1  29-73.8779 56.6504   3
   5  -1  29 46.4689 56.2671   3
  -5   1 -30 273.435 96.1273   5
   5   1  30 111.447 52.8293   3
   5  -1  30 228.880 61.7614   3
   5   1  31-61.9140 48.6051   3
   5  -1  31 1.30050 65.5540   3
   5   1  32 870.365 79.6585   3
   5  -1  32 1034.58 85.0086   3
  -5   2  31-36.0182 77.0697   5
  -5   2  30 55.2588 77.5129   5
  -5   2  29 80.8158 76.5471   5
  -5   2  28 331.864 93.5177   5
  -5   2  27-0.23558 67.1322   5
  -5   2  26-52.5114 80.2330   5
  -5   2  25 918.620 89.6470   5
  -5   2  24 110.325 85.1134   5
  -5   2  23-4.25884 76.0764   5
  -5   2  22 909.537 91.6665   5
  -5   2  21 2404.93 119.145   5
  -5  -2  21 1972.58 91.9366   5
  -5   2  20 3107.96 120.750   5
  -5  -2  20 2999.30 106.553   5
  -5   2  19 216.144 83.5655   5
  -5  -2  19 226.603 69.1019   5
  -5   2  18 7904.48 173.795   5
  -5  -2  18 7846.88 150.486   5
  -5   2  17 525.528 89.7522   5
  -5  -2  17 491.142 69.4764   5
  -5   2  16 3980.15 128.824   5
  -5  -2  16 4054.75 115.460   5
  -5   2  15 3397.08 119.767   5
  -5  -2  15 3607.03 107.030   5
  -5   2  14 2986.85 116.329   5
  -5  -2  14 2957.56 102.667   5
  -5   2  13 1282.36 92.5037   5
  -5  -2  13 1236.06 79.6745   5
  -5   2  12 236.258 75.6720   5
  -5  -2  12 100.923 62.4727   5
  -5   2  11 8113.71 158.524   5
  -5  -2  11 8463.34 150.308   5
  -5   2  10 1414.47 92.2097   5
  -5  -2  10 1238.16 75.3951   5
  -5   2   9 7728.05 155.400   5
  -5  -2   9 7791.18 143.681   5
  -5   2   8 6487.16 144.922   5
  -5  -2   8 6510.37 128.555   5
  -5   2   7 89.7715 67.0922   5
  -5  -2   7 169.720 48.3873   5
  -5   2   6 63.7378 62.5423   5
  -5  -2   6 137.709 51.6277   5
  -5   2   5 515.113 66.8866   5
  -5  -2   5 601.562 60.7690   5
  -5   2   4 82.4958 58.2510   5
  -5  -2   4 115.854 48.9531   5
  -5   2   3-9.56528 57.0089   5
  -5  -2   3 22.2599 50.4277   5
  -5   2   2 1037.96 75.1859   5
  -5  -2   2 1320.84 71.3940   5
  -5   2   1 800.562 69.6124   5
  -5  -2   1 797.869 67.2108   5
  -5   2   0 36.2386 54.4015   5
  -5  -2   0 1.88596 47.6887   5
  -5   2  -1 769.568 66.6856   5
  -5  -2  -1 893.236 68.2904   5
  -5   2  -2 1083.92 68.6177   5
  -5  -2  -2 1103.40 72.0248   5
   5   2   3 23.4285 44.3868   2
  -5   2  -3 17.8582 50.6207   5
  -5  -2  -3 30.6103 49.9705   5
  -5   2  -4 1722.07 80.9455   5
  -5  -2  -4 1891.17 86.1298   5
   5   2   4 1912.53 77.9000   2
   5   2   5 58.6905 43.5202   3
   5   2   5 91.8445 48.3794   2
  -5   2  -5 66.2272 51.9287   5
  -5  -2  -5 70.5098 56.3795   5
  -5   2  -6 5349.38 122.725   5
  -5  -2  -6 5232.19 127.398   5
   5   2   6 5322.54 112.952   3
   5   2   6 5417.80 114.940   2
  -5   2  -7 684.289 65.9407   5
   5   2   7 594.534 56.8413   3
   5   2   7 703.138 59.8915   2
  -5  -2  -7 538.684 68.1585   5
  -5   2  -8 708.322 65.9570   5
  -5  -2  -8 711.855 80.2304   5
   5   2   8 716.022 64.7967   2
   5   2   8 621.891 62.2128   3
   5   2   9 302.952 63.0177   3
  -5   2  -9 499.635 66.7145   5
   5   2   9 519.496 65.3433   2
  -5  -2  -9 407.366 81.6661   5
  -5   2 -10 35035.3 301.568   5
  -5  -2 -10 35182.6 326.116   5
   5   2  10 34759.0 269.458   2
   5   2  10 34115.2 287.076   3
  -5   2 -11 3290.92 113.371   5
  -5  -2 -11 3251.32 129.146   5
   5   2  11 3160.09 99.5092   2
   5   2  11 3118.33 104.696   3
  -5   2 -12 14387.4 202.523   5
  -5  -2 -12 15104.0 227.461   5
   5   2  12 14587.8 179.760   2
   5   2  12 14631.6 196.773   3
  -5  -2 -13 104.117 81.7176   5
   5   2  13 134.418 56.5062   3
   5   2  13 181.876 56.0767   2
  -5   2 -13 235.284 71.1888   5
  -5  -2 -14 748.256 100.037   5
  -5   2 -14 837.828 73.6220   5
   5   2  14 921.052 65.7601   2
   5   2  14 756.493 70.7673   3
  -5  -2 -15 263.687 93.2500   5
   5   2  15 403.654 56.4809   3
   5   2  15 424.584 56.0621   2
  -5   2 -15 343.797 74.7279   5
  -5  -2 -16 538.494 97.3938   5
  -5   2 -16 599.380 77.6921   5
   5   2  16 664.944 66.9098   3
  -5   2 -17 6569.64 149.561   5
   5   2  17 6460.65 147.563   3
   5  -2  17 6493.84 128.811   3
  -5   2 -18 1433.99 92.5233   5
   5   2  18 1333.94 81.0751   3
   5  -2  18 1591.18 78.4420   3
   5   2  19 71.5697 54.0734   3
   5  -2  19 93.2278 46.7238   3
  -5   2 -19 48.4884 72.7124   5
   5   2  20 100.494 55.6990   3
   5  -2  20 98.4684 48.9638   3
  -5   2 -20 28.9428 67.9007   5
   5   2  21 26.9358 55.5811   3
   5  -2  21-31.6011 44.7124   3
  -5   2 -21 34.0729 66.0065   5
   5   2  22 373.972 64.7535   3
   5  -2  22 413.132 57.0380   3
  -5   2 -22 474.995 79.1111   5
  -5   2 -23 757.380 82.8788   5
   5   2  23 852.921 78.6787   3
   5  -2  23 783.457 65.6696   3
   5   2  24 72.6045 61.1536   3
   5  -2  24 133.499 54.5566   3
  -5   2 -24-12.3094 65.3824   5
  -5   2 -25-37.3521 78.3859   5
   5   2  25 56.4865 57.6923   3
   5  -2  25 77.1909 46.0212   3
   5   2  26 185.083 55.2626   3
   5  -2  26 172.556 48.6679   3
   5   2  27 67.4448 62.3280   3
   5  -2  27 47.3966 44.4302   3
   5   2  28 189.635 61.4258   3
   5  -2  28 179.363 52.9161   3
   5   2  29 229.827 55.2530   3
   5  -2  29 412.473 62.5105   3
   5   2  30 50.5377 63.1639   3
   5  -2  30 220.282 63.8853   3
   5   2  31-212.439 69.1371   3
   5  -2  31 58.7218 57.6469   3
   5  -2  32 145.308 61.0852   3
  -5   3  29 359.295 77.3349   5
  -5   3  28 57.6865 88.1368   5
  -5   3  27 112.045 79.2938   5
  -5   3  26 686.070 97.7884   5
  -5   3  25 334.791 87.5018   5
  -5   3  24 960.108 95.2441   5
  -5   3  23 523.818 94.0010   5
  -5   3  22 412.915 77.7181   5
  -5   3  21 695.813 95.4993   5
  -5   3  20 602.182 79.7621   5
  -5   3  19 68.1010 81.2355   5
  -5   3  18 984.945 91.4427   5
  -5   3  17 1312.05 97.6124   5
  -5   3  16 583.690 90.4372   5
  -5   3  15 175.521 71.7457   5
  -5   3  14 127.069 74.5196   5
  -5   3  13 38.2102 75.4945   5
  -5   3  12 450.122 75.6172   5
  -5  -3  12 350.083 62.5842   5
  -5   3  11 1512.52 88.7696   5
  -5  -3  11 1401.57 76.2386   5
  -5   3  10 875.128 81.5984   5
  -5  -3  10 758.028 65.0550   5
  -5   3   9 2193.00 103.600   5
  -5  -3   9 1969.35 83.7111   5
  -5   3   8 5889.82 139.487   5
  -5  -3   8 5908.58 123.301   5
  -5   3   7 1694.41 92.0722   5
  -5  -3   7 1595.77 79.1618   5
  -5  -3   6 525.693 58.3350   5
  -5   3   6 506.757 73.9247   5
  -5   3   5 833.073 76.6788   5
  -5  -3   5 810.901 62.0531   5
   5   3  -5 771.359 67.8963   2
   5   3  -4 4.66617 52.6209   2
  -5   3   4-19.9697 58.1199   5
  -5  -3   4-4.79729 53.0031   5
  -5   3   3 616.353 67.7772   5
  -5  -3   3 641.218 64.4710   5
   5   3  -3 668.695 65.6989   2
   5   3  -2 26.8523 53.7861   2
  -5   3   2-51.5658 54.4852   5
  -5  -3   2 17.6717 48.2560   5
   5   3  -1 11.3299 53.9730   2
  -5   3   1-52.2501 53.7188   5
  -5  -3   1-31.6207 53.7943   5
  -5   3   0 1889.59 84.3201   5
  -5  -3   0 2007.26 83.5280   5
   5   3   0 2204.46 88.8819   2
   5   3   1 114.151 55.1789   2
  -5   3  -1 101.365 53.8182   5
  -5  -3  -1 150.701 55.0088   5
  -5   3  -2 781.054 67.1434   5
  -5  -3  -2 1005.82 73.7485   5
   5   3   2 830.270 68.8760   2
  -5   3  -3 596.255 64.0261   5
  -5  -3  -3 654.105 64.1345   5
   5   3   3 626.974 65.8475   2
   5   3   4 159.576 53.4898   2
  -5   3  -4 106.739 56.1815   5
  -5  -3  -4 141.586 54.7185   5
   5   3   5 163.306 59.1354   2
  -5   3  -5 66.6372 55.5800   5
  -5  -3  -5 113.437 53.6142   5
   5   3   6 324.770 57.1315   2
  -5   3  -6 278.397 57.8312   5
  -5  -3  -6 268.776 58.5518   5
  -5   3  -7 1279.88 77.2947   5
  -5  -3  -7 1506.64 88.9636   5
   5   3   7 1398.61 80.7436   2
   5   3   8 516.944 66.1707   3
  -5  -3  -8 601.662 82.0138   5
   5   3   8 542.130 69.7078   2
  -5   3  -8 515.694 66.2746   5
  -5   3  -9 3959.07 115.475   5
  -5  -3  -9 4058.00 127.883   5
   5   3   9 4043.42 117.970   3
   5   3   9 4101.08 114.606   2
  -5   3 -10 36183.2 303.160   5
  -5  -3 -10 37882.7 342.256   5
   5   3  10 36496.6 312.422   3
   5   3  10 36626.5 296.296   2
  -5   3 -11 5939.85 135.095   5
  -5  -3 -11 6466.85 158.128   5
   5   3  11 6244.96 141.912   3
   5   3  11 6518.65 140.668   2
  -5   3 -12 6191.67 139.868   5
  -5  -3 -12 6986.37 170.199   5
   5   3  12 6540.60 148.303   3
   5   3  12 6394.96 134.691   2
  -5   3 -13 3955.04 119.527   5
  -5  -3 -13 4185.21 142.753   5
   5   3  13 3981.19 122.136   3
   5   3  13 4070.06 110.912   2
  -5  -3 -14 66.9584 74.6265   5
   5   3  14 109.866 54.8239   3
   5   3  14 150.819 50.2860   2
  -5   3 -14 144.033 60.4444   5
   5   3  15 376.200 68.9864   3
   5   3  15 352.276 55.4025   2
  -5   3 -15 339.202 70.3977   5
  -5   3 -16 839.949 70.7159   5
   5   3  16 806.446 77.3363   3
   5   3  16 780.840 65.9370   2
   5   3  17 27.7537 59.8710   3
   5   3  17 18.2174 52.0955   2
   5   3  18 145.890 66.8824   3
   5   3  19 2211.96 105.741   3
   5   3  20 35.4615 62.3597   3
   5   3  21 1275.72 87.9480   3
   5   3  22 7640.20 176.185   3
   5   3  23 902.885 90.1809   3
   5   3  24 341.450 61.4158   3
   5   3  25 89.7447 69.3909   3
   5   3  26 508.954 66.8581   3
   5  -3  26 566.032 59.3001   3
   5   3  27 344.174 73.6761   3
   5  -3  27 358.233 65.3491   3
   5   3  28 405.678 70.3937   3
   5  -3  28 614.329 69.8664   3
   5   3  29 320.944 71.3837   3
   5  -3  29 591.458 67.2686   3
   5  -3  30-20.5221 60.5882   3
   5  -3  31 250.292 69.8577   3
  -5   4  27-65.3216 72.2960   5
  -5   4  26 534.891 100.758   5
  -5   4  25 107.346 88.1187   5
  -5   4  24-17.1789 71.2818   5
  -5   4  23 75.1560 86.3828   5
  -5   4  22 538.974 87.5876   5
  -5   4  21-47.2444 68.7251   5
  -5   4  20 1656.60 110.715   5
  -5   4  19 304.079 76.6243   5
  -5   4  18 89.1112 76.6009   5
  -5   4  17-21.8246 71.3974   5
  -5   4  16 219.883 76.6746   5
  -5   4  15 212.545 78.9514   5
  -5   4  14 319.310 78.0062   5
  -5   4  13 145.005 73.3547   5
  -5   4  12 25.0289 68.7785   5
  -5   4  11 1997.98 98.4584   5
   5   4 -11 2405.44 101.678   2
   5   4 -10 4.49753 65.5972   2
  -5   4  10 70.9079 77.0477   5
  -5   4   9 4171.53 125.562   5
   5   4  -9 4289.04 124.212   2
   5   4  -8 473.954 71.5404   2
  -5   4   8 411.682 71.7889   5
  -5   4   7 879.464 85.0052   5
   5   4  -7 854.736 78.0310   2
  -5   4   6 2064.18 96.4740   5
   5   4  -6 2165.87 99.0860   2
  -5   4   5 4912.33 125.496   5
   5   4  -5 4965.44 132.083   2
  -5   4   4 5123.87 128.984   5
   5   4  -4 5157.66 134.160   2
   5   4  -3 341.271 73.1498   2
  -5   4   3 367.935 71.6518   5
  -5   4   2 1011.48 79.9382   5
  -5  -4   2 1091.24 74.2496   5
   5   4  -2 1119.35 82.3128   2
   5   4  -1 167.637 58.5389   2
  -5   4   1 36.7230 60.5709   5
  -5  -4   1 97.0305 56.4428   5
   5   4   0 4.27457 58.2396   2
  -5   4   0-16.0373 55.5066   5
  -5  -4   0-72.1999 52.7583   5
  -5   4  -1 1219.08 76.0243   5
  -5  -4  -1 1287.66 75.9157   5
   5   4   1 1100.76 80.3491   2
   5   4   2 18.2194 58.0207   2
  -5   4  -2 6.67342 57.7344   5
  -5  -4  -2-25.6700 57.9242   5
  -5   4  -3 1403.80 79.6476   5
  -5  -4  -3 1458.23 80.6127   5
   5   4   3 1240.15 81.3942   2
   5   4   4 29.4490 61.3319   2
  -5   4  -4 19.8007 57.0763   5
  -5  -4  -4 19.2497 52.9376   5
  -5   4  -5 2250.00 91.4086   5
  -5  -4  -5 2161.19 93.8789   5
   5   4   5 2005.85 92.3894   2
  -5   4  -6 4777.67 117.788   5
  -5  -4  -6 5188.96 134.402   5
   5   4   6 5186.69 130.065   2
   5   4   7 72.2449 67.0687   2
  -5   4  -7 35.1436 52.4982   5
  -5  -4  -7 107.776 64.5224   5
  -5  -4  -8 595.993 75.1612   5
   5   4   8 573.193 69.4090   2
  -5  -4  -9 311.943 70.3967   5
   5   4   9 341.340 71.1086   2
  -5  -4 -10 5958.85 153.933   5
   5   4  10 5779.45 138.242   2
  -5  -4 -11 1190.58 93.2819   5
   5   4  11 1107.51 81.5564   2
  -5  -4 -12 133.955 69.8912   5
   5   4  12 148.999 59.0579   2
   5   4  12 127.384 63.1166   3
  -5  -4 -13 644.120 89.0952   5
   5   4  13 665.838 74.5853   3
   5   4  13 528.782 67.1485   2
  -5  -4 -14 473.128 89.2156   5
   5   4  14 326.241 64.3159   2
   5   4  14 356.509 63.3996   3
   5   4  15 1111.47 85.3375   3
   5   4  15 923.920 77.4028   2
   5   4  16 718.574 79.8793   3
   5   4  16 682.639 72.1620   2
   5   4  17 1305.08 92.4348   3
   5   4  17 987.955 72.8563   2
   5   4  18 87.9295 73.4804   3
   5   4  18 136.362 53.1786   2
   5   4  19 1734.80 104.515   3
   5   4  20 1107.47 90.2919   3
   5   4  21 60.2730 55.9554   3
   5   4  22 209.870 69.8956   3
   5   4  23 49.2350 69.8050   3
   5   4  24 132.973 55.7191   3
   5   4  25 476.343 80.5857   3
   5   4  26 633.854 78.0727   3
   5   4  27 1615.80 113.147   3
  -5   5  25 44.8154 83.8629   5
  -5   5  24 3.44348 84.7766   5
  -5   5  23 146.044 80.7846   5
  -5   5  22 160.727 73.3376   5
  -5   5  21 225.625 83.5837   5
  -5   5  20-14.8157 82.3249   5
  -5   5  19 622.734 86.9079   5
  -5   5  18 95.2133 66.9125   5
  -5   5  17 49.1679 81.1038   5
  -5   5  16 93.5718 76.5634   5
  -5   5  15 1157.06 85.3167   5
   5   5 -14-17.0138 64.4323   2
  -5   5  14 60.9513 74.7813   5
   5   5 -13 455.345 80.8987   2
  -5   5  13 478.104 81.9267   5
   5   5 -12 298.915 73.7963   2
  -5   5  12 380.691 68.8673   5
  -5   5  11 1043.87 89.6929   5
   5   5 -11 996.753 81.8084   2
   5   5 -10 96.4219 64.8660   2
  -5   5  10 21.6081 64.6575   5
   5   5  -9-44.3338 57.6525   2
  -5   5   9 29.8529 71.1833   5
  -5   5   8 628.993 80.1817   5
   5   5  -8 507.291 72.0966   2
  -5   5   7 1435.84 90.3271   5
   5   5  -7 1409.23 86.9187   2
  -5   5   6 1460.50 91.9119   5
   5   5  -6 1345.13 90.1726   2
  -5   5   5 1539.66 92.0421   5
   5   5  -5 1292.09 88.5662   2
   5   5  -4 36.7832 70.5583   2
  -5   5   4 83.7499 62.9581   5
  -5   5   3 1275.03 87.7092   5
   5   5  -3 1291.68 94.3280   2
   5   5  -2 5.19603 72.6271   2
   5   5  -1 412.938 71.4679   2
   5   5   0-1.11489 63.3830   2
   5   5   1 380.518 78.3640   2
   5   5   2 434.613 67.7384   2
   5   5   3 22.6725 68.7120   2
   5   5   4 912.948 79.3012   2
   5   5   5 2630.01 111.586   2
   5   5   6 1999.64 98.2640   2
  -5  -5  -7 2176.49 100.776   5
   5   5   7 2110.07 107.394   2
  -5  -5  -8 733.437 71.2249   5
   5   5   8 572.799 78.0236   2
  -5  -5  -9 269.448 70.7469   5
   5   5   9 234.253 64.6631   2
  -5  -5 -10 464.524 70.9686   5
   5   5  10 395.745 75.9010   2
  -5  -5 -11 136.651 76.4809   5
   5   5  11 68.4756 72.6140   2
  -5  -5 -12 784.992 81.6579   5
   5   5  12 694.058 82.2106   2
  -5  -5 -13 2051.88 104.880   5
   5   5  13 2068.91 102.919   2
  -5  -5 -14 1038.46 93.8441   5
   5   5  14 895.907 81.1461   2
   5   5  15 1697.82 93.6258   2
   5   5  16 1368.44 98.3487   3
   5   5  16 1079.62 80.4819   2
   5   5  17 169.099 63.0119   2
   5   5  17 310.377 74.4713   3
   5   5  18-60.0462 60.0905   2
   5   5  18 99.9424 65.8173   3
   5   5  19 200.074 69.1783   2
   5   5  19-22.3850 64.6279   3
   5   5  20 185.389 69.3090   3
   5   5  21 86.6422 54.7757   3
   5   5  22 160.680 75.8805   3
   5   5  23 110.314 75.2113   3
   5   5  24 340.549 69.9378   3
  -5   6  22 289.740 75.3535   5
  -5   6  21-14.0603 58.7156   5
  -5   6  20 9.94646 68.7893   5
  -5   6  19 130.807 81.3958   5
  -5   6  18 167.453 85.4044   5
  -5   6  17 121.028 77.3394   5
   5   6 -16-4.89022 66.4048   2
  -5   6  16-85.1251 79.2614   5
   5   6 -15 201.050 82.5335   2
  -5   6  15 151.542 72.1256   5
   5   6 -14 132.486 75.8407   2
  -5   6  14 153.020 62.8553   5
   5   6 -13 55.2912 65.4693   2
  -5   6  13 88.0778 68.1182   5
   5   6 -12 149.404 61.5982   2
   5   6 -11 232.595 73.8353   2
   5   6 -10 1762.80 103.901   2
   5   6  -9 56.0729 69.8689   2
   5   6  -8 681.093 84.3009   2
   5   6  -7 957.299 85.3278   2
   5   6  -6 222.573 69.1150   2
   5   6  -5 1153.40 90.6907   2
   5   6  -4 167.512 79.5792   2
   5   6  -3 265.207 86.6436   2
   5   6  -2 2569.38 116.666   2
   5   6  -1 1911.78 104.192   2
   5   6   0 5153.53 155.712   2
   5   6   1 631.966 86.1515   2
   5   6   2 1109.28 96.1122   2
   5   6   3 336.062 79.0885   2
   5   6   4 505.658 83.2952   2
   5   6   5 606.884 85.3319   2
   5   6   6 706.022 94.3067   2
   5   6   7 108.268 68.9631   2
   5   6   8 123.623 74.2269   2
   5   6   9 421.007 87.3139   2
   5   6  10 17.6561 71.1531   2
   5   6  11 76.1411 67.7220   2
   5   6  12 53.4188 67.4849   2
   5   6  13 14.4480 75.8314   2
   5   6  14 32.9526 78.0503   2
   5   6  15 131.312 80.2226   2
   5   6  16 1840.18 104.983   2
   5   6  17 36.0391 73.5539   2
   5   6  18 29.4104 68.2265   2
   5   6  19 297.366 76.3405   2
   5   7 -14-34.0467 68.8934   2
   5   7 -13 90.0167 85.4494   2
   5   7 -12 242.612 85.8478   2
   5   7 -11 342.403 93.9549   2
   5   7 -10 202.636 83.1781   2
   5   7  -9-30.3704 78.3915   2
   5   7  -8 323.838 85.6586   2
   5   7  -7 748.849 85.0540   2
   5   7  -6 145.280 65.4717   2
   5   7  -5 569.851 88.7250   2
   5   7  -4 147.089 84.0999   2
   5   7  -3 1080.94 102.973   2
   5   7  -2 1076.57 94.8697   2
   5   7  -1 34.6777 87.9150   2
   5   7   0 663.771 96.2669   2
   5   7   1 338.475 83.5498   2
   5   7   2 516.226 97.5634   2
   5   7   3 751.329 101.300   2
  -5   7  -4 369.771 63.6008   4
   5   7   4 445.692 92.2614   2
   5   7   5 51.0158 91.9452   2
   5   7   6 268.647 72.6120   2
   5   7   7-82.1434 83.6260   2
   5   7   8 190.831 89.6968   2
   5   7   9-69.1134 69.5657   2
   5   7  10 27.2877 77.3267   2
   5   7  11-35.2317 88.0070   2
   5   7  12-62.7859 88.3873   2
   5   7  13-96.3265 86.3922   2
   5   7  14-71.8592 69.2809   2
  -5   8   0 82.2123 63.3842   4
  -5   8  -1 103.378 81.4936   4
  -5   8  -2 546.704 85.2847   4
  -6   0  28 45.3590 81.2714   5
  -6   0  27 32.3602 64.7654   5
  -6   0  26 2857.93 128.897   5
  -6   0  25 57.9555 81.1693   5
  -6   0  24 2302.40 115.015   5
  -6   0  23 43.7672 65.9321   5
  -6   0  22 983.728 95.0042   5
  -6   0  21 50.2648 83.8924   5
  -6   0  20 1368.54 101.915   5
  -6   0  19-30.0988 71.6990   5
  -6   0  18 1869.82 101.496   5
  -6   0  17 124.227 71.4521   5
  -6   0  16 166.868 71.8824   5
  -6   0  15 175.703 77.8427   5
  -6   0  14 13860.1 215.649   5
  -6   0  13 66.9931 78.3412   5
  -6   0  12 624.736 84.7011   5
  -6   0  11-55.1218 72.0101   5
  -6   0  10-32.9219 69.3074   5
  -6   0   9-14.9303 67.3454   5
  -6   0   8 170.389 66.3463   5
  -6   0   7-39.4357 66.9733   5
  -6   0   6 546.554 74.8542   5
  -6   0   5-13.7788 61.1843   5
  -6   0   4 123.108 60.5252   5
  -6   0   3 55.2658 63.8390   5
  -6   0   2 1329.68 85.1473   5
  -6   0   1-43.4630 62.6090   5
  -6   0   0 157.616 67.7026   5
  -6   0  -1 1.23908 66.3939   5
  -6   0  -2 780.820 79.5837   5
  -6   0  -3 231.521 77.6386   5
  -6   0  -4 39790.5 344.999   5
  -6   0  -5 188.933 81.6236   5
  -6   0  -6 2214.90 108.450   5
  -6   0  -7-0.95994 78.4053   5
  -6   0  -8 2163.27 113.380   5
  -6   0  -9 19.7365 79.4574   5
  -6   0 -10 5050.60 150.195   5
  -6   0 -11 21.6517 80.5937   5
  -6   0 -12 13718.1 225.288   5
  -6   0 -13 31.1151 83.2252   5
  -6   0 -14 7334.77 176.607   5
  -6   0 -15 43.3974 85.6912   5
  -6   0 -16 717.663 89.1195   5
   6   0  16 709.976 62.7195   3
   6   0  17-82.3565 43.1000   3
  -6   0 -17-26.7760 66.1551   5
   6   0  18 214.697 49.5687   3
  -6   0 -18 303.862 77.4913   5
   6   0  19-12.2029 48.2179   3
  -6   0 -19 4.50640 79.0309   5
   6   0  20 38.2507 50.1596   3
  -6   0 -20-4.12133 83.8552   5
   6   0  21 24.0532 43.7390   3
  -6   0 -21-89.9960 83.1535   5
  -6   0 -22 136.814 83.4569   5
   6   0  22 261.040 53.5090   3
  -6   0 -23-78.6084 80.5581   5
   6   0  23 106.525 47.2132   3
  -6   0 -24-0.57739 92.7551   5
   6   0  24 176.620 57.4324   3
  -6   0 -25 4.45098 77.2609   5
   6   0  25 7.86569 54.6663   3
  -6   0 -26 373.086 105.072   5
   6   0  26 398.048 55.9959   3
  -6   0 -27-46.2187 87.4379   5
   6   0  27-20.1991 63.0908   3
  -6   0 -28 1597.18 146.050   5
   6   0  28 1333.82 93.0754   3
  -6   0 -29 119.992 91.7510   5
   6   0  29 2.72256 69.3069   3
   6   0  30 2274.85 113.688   3
  -6   1  29-22.1083 79.4517   5
  -6   1  28 217.127 86.0314   5
  -6  -1  28 423.482 84.1411   5
  -6   1  27 316.709 79.0927   5
  -6  -1  27 376.576 84.3742   5
  -6   1  26 403.419 95.8047   5
  -6  -1  26 237.663 74.3604   5
  -6   1  25 16.3988 69.0441   5
  -6  -1  25 57.3559 68.3496   5
  -6   1  24 112.000 80.9910   5
  -6  -1  24 152.642 62.3171   5
  -6   1  23 90.3281 84.7582   5
  -6  -1  23-57.7334 67.4313   5
  -6   1  22 253.557 71.3342   5
  -6  -1  22 433.755 78.8831   5
  -6   1  21 49.3765 78.8913   5
  -6  -1  21 143.566 80.2873   5
  -6   1  20 197.177 88.9491   5
  -6  -1  20-52.4142 73.7791   5
  -6  -1  19 581.862 83.4438   5
  -6   1  19 471.342 83.6542   5
  -6   1  18 2809.84 119.248   5
  -6  -1  18 2704.86 116.590   5
  -6   1  17 2480.46 118.048   5
  -6  -1  17 2096.75 107.689   5
  -6   1  16 1011.74 98.5396   5
  -6  -1  16 884.934 89.7062   5
  -6   1  15 2062.86 110.976   5
  -6  -1  15 1914.18 105.155   5
  -6   1  14 2007.46 108.190   5
  -6  -1  14 2078.53 106.740   5
  -6   1  13 2742.19 114.561   5
  -6  -1  13 2849.72 115.683   5
  -6   1  12 1231.48 91.1443   5
  -6  -1  12 1242.56 90.6199   5
  -6   1  11 86.2812 72.1938   5
  -6  -1  11-3.07065 71.4519   5
  -6   1  10 1706.25 103.824   5
  -6  -1  10 1773.46 99.1933   5
  -6   1   9-44.0772 75.7869   5
  -6  -1   9-139.866 76.6158   5
  -6   1   8 928.731 92.5513   5
  -6  -1   8 801.090 86.2151   5
  -6   1   7 3.80440 77.8402   5
  -6  -1   7 59.8778 65.3602   5
  -6   1   6 801.189 90.0394   5
  -6  -1   6 929.291 73.8143   5
  -6   1   5 150.445 78.3698   5
  -6  -1   5 250.978 61.5890   5
  -6  -1   4 520.402 70.8294   5
  -6   1   4 420.799 81.7255   5
  -6   1   3 2595.39 110.324   5
  -6  -1   3 2920.41 108.285   5
  -6   1   2 11.4082 71.2655   5
  -6  -1   2 123.660 68.8971   5
  -6   1   1 1259.55 86.8697   5
  -6  -1   1 1096.99 84.1461   5
  -6   1   0 65.1896 63.5381   5
  -6  -1   0 150.080 69.4230   5
  -6   1  -1 876.130 78.3402   5
  -6  -1  -1 1062.52 84.8431   5
  -6   1  -2 25.1368 65.3614   5
  -6  -1  -2 21.1830 66.9302   5
  -6   1  -3 222.542 74.8611   5
  -6  -1  -3 171.422 67.7696   5
  -6   1  -4 1047.17 89.5096   5
  -6  -1  -4 1145.52 85.0995   5
  -6   1  -5 934.896 87.2857   5
  -6  -1  -5 1245.14 93.2942   5
  -6   1  -6 3049.20 119.456   5
  -6  -1  -6 3344.40 128.791   5
  -6   1  -7 16427.9 232.211   5
  -6  -1  -7 16593.0 238.623   5
  -6   1  -8 6118.77 152.605   5
  -6  -1  -8 6817.38 168.155   5
  -6   1  -9 13207.8 214.924   5
  -6  -1  -9 13010.7 218.951   5
   6   1   9 12813.2 179.995   3
   6   1  10 271.865 55.1723   3
  -6   1 -10 407.406 77.2511   5
  -6  -1 -10 410.374 92.1511   5
   6   1  11 36.3173 47.3062   3
  -6   1 -11 90.2537 76.5484   5
  -6  -1 -11 76.7255 77.0541   5
   6   1  12 154.830 49.9432   3
  -6   1 -12 194.208 70.4794   5
  -6  -1 -12 346.018 84.0173   5
  -6   1 -13 4060.90 135.380   5
  -6  -1 -13 3825.22 139.138   5
   6   1  13 3941.31 109.665   3
   6   1  14 535.309 63.3273   3
  -6   1 -14 498.604 85.6398   5
  -6  -1 -14 359.188 82.0323   5
  -6   1 -15 768.616 87.3991   5
  -6  -1 -15 599.130 81.8950   5
   6   1  15 803.788 68.9986   3
   6   1  16 321.511 56.5863   3
  -6   1 -16 227.716 70.9176   5
  -6  -1 -16 265.779 75.1822   5
   6   1  17 132.324 46.3837   3
  -6   1 -17 141.049 66.8077   5
  -6  -1 -17 93.8224 73.2122   5
   6   1  18-21.3805 41.6509   3
  -6   1 -18 121.312 61.2698   5
  -6  -1 -18 104.183 78.9464   5
  -6  -1 -19 57.8210 83.8789   5
   6   1  19-20.7903 48.1184   3
  -6   1 -19 87.6017 65.1863   5
  -6  -1 -20 347.724 92.4790   5
   6   1  20 352.075 63.5371   3
  -6   1 -20 339.243 79.9127   5
  -6  -1 -21-86.2801 86.6596   5
  -6   1 -21-29.0252 78.7315   5
  -6  -1 -22 215.531 79.2658   5
   6   1  22 231.491 55.5316   3
  -6   1 -22 276.471 89.2082   5
  -6  -1 -23 420.008 105.982   5
   6   1  23 378.410 67.0997   3
  -6   1 -23 402.103 87.3136   5
  -6   1 -24 1690.42 114.417   5
  -6  -1 -24 1702.28 126.818   5
   6   1  24 1627.44 87.0159   3
   6  -1  24 1727.11 90.0819   3
  -6  -1 -25 74.2037 96.7158   5
   6   1  25 107.836 60.0328   3
   6  -1  25 163.816 49.5984   3
  -6   1 -25 172.514 99.0544   5
  -6  -1 -26-75.9757 101.037   5
   6   1  26-22.9333 57.9427   3
  -6   1 -26-52.5385 79.4563   5
  -6  -1 -27 167.840 107.830   5
   6   1  27 146.219 56.0885   3
   6  -1  27 394.862 67.3731   3
  -6   1 -27 166.074 100.728   5
  -6   1 -28 74.1593 86.6028   5
  -6  -1 -28 85.1238 96.6900   5
   6  -1  28 328.205 66.5020   3
  -6   1 -29 223.827 110.473   5
   6   1  29 88.0581 72.2198   3
  -6   1 -30-51.7428 87.2167   5
   6  -1  30 148.239 74.2276   3
  -6   2  27 1381.20 108.544   5
  -6   2  26 1139.38 113.715   5
  -6   2  25 264.129 88.2212   5
  -6   2  24 3023.49 136.281   5
  -6   2  23 512.101 92.9701   5
  -6   2  22 108.961 83.9518   5
  -6   2  21 95.1144 85.3416   5
  -6   2  20 624.535 82.4847   5
  -6  -2  20 579.705 72.6530   5
  -6  -2  19 693.322 77.0690   5
  -6   2  19 583.930 99.8407   5
  -6   2  18 627.473 89.6068   5
  -6  -2  18 567.967 76.3056   5
  -6   2  17 97.8298 73.9650   5
  -6  -2  17 89.8093 69.9506   5
  -6   2  16 2827.96 127.134   5
  -6  -2  16 2789.38 111.572   5
  -6   2  15 835.035 93.6260   5
  -6  -2  15 716.038 76.3682   5
  -6   2  14 2182.53 107.319   5
  -6  -2  14 2241.49 97.8930   5
  -6   2  13 557.467 88.5472   5
  -6  -2  13 572.165 80.3960   5
  -6   2  12 525.835 89.3811   5
  -6  -2  12 417.591 78.1935   5
  -6   2  11 2338.68 110.428   5
  -6  -2  11 2320.30 105.154   5
  -6   2  10 630.919 81.8049   5
  -6  -2  10 447.742 70.7485   5
  -6   2   9 81.6492 72.7066   5
  -6  -2   9 15.8343 69.1792   5
  -6   2   8-42.8144 77.8036   5
  -6  -2   8-19.4023 67.3315   5
  -6   2   7 1005.14 94.0052   5
  -6  -2   7 1018.42 79.4825   5
  -6  -2   6 530.616 68.6152   5
  -6   2   6 373.165 81.1116   5
  -6   2   5 385.081 77.2582   5
  -6  -2   5 416.510 67.9961   5
  -6   2   4 1461.63 92.1608   5
  -6  -2   4 1525.34 91.7727   5
  -6   2   3 1126.75 85.4987   5
  -6  -2   3 1473.56 92.9541   5
  -6   2   2-11.8661 70.4017   5
  -6  -2   2 29.5878 66.8816   5
  -6   2   1 1449.75 98.0466   5
  -6  -2   1 1598.54 91.1956   5
  -6   2   0 6561.89 152.367   5
  -6  -2   0 6849.55 151.692   5
  -6   2  -1 1071.80 85.8329   5
  -6  -2  -1 1206.64 88.8941   5
  -6   2  -2 151.326 69.1926   5
  -6  -2  -2 189.839 69.4178   5
  -6   2  -3 4606.67 135.423   5
  -6  -2  -3 5072.22 140.727   5
  -6   2  -4 1937.41 104.012   5
  -6  -2  -4 1955.90 105.161   5
  -6   2  -5 1989.82 99.9753   5
  -6  -2  -5 2028.51 108.861   5
  -6   2  -6 7140.48 160.152   5
  -6  -2  -6 7369.98 167.654   5
   6   2   7 302.197 56.9563   3
  -6   2  -7 434.238 83.6726   5
  -6  -2  -7 399.399 89.9744   5
  -6   2  -8 8288.78 168.687   5
  -6  -2  -8 9058.29 184.246   5
   6   2   8 8978.24 155.785   3
  -6   2  -9 1008.67 95.7480   5
  -6  -2  -9 1029.15 98.9000   5
   6   2   9 875.664 68.0132   3
  -6   2 -10 2582.70 108.179   5
  -6  -2 -10 2829.91 117.575   5
   6   2  10 3007.55 103.967   3
   6   2  11 310.868 57.6597   3
  -6   2 -11 185.066 76.9483   5
  -6  -2 -11 205.271 82.4157   5
   6   2  12 54.6576 50.9340   3
  -6   2 -12 9.00344 66.7100   5
  -6  -2 -12 44.2800 78.0179   5
  -6   2 -13 889.880 86.9047   5
  -6  -2 -13 938.551 90.9874   5
   6   2  13 880.138 70.5132   3
   6   2  14 32.5517 54.3068   3
  -6   2 -14-41.3136 75.8609   5
  -6  -2 -14 48.4661 70.3593   5
   6   2  15 442.105 63.7998   3
  -6   2 -15 305.655 81.2517   5
  -6  -2 -15 407.786 77.8930   5
  -6   2 -16 2790.76 115.162   5
  -6  -2 -16 2794.41 126.086   5
   6   2  16 2868.73 103.773   3
  -6   2 -17 1388.87 90.8191   5
  -6  -2 -17 1241.53 102.895   5
   6   2  17 1340.05 78.2381   3
  -6  -2 -18 566.970 87.2022   5
   6   2  18 526.586 61.0905   3
  -6   2 -18 514.799 79.3198   5
  -6  -2 -19 509.943 95.2656   5
   6   2  19 413.539 60.2057   3
  -6   2 -19 374.918 73.5913   5
  -6  -2 -20 475.000 105.050   5
   6   2  20 336.997 61.9679   3
  -6   2 -20 297.294 74.8141   5
  -6   2 -21 1570.85 101.382   5
  -6  -2 -21 1604.75 127.985   5
   6   2  21 1661.58 97.2031   3
  -6  -2 -22 26.0869 73.0238   5
   6   2  22 193.891 53.1459   3
  -6   2 -22 76.6162 70.6108   5
  -6  -2 -23 378.101 105.517   5
   6   2  23 524.526 71.3311   3
  -6   2 -23 361.745 92.8056   5
  -6  -2 -24 353.406 95.4011   5
   6   2  24 378.198 74.4189   3
  -6   2 -24 368.159 92.0878   5
  -6  -2 -25 403.400 112.194   5
   6   2  25 487.011 66.9451   3
  -6  -2 -26 707.815 111.945   5
   6   2  26 716.022 71.9215   3
  -6  -2 -27 1096.14 134.086   5
   6   2  27 1119.59 90.3660   3
   6   2  28 131.888 63.2933   3
  -6   3  25 52.0374 86.5675   5
  -6   3  24 36.6805 83.3888   5
  -6   3  23 90.1577 91.2923   5
  -6   3  22 342.488 77.2376   5
  -6   3  21 1340.90 114.556   5
  -6   3  20 583.659 83.3459   5
  -6   3  19 157.789 92.4818   5
  -6   3  18 405.169 79.4482   5
  -6   3  17 588.144 96.7849   5
  -6   3  16 125.556 67.4202   5
  -6   3  15 92.3517 82.3301   5
  -6   3  14 34.8670 76.0600   5
  -6   3  13 221.823 77.1751   5
  -6   3  12 118.761 80.5340   5
  -6   3  11 80.8961 68.6251   5
  -6  -3  11 182.783 71.8000   5
  -6   3  10 2590.97 116.831   5
  -6  -3  10 2492.06 99.8115   5
  -6   3   9 4941.07 144.076   5
  -6  -3   9 4786.37 128.746   5
  -6   3   8 581.572 79.4015   5
  -6  -3   8 615.270 73.7886   5
  -6   3   7 2688.27 114.042   5
  -6  -3   7 2526.66 98.7666   5
  -6   3   6 1040.61 95.2106   5
  -6  -3   6 995.734 78.6040   5
  -6   3   5 135.045 73.0906   5
  -6  -3   5 44.9028 65.9692   5
  -6  -3   4 602.687 73.4552   5
  -6   3   4 398.465 73.2151   5
  -6   3   3 721.975 85.6364   5
  -6  -3   3 688.205 69.8072   5
  -6   3   2 47.2714 74.3699   5
  -6  -3   2 78.6714 58.8461   5
  -6   3   1 1441.82 89.7828   5
  -6  -3   1 1677.86 92.6178   5
  -6   3   0 209.814 70.2798   5
  -6  -3   0 262.695 72.2128   5
  -6   3  -1 342.838 80.1573   5
  -6  -3  -1 398.542 74.8472   5
  -6   3  -2 1298.18 90.5469   5
  -6  -3  -2 1397.40 91.3979   5
  -6   3  -3 1255.84 82.9965   5
  -6  -3  -3 1219.48 87.3032   5
   6   3   3 1285.35 85.7044   2
  -6   3  -4 2087.83 104.886   5
  -6  -3  -4 2058.55 100.169   5
   6   3   4 1990.67 99.5379   2
   6   3   5 113.804 61.5343   2
  -6   3  -5 117.676 64.9512   5
  -6  -3  -5 108.266 71.0625   5
  -6   3  -6 1504.06 89.9080   5
  -6  -3  -6 1757.83 103.793   5
   6   3   6 1727.49 94.4166   2
   6   3   7 17.2695 60.7424   2
  -6   3  -7 23.0925 71.0418   5
  -6  -3  -7 44.4906 65.6215   5
  -6   3  -8 1207.22 83.5579   5
  -6  -3  -8 1439.20 98.6770   5
   6   3   8 1305.29 82.2390   2
  -6   3  -9 1532.09 97.5150   5
  -6  -3  -9 1448.36 96.7243   5
   6   3   9 1664.85 92.6673   2
   6   3  10 37.0121 61.0412   2
   6   3  10 65.8417 57.0317   3
  -6   3 -10 24.0287 58.4491   5
  -6  -3 -10-96.9655 78.0254   5
  -6   3 -11 639.993 77.4107   5
  -6  -3 -11 820.346 84.3896   5
   6   3  11 753.534 69.0128   3
   6   3  11 806.563 73.4030   2
   6   3  12 30.9050 56.0558   2
  -6   3 -12 24.7436 60.5532   5
   6   3  12-0.19673 52.8652   3
  -6  -3 -12 80.4288 69.7356   5
   6   3  13 21.4914 57.8241   2
  -6   3 -13 14.5770 63.1483   5
  -6  -3 -13-17.7498 78.7808   5
   6   3  13 37.1458 54.9680   3
   6   3  14 110.092 50.7099   3
   6   3  14 68.8809 54.8819   2
  -6   3 -14-64.1979 70.4198   5
  -6  -3 -14-25.9685 81.3731   5
  -6  -3 -15-74.6688 83.2162   5
   6   3  15 4.55660 52.1333   3
   6   3  15 87.6303 58.2431   2
  -6   3 -15-66.9723 64.7489   5
  -6  -3 -16-23.9481 82.8446   5
   6   3  16 23.7423 55.7571   3
  -6   3 -16 32.9692 52.6021   5
  -6  -3 -17 992.119 109.135   5
   6   3  17 739.943 77.2612   3
  -6  -3 -18 1510.60 119.702   5
   6   3  18 1261.03 92.9828   3
  -6  -3 -19 172.512 82.9688   5
   6   3  19 96.0273 54.9423   3
  -6  -3 -20 23.9363 79.5331   5
   6   3  20 13.6717 48.5524   3
  -6  -3 -21 783.437 107.436   5
   6   3  21 760.286 78.3302   3
  -6  -3 -22-33.3079 90.0311   5
   6   3  22 182.317 68.0347   3
  -6  -3 -23 2229.86 137.282   5
   6   3  23 2115.58 110.289   3
  -6  -3 -24 530.439 119.236   5
   6   3  24 683.023 74.8604   3
  -6  -3 -25 1501.15 128.933   5
   6   3  25 1647.03 102.808   3
   6   3  26-11.2488 58.9766   3
  -6   4  23 83.6976 94.5605   5
  -6   4  22 258.307 85.8104   5
  -6   4  21 1121.21 103.930   5
  -6   4  20-50.7216 90.6348   5
  -6   4  19 838.895 89.0178   5
  -6   4  18 1314.73 110.371   5
  -6   4  17 683.461 99.4110   5
  -6   4  16 893.695 90.5061   5
  -6   4  15 6.70086 83.1061   5
  -6   4  14 40.1720 66.8896   5
  -6   4  13 56.1691 79.0974   5
  -6   4  12 769.711 81.6295   5
  -6   4  11 81.5024 82.3125   5
  -6   4  10 877.704 83.2544   5
  -6   4   9 105.526 82.0863   5
  -6   4   8 715.457 78.7753   5
  -6   4   7 178.807 81.7891   5
  -6   4   6 325.695 76.3382   5
   6   4  -5 176.228 70.2839   2
  -6   4   5 173.617 77.3772   5
   6   4  -4 41.6822 63.9279   2
  -6   4   4-9.28579 72.6536   5
  -6   4   3 1129.47 84.5670   5
   6   4  -3 1287.62 91.9776   2
   6   4  -2 612.942 82.0130   2
  -6   4   2 591.244 86.7766   5
  -6  -4   2 444.403 67.1034   5
  -6   4   1 2033.38 101.876   5
  -6  -4   1 2129.67 95.9076   5
   6   4  -1 2243.93 100.872   2
   6   4   0 120.846 73.0160   2
  -6   4   0 31.2523 74.0242   5
  -6  -4   0-29.2539 56.9136   5
   6   4   1 324.935 77.6529   2
  -6   4  -1 281.267 77.6256   5
  -6  -4  -1 187.841 59.8243   5
  -6   4  -2 4861.23 134.556   5
  -6  -4  -2 5109.46 136.072   5
   6   4   2 5283.10 142.302   2
   6   4   3 580.921 83.9607   2
  -6   4  -3 339.162 79.4392   5
  -6  -4  -3 429.273 67.5318   5
   6   4   4 552.271 77.2858   2
  -6   4  -4 497.421 72.1412   5
  -6  -4  -4 620.469 79.0741   5
  -6   4  -5 2010.22 102.140   5
  -6  -4  -5 2117.93 108.852   5
   6   4   5 2097.45 101.564   2
   6   4   6 102.136 73.4212   2
  -6   4  -6 149.525 57.4115   5
  -6  -4  -6 126.879 70.2129   5
  -6   4  -7 1777.42 93.6923   5
  -6  -4  -7 1618.39 95.1997   5
   6   4   7 1644.14 92.1532   2
  -6  -4  -8 1388.09 97.2331   5
   6   4   8 1242.39 90.4539   2
   6   4   9 66.9130 68.3979   2
  -6  -4  -9 46.5336 66.3616   5
   6   4  10 352.932 75.5371   2
  -6  -4 -10 355.590 79.2594   5
   6   4  11 233.894 63.5136   2
  -6  -4 -11 213.397 82.1448   5
   6   4  12 35.6837 54.2621   2
  -6  -4 -12 43.2455 69.6852   5
   6   4  13 63.3253 58.7624   2
  -6  -4 -13 19.8110 59.7085   5
   6   4  14 1767.32 100.265   3
  -6  -4 -14 1818.86 108.528   5
   6   4  14 1740.62 90.8933   2
  -6  -4 -15-5.58010 75.5719   5
   6   4  15 25.9365 60.1262   2
   6   4  15 197.585 61.8191   3
  -6  -4 -16 279.865 76.4241   5
   6   4  16 276.869 59.0406   2
   6   4  16 221.412 60.3844   3
  -6  -4 -17 52.4892 66.6876   5
   6   4  17 41.3576 55.2354   3
  -6  -4 -18 342.350 82.9101   5
   6   4  18 262.533 63.6392   3
   6   4  19 227.038 69.2276   3
  -6  -4 -19 280.154 102.796   5
  -6  -4 -20 1211.15 118.475   5
   6   4  20 1239.52 95.6779   3
   6   4  21 210.641 75.9198   3
  -6  -4 -21 49.6002 74.6799   5
  -6  -4 -22 2052.36 130.993   5
   6   4  22 2157.27 115.630   3
   6   4  23 71.0858 65.7797   3
  -6  -4 -23 147.078 100.302   5
  -6   5  20 546.887 96.5615   5
  -6   5  19 757.672 91.6216   5
  -6   5  18 86.6619 79.8032   5
  -6   5  17 196.496 93.4533   5
  -6   5  16-82.4744 79.5381   5
  -6   5  15 190.370 70.5605   5
  -6   5  14 755.984 94.3025   5
  -6   5  13 310.491 88.9167   5
  -6   5  12-44.1250 62.1067   5
  -6   5  11 65.9191 76.2936   5
  -6   5  10 74.7889 79.7791   5
   6   5  -9 38.4642 71.8339   2
  -6   5   9 87.1567 66.5052   5
   6   5  -8 1.72245 72.5448   2
  -6   5   8 16.6177 75.5294   5
   6   5  -7 281.604 79.7440   2
  -6   5   7 281.553 68.3145   5
  -6   5   6 1597.94 103.130   5
   6   5  -6 1558.24 106.851   2
  -6   5   5 1014.89 93.6588   5
   6   5  -5 1011.79 94.3196   2
   6   5  -4 51.3821 65.8534   2
  -6   5   4 66.2534 68.7743   5
  -6   5   3 1947.65 106.651   5
   6   5  -3 1706.67 110.313   2
   6   5  -2 132.373 83.3490   2
   6   5  -1 350.836 75.4284   2
   6   5   0 354.589 81.9187   2
   6   5   1 597.159 84.9972   2
   6   5   2 1059.86 97.5727   2
   6   5   3 975.071 92.8400   2
   6   5   4 330.813 85.3325   2
   6   5   5 73.7641 67.5307   2
   6   5   6 801.351 94.6048   2
   6   5   7 2529.33 119.200   2
   6   5   8 156.843 67.1456   2
  -6  -5  -8 310.190 75.1864   5
   6   5   9 154.527 74.8114   2
  -6  -5  -9 184.263 73.6191   5
   6   5  10 288.640 77.2387   2
  -6  -5 -10 269.278 69.2113   5
   6   5  11 19.7516 72.0078   2
  -6  -5 -11 81.0238 86.3364   5
   6   5  12 584.978 76.7183   2
  -6  -5 -12 918.953 100.264   5
   6   5  13-30.5558 61.5961   2
  -6  -5 -13 95.0971 73.1276   5
   6   5  14 46.4140 59.0506   2
  -6  -5 -14 49.3024 65.0252   5
  -6  -5 -15 512.949 75.2156   5
   6   5  15 573.739 71.4666   2
  -6  -5 -16 11.9164 65.9939   5
   6   5  16-44.7435 58.0100   2
  -6  -5 -17 437.994 84.7104   5
   6   5  17 228.273 66.3332   2
  -6  -5 -18 224.238 96.0093   5
  -6  -5 -19 239.036 100.560   5
   6   5  19 182.338 74.1523   3
  -6  -5 -20-123.204 81.6540   5
  -6  -5 -21 73.8725 85.8786   5
  -6   6  17 1575.36 112.797   5
  -6   6  16 179.846 71.9652   5
  -6   6  15 149.980 81.6590   5
  -6   6  14 252.545 76.5074   5
   6   6 -13 833.090 83.8629   2
  -6   6  13 756.242 105.542   5
   6   6 -12 182.048 68.9792   2
   6   6 -11 190.918 68.6676   2
   6   6 -10 217.291 69.3498   2
   6   6  -9 92.3175 69.7142   2
   6   6  -8-19.0168 71.6615   2
   6   6  -7 130.313 83.8817   2
   6   6  -6-126.838 89.0530   2
   6   6  -5-110.153 80.0266   2
   6   6  -4 20.1333 79.9172   2
   6   6  -3 439.680 93.9575   2
   6   6  -2 165.145 84.3486   2
   6   6  -1 129.678 71.4253   2
   6   6   0 827.370 103.949   2
   6   6   1 112.702 70.0560   2
   6   6   2 170.006 89.3340   2
   6   6   3 2257.05 112.960   2
   6   6   4 516.406 97.0014   2
   6   6   5 176.269 79.6038   2
   6   6   6 209.498 75.9322   2
   6   6   7 1151.01 109.079   2
   6   6   8 1024.95 98.8561   2
   6   6   9 937.206 87.2992   2
   6   6  10 372.592 89.6513   2
   6   6  11 342.840 87.4240   2
   6   6  12 159.810 84.9261   2
   6   6  13 1157.54 108.459   2
   6   6  14 410.610 89.2432   2
   6   6  15 94.9148 76.7637   2
   6   6  16 177.366 77.7622   2
   6   6  17 181.507 85.2437   2
  -7   0  25 1200.10 113.454   5
  -7   0  24-49.1337 69.7777   5
  -7   0  23 240.075 85.1874   5
  -7   0  22 187.140 93.5084   5
  -7   0  21 1094.14 97.6484   5
  -7   0  20-73.3143 76.9390   5
  -7   0  19 381.840 92.4049   5
  -7   0  18 61.1946 76.8887   5
  -7   0  17 692.889 78.6648   5
  -7   0  16-18.5233 74.3631   5
  -7   0  15 1320.96 103.299   5
  -7   0  14 121.078 78.9135   5
  -7   0  13 1288.02 96.9786   5
  -7   0  12 82.9600 75.1005   5
  -7   0  11 671.058 95.5026   5
  -7   0  10-53.7487 84.9090   5
  -7   0   9 1379.41 103.513   5
  -7   0   8-80.3455 67.4491   5
  -7   0   7 37.2451 71.3395   5
  -7   0   6-103.549 80.4684   5
  -7   0   5-31.9932 80.2215   5
  -7   0   4-50.8361 74.4095   5
  -7   0   3 44.5035 65.2530   5
  -7   0   2 122.391 80.5590   5
  -7   0   1 5296.67 151.655   5
  -7   0   0-54.5895 69.2535   5
  -7   0  -1 18.8975 82.1626   5
  -7   0  -2 30.7217 80.3347   5
  -7   0  -3 672.956 85.3779   5
  -7   0  -4-1.54353 80.0760   5
  -7   0  -5 354.421 75.1286   5
  -7   0  -6-26.4140 82.5461   5
  -7   0  -7-38.4283 75.7045   5
  -7   0  -9-5.89899 85.1636   5
  -7   0 -10 11.7999 75.1451   5
  -7   0 -11 404.556 82.6179   5
  -7   0 -12-28.7541 77.6497   5
  -7   0 -13 136.879 86.0754   5
  -7   0 -14 79.3691 88.5326   5
  -7   0 -15 2672.22 133.059   5
  -7   0 -16-52.1410 90.1756   5
  -7   0 -17 69.8503 88.2569   5
  -7   0 -18 86.0733 92.3644   5
  -7   0 -19 299.969 106.815   5
  -7   0 -20 105.441 92.0013   5
  -7   0 -21 181.968 81.8093   5
  -7   0 -22-33.7378 100.109   5
  -7   0 -23 1001.32 120.518   5
  -7   0 -24-47.9155 88.3337   5
  -7  -1  26 279.037 94.2326   5
  -7  -1  25 234.824 75.4287   5
  -7  -1  24 57.0149 66.9817   5
  -7   1  23-29.0207 80.6174   5
  -7  -1  23 120.605 80.3832   5
  -7   1  22 8.18581 85.5312   5
  -7  -1  22 168.978 87.7748   5
  -7   1  21 293.859 94.0081   5
  -7  -1  21 142.144 77.7106   5
  -7   1  20-34.2134 66.9102   5
  -7  -1  20 17.7425 58.7427   5
  -7   1  19-104.379 85.5720   5
  -7  -1  19 60.5925 70.7736   5
  -7   1  18 193.052 84.9865   5
  -7  -1  18 298.139 81.5163   5
  -7   1  17 44.9563 71.4604   5
  -7  -1  17-35.4429 74.8681   5
  -7   1  16 88.4880 79.9158   5
  -7  -1  16 169.452 72.3500   5
  -7   1  15 555.842 86.1435   5
  -7  -1  15 553.736 78.1788   5
  -7   1  14 143.730 70.4717   5
  -7  -1  14 19.2893 63.4898   5
  -7   1  13 872.589 100.429   5
  -7  -1  13 847.383 83.6475   5
  -7   1  12 817.863 95.6052   5
  -7  -1  12 812.029 87.0832   5
  -7   1  11 443.482 79.3111   5
  -7  -1  11 262.404 83.2552   5
  -7   1  10 870.090 99.7210   5
  -7  -1  10 866.672 98.2055   5
  -7   1   9 427.531 92.5207   5
  -7  -1   9 499.655 89.3494   5
  -7   1   8 35.7136 73.2757   5
  -7  -1   8-114.642 78.8165   5
  -7   1   7 66.1366 76.9724   5
  -7  -1   7 2.74318 78.1493   5
  -7   1   6 2192.94 120.390   5
  -7  -1   6 2125.27 107.338   5
  -7   1   5 200.624 83.1422   5
  -7  -1   5 179.350 69.0588   5
  -7   1   4 2601.22 117.064   5
  -7  -1   4 2723.38 120.955   5
  -7   1   3 1235.57 102.458   5
  -7  -1   3 1343.59 102.555   5
  -7   1   2 2756.02 122.045   5
  -7  -1   2 2679.02 121.259   5
  -7   1   1 2387.14 111.559   5
  -7  -1   1 2378.74 112.361   5
  -7   1   0 2362.58 120.701   5
  -7  -1   0 2356.83 119.219   5
  -7   1  -1 116.436 81.6339   5
  -7  -1  -1 107.354 89.0153   5
  -7   1  -2 8964.66 189.051   5
  -7  -1  -2 8948.39 188.896   5
  -7   1  -3 620.469 91.5251   5
  -7  -1  -3 594.760 90.9271   5
  -7   1  -4 361.736 82.2254   5
  -7  -1  -4 283.534 86.9902   5
  -7   1  -5 925.242 95.3996   5
  -7  -1  -5 657.683 88.6396   5
  -7   1  -6-44.1513 73.8601   5
  -7  -1  -6-110.034 79.3546   5
  -7   1  -7-32.9081 74.8375   5
  -7  -1  -7-24.4876 77.3705   5
  -7   1  -8 501.556 91.3812   5
  -7  -1  -8 526.343 83.3254   5
  -7   1  -9 879.666 89.1759   5
  -7  -1  -9 696.052 98.2843   5
  -7   1 -10 72.6452 74.1717   5
  -7  -1 -10 121.977 77.0148   5
  -7   1 -11 102.310 83.2136   5
  -7  -1 -11 295.771 76.8347   5
  -7   1 -12 218.287 82.5223   5
  -7  -1 -12 223.186 82.5468   5
  -7   1 -13 55.7235 73.9544   5
  -7  -1 -13-1.83780 89.4968   5
  -7   1 -14 3003.34 129.322   5
  -7  -1 -14 3176.46 144.105   5
  -7   1 -15 25.1306 71.1355   5
  -7  -1 -15 14.2259 83.2624   5
  -7   1 -16 226.749 79.2943   5
  -7  -1 -16 213.214 91.8710   5
  -7   1 -17 1040.42 97.4051   5
  -7  -1 -17 1144.50 115.932   5
  -7   1 -18 654.932 88.3772   5
  -7  -1 -18 680.522 107.931   5
  -7   1 -19 507.720 89.3619   5
  -7  -1 -19 286.868 90.6627   5
  -7   1 -20 3156.85 149.718   5
  -7  -1 -20 3140.97 143.968   5
  -7   1 -21 1229.11 123.991   5
  -7  -1 -21 1276.23 132.155   5
  -7   1 -22-36.6649 98.6644   5
  -7  -1 -22 17.9088 105.787   5
  -7   1 -23 796.291 95.9035   5
  -7  -1 -23 668.849 100.963   5
   7   1  24 52.4290 62.8319   3
  -7   1 -24 321.014 118.678   5
  -7   1 -25 1732.52 136.865   5
   7   1  25 1584.35 101.096   3
   7   1  26 2845.56 123.673   3
  -7   2  21-10.1865 76.7159   5
  -7   2  20 1444.26 117.974   5
  -7   2  19 179.080 86.4510   5
  -7   2  18 63.0279 88.6973   5
  -7  -2  18-81.4060 70.5339   5
  -7   2  17-81.5105 85.9130   5
  -7  -2  17 80.8412 74.0046   5
  -7   2  16 57.6318 81.1211   5
  -7  -2  16 39.8612 71.8831   5
  -7   2  15 47.3594 82.2597   5
  -7  -2  15-25.5048 64.7910   5
  -7   2  14 84.7272 68.1090   5
  -7  -2  14 187.762 67.6280   5
  -7   2  13 32.5284 83.7039   5
  -7  -2  13 41.6033 64.0395   5
  -7   2  12 437.125 87.3742   5
  -7  -2  12 340.319 70.3181   5
  -7   2  11 682.666 94.5325   5
  -7  -2  11 613.993 76.3149   5
  -7   2  10 6.15065 82.9980   5
  -7  -2  10 8.26571 60.1110   5
  -7   2   9 1719.91 105.018   5
  -7  -2   9 1569.67 93.5279   5
  -7   2   8 408.494 94.6836   5
  -7  -2   8 421.506 69.7799   5
  -7   2   7-38.9828 80.5489   5
  -7  -2   7-15.5311 61.1610   5
  -7   2   6 204.063 76.6294   5
  -7  -2   6 207.528 67.4591   5
  -7   2   5 920.192 97.7174   5
  -7  -2   5 800.099 86.2285   5
  -7   2   4-7.87277 69.3615   5
  -7  -2   4-3.78594 74.1787   5
  -7   2   3-5.01816 82.1915   5
  -7  -2   3-10.9912 75.9885   5
  -7   2   2 319.859 85.3484   5
  -7  -2   2 426.549 79.7797   5
  -7   2   1 69.9806 72.0884   5
  -7  -2   1 49.5205 62.5721   5
  -7   2   0 137.490 82.1363   5
  -7  -2   0 119.353 73.7391   5
  -7   2  -1 960.713 89.4512   5
  -7  -2  -1 943.700 98.5559   5
  -7   2  -2 3729.14 137.294   5
  -7  -2  -2 3662.92 133.152   5
  -7   2  -3 1152.39 89.3059   5
  -7  -2  -3 982.630 94.4693   5
  -7   2  -4 235.013 82.2516   5
  -7  -2  -4-19.5651 84.7418   5
  -7   2  -5 535.557 76.8333   5
  -7  -2  -5 557.358 84.4472   5
  -7   2  -6 679.875 90.0150   5
  -7  -2  -6 702.546 98.0061   5
  -7   2  -7 486.935 79.6190   5
  -7  -2  -7 300.400 79.6902   5
  -7   2  -8 140.337 70.7349   5
  -7  -2  -8 54.2933 72.4706   5
  -7   2  -9 35.2915 79.3517   5
  -7  -2  -9 159.424 84.7469   5
  -7   2 -10-56.8472 69.9121   5
  -7  -2 -10 133.165 77.6815   5
  -7   2 -11 145.931 67.2621   5
  -7  -2 -11 43.6429 74.3152   5
  -7   2 -12 139.929 80.7461   5
  -7  -2 -12 0.53090 80.2793   5
  -7   2 -13 90.4509 80.4338   5
  -7  -2 -13 121.355 86.9049   5
  -7   2 -14-83.0371 80.1348   5
  -7  -2 -14 109.768 93.1053   5
   7   2  15-39.8419 55.1337   3
  -7   2 -15 38.1128 81.1413   5
  -7  -2 -15 85.7106 91.6564   5
   7   2  16 127.916 60.6038   3
  -7   2 -16 294.394 88.6929   5
  -7  -2 -16 99.8653 93.7626   5
   7   2  17-40.5463 59.3521   3
  -7   2 -17 176.540 89.0295   5
  -7  -2 -17-24.2513 90.6082   5
   7   2  18 573.801 74.3811   3
  -7   2 -18 703.721 99.5790   5
  -7  -2 -18 623.426 108.767   5
  -7   2 -19 4075.03 160.697   5
  -7  -2 -19 4380.72 163.611   5
   7   2  19 4255.89 139.449   3
   7   2  20 319.915 72.8520   3
  -7   2 -20 203.702 103.115   5
  -7  -2 -20 206.875 98.4056   5
  -7   2 -21 1257.58 109.336   5
  -7  -2 -21 1262.22 130.219   5
   7   2  21 1190.36 88.9661   3
   7   2  22 68.7189 53.7012   3
  -7   2 -22 153.578 79.4464   5
   7   2  23-75.8663 74.0205   3
  -7   2 -23 178.723 89.8111   5
   7   2  24 386.672 73.4495   3
  -7   2 -24 855.353 117.741   5
  -7   3  19 51.8179 84.5264   5
  -7   3  18 315.910 100.027   5
  -7   3  17 69.5802 77.3008   5
  -7   3  16 887.488 111.116   5
  -7   3  15-57.4692 70.2456   5
  -7   3  14 743.226 104.127   5
  -7   3  13 159.149 70.4682   5
  -7   3  12 3.82761 84.1539   5
  -7   3  11 49.5589 64.6775   5
  -7   3  10 79.4139 82.1374   5
  -7  -3  10-4.84771 65.3071   5
  -7   3   9 167.513 70.9523   5
  -7  -3   9 94.4686 62.3550   5
  -7   3   8-16.8499 85.3515   5
  -7  -3   8-9.02910 63.5276   5
  -7   3   7-71.0944 68.3633   5
  -7  -3   7-41.4705 60.5990   5
  -7   3   6 68.9954 86.2307   5
  -7  -3   6 163.748 63.4529   5
  -7   3   5 2833.01 126.446   5
  -7  -3   5 2910.06 115.887   5
  -7   3   4 1104.52 100.797   5
  -7  -3   4 1141.23 93.0891   5
  -7   3   3 204.326 82.6423   5
  -7  -3   3 176.143 76.2723   5
  -7   3   2 672.013 93.6355   5
  -7  -3   2 720.832 87.5260   5
  -7   3   1 1258.26 100.915   5
  -7  -3   1 1361.32 98.8008   5
  -7   3   0 500.319 90.5810   5
  -7  -3   0 368.719 72.7975   5
  -7   3  -1 3190.87 128.430   5
  -7  -3  -1 3191.82 125.896   5
  -7   3  -2 940.416 99.0597   5
  -7  -3  -2 924.987 98.3138   5
  -7   3  -3 56.9361 71.6287   5
  -7  -3  -3-12.3982 69.6912   5
  -7   3  -4 1933.43 109.363   5
  -7  -3  -4 1808.79 108.946   5
  -7   3  -5 167.476 64.3520   5
  -7  -3  -5 144.287 83.6033   5
  -7   3  -6 169.355 79.9352   5
  -7  -3  -6 94.4701 81.2901   5
  -7   3  -7 725.706 90.3190   5
  -7  -3  -7 701.845 90.7479   5
  -7   3  -8-14.7890 60.6275   5
  -7  -3  -8 78.5728 77.5363   5
  -7   3  -9 192.634 80.0132   5
  -7  -3  -9 390.591 70.8259   5
  -7   3 -10 504.237 87.5204   5
  -7  -3 -10 472.368 85.9749   5
  -7   3 -11 209.407 78.7808   5
  -7  -3 -11 171.477 84.9821   5
  -7   3 -12 1709.77 102.534   5
  -7  -3 -12 2048.68 124.501   5
   7   3  13 252.053 62.8816   3
  -7   3 -13 92.7821 72.5431   5
  -7  -3 -13 308.860 87.1817   5
   7   3  14-0.23352 57.5722   3
  -7   3 -14-83.2170 76.6392   5
  -7  -3 -14 61.6184 72.8625   5
  -7   3 -15-18.7424 81.3173   5
  -7  -3 -15-197.851 71.3022   5
   7   3  15-222.847 59.3466   3
  -7  -3 -16-95.2624 77.2915   5
   7   3  16-4.44163 56.7561   3
   7   3  17 860.165 75.7701   3
  -7  -3 -17 666.149 102.474   5
   7   3  18 296.459 66.1911   3
  -7  -3 -18 259.122 96.1596   5
   7   3  19 203.497 68.4220   3
  -7  -3 -19 621.500 107.059   5
   7   3  20 1044.56 92.2804   3
   7   3  21 1564.26 101.432   3
   7   3  22-195.816 61.1299   3
  -7   4  17 297.986 106.549   5
  -7   4  16 686.122 93.4891   5
  -7   4  15 864.114 100.683   5
  -7   4  14-20.1512 94.7311   5
  -7   4  13-17.9006 71.2485   5
  -7   4  12-91.4288 92.0251   5
  -7   4  11 91.8420 83.0522   5
  -7   4  10 16.5899 73.6075   5
  -7   4   9 477.843 90.1168   5
  -7   4   8-8.03981 64.0327   5
  -7   4   7 128.789 84.9583   5
  -7   4   6 75.8014 77.1231   5
  -7   4   5 43.5763 79.2256   5
  -7   4   4 116.349 81.8525   5
  -7   4   3 1712.69 108.509   5
  -7   4   2 982.820 106.475   5
  -7   4   1 306.842 75.5881   5
  -7   4   0 342.866 89.2289   5
  -7  -4   0 321.439 82.8955   5
  -7   4  -1 1896.05 114.261   5
  -7  -4  -1 1866.91 111.313   5
  -7   4  -2 118.221 75.1212   5
  -7  -4  -2 129.741 66.7127   5
  -7   4  -3 109.570 83.3864   5
  -7  -4  -3 72.5423 76.0256   5
  -7   4  -4 101.175 70.2289   5
  -7  -4  -4 286.345 83.7934   5
  -7   4  -5-21.9419 73.4560   5
  -7  -4  -5 40.4280 67.4474   5
  -7   4  -6 857.834 95.4156   5
  -7  -4  -6 560.588 92.5281   5
  -7   4  -7 84.9759 72.0657   5
  -7  -4  -7 44.1752 71.6051   5
   7   4   8 116.791 71.4937   2
  -7  -4  -8 368.694 84.8426   5
   7   4   9 319.065 80.2365   2
  -7  -4  -9 475.523 93.5681   5
   7   4  10 424.288 81.4942   2
  -7  -4 -10 400.437 81.2628   5
   7   4  11-61.5413 68.0922   2
  -7  -4 -11-16.9147 72.6338   5
   7   4  12 50.9634 62.7845   2
  -7  -4 -12 234.010 90.4816   5
   7   4  13-65.4407 65.4006   2
  -7  -4 -13 141.525 93.5455   5
   7   4  14-91.0701 65.3095   2
  -7  -4 -14 90.0747 84.4766   5
   7   4  15-2.22440 69.2326   2
  -7  -4 -15 48.4525 91.5315   5
  -7  -4 -16-92.7982 98.2804   5
   7   4  17 71.3192 55.7327   3
  -7  -4 -17-64.4852 90.8798   5
   7   4  18 153.971 54.8839   3
  -7   5  14 146.653 87.2391   5
  -7   5  13 73.9789 104.772   5
  -7   5  12 307.252 94.4640   5
  -7   5  11 59.7927 68.4593   5
  -7   5  10-119.665 86.9943   5
  -7   5   9 14.5313 89.6158   5
  -7   5   8 174.263 77.2145   5
  -7   5   7 123.142 80.7596   5
  -7   5   6 284.667 84.9171   5
  -7   5   5-5.93530 74.6355   5
  -7   5   4 170.091 78.3329   5
  -7   5   3 692.962 96.4072   5
   7   5  -1 68.2325 91.0711   2
   7   5   0 326.534 80.8226   2
   7   5   1-49.7241 87.0219   2
   7   5   2 221.734 67.2985   2
   7   5   3 236.677 97.9621   2
   7   5   4 1439.15 105.040   2
   7   5   5 217.901 84.8057   2
   7   5   6 1183.28 108.826   2
   7   5   7 121.366 82.6915   2
   7   5   8 89.7217 66.0417   2
   7   5   9 1014.94 96.0126   2
   7   5  10 72.7735 82.1771   2
  -7  -5 -10-217.009 78.0054   5
   7   5  11 205.485 86.0248   2
  -7  -5 -11 127.754 65.6839   5
   7   5  12 142.836 87.1322   2
  -7  -5 -12 57.6786 72.8583   5
   7   5  13 225.304 82.0006   2
  -7  -5 -13 126.746 86.7303   5
   7   5  14 115.685 78.7153   2
  -7  -5 -14 7.24534 85.9489   5
   7   5  15 563.940 96.2027   2
  -7  -5 -15 255.873 88.0286   5
   7   5  16 115.881 88.2104   2
  -8   0  17-141.273 64.9909   5
  -8   0  16 47.3054 74.4544   5
  -8   0  15 54.1677 86.6044   5
  -8   0  14 105.461 73.6828   5
  -8   0  13-16.9115 90.2456   5
  -8   0  12 691.778 94.7158   5
  -8   0  11 47.7300 80.5676   5
  -8   0  10 735.767 96.6058   5
  -8   0   9-39.0205 61.6054   5
  -8   0   8 478.551 95.2366   5
  -8   0   7-7.89109 73.0870   5
  -8   0   6-70.1975 80.7638   5
  -8   0   5 29.8684 87.0740   5
  -8   0   4 168.876 76.7098   5
  -8   0   3-130.791 87.5966   5
  -8   0   2 1660.14 106.604   5
  -8   0   1-15.7239 87.2319   5
  -8   0   0 326.148 83.4003   5
  -8   0  -1 28.5714 84.8017   5
  -8   0  -2 325.597 89.1205   5
  -8   0  -3-0.77764 73.5001   5
  -8   0  -4 372.233 97.0725   5
  -8   0  -5-29.9930 79.9921   5
  -8   0  -6-41.7249 72.0649   5
  -8   0  -7 35.9612 85.6698   5
  -8   0  -8 435.681 97.2247   5
  -8   0  -9 47.3903 88.2345   5
  -8   0 -10 462.621 90.0484   5
  -8   0 -11-74.7577 73.4671   5
  -8   0 -12 829.572 98.7435   5
  -8   0 -13 23.8785 87.1576   5
  -8   0 -14 162.909 93.1196   5
  -8   0 -15 150.326 83.6066   5
  -8   0 -16 6375.44 190.816   5
  -8  -1  18-19.9814 74.6868   5
  -8  -1  17 148.498 85.3818   5
  -8  -1  16 392.824 84.8919   5
  -8   1  15-40.2918 78.0892   5
  -8  -1  15 61.6821 74.3696   5
  -8   1  14 140.194 85.3843   5
  -8  -1  14-198.835 80.1409   5
  -8   1  13 683.127 103.755   5
  -8  -1  13 583.718 93.6126   5
  -8   1  12 307.643 82.2434   5
  -8  -1  12 327.421 80.8715   5
  -8   1  11 92.0089 82.3677   5
  -8  -1  11 8.28471 88.6530   5
  -8   1  10 16.0825 67.0241   5
  -8  -1  10 37.9404 75.7244   5
  -8   1   9 4.51757 87.9712   5
  -8  -1   9 40.3425 64.4055   5
  -8   1   8 231.949 71.7176   5
  -8  -1   8 214.422 87.3373   5
  -8   1   7 100.228 91.1973   5
  -8  -1   7 7.07490 76.6526   5
  -8   1   6 78.9482 74.4159   5
  -8  -1   6 92.1523 70.2468   5
  -8   1   5 421.053 96.9745   5
  -8  -1   5 570.454 95.2769   5
  -8   1   4 29.4560 68.0910   5
  -8  -1   4 46.2239 70.1864   5
  -8   1   3 1254.06 110.904   5
  -8  -1   3 1481.83 112.472   5
  -8   1   2 232.305 74.3852   5
  -8  -1   2 323.296 86.4284   5
  -8  -1   1 860.772 96.9005   5
  -8   1   1 699.727 100.641   5
  -8   1   0-41.2962 74.8452   5
  -8  -1   0 62.0421 84.0488   5
  -8   1  -1 2919.18 133.731   5
  -8  -1  -1 2823.81 134.492   5
  -8   1  -2 655.112 102.209   5
  -8  -1  -2 673.607 93.2659   5
  -8   1  -3 756.618 87.3611   5
  -8  -1  -3 653.147 98.7315   5
  -8   1  -4 103.869 87.2798   5
  -8  -1  -4 38.4261 65.7808   5
  -8   1  -5 189.483 92.7338   5
  -8  -1  -5 119.406 88.9864   5
  -8   1  -6 1049.96 97.6148   5
  -8  -1  -6 1229.22 115.600   5
  -8   1  -7 1336.87 109.841   5
  -8  -1  -7 1212.40 108.390   5
  -8   1  -8 177.678 91.5300   5
  -8  -1  -8 228.594 84.4292   5
  -8   1  -9-41.7075 94.6132   5
  -8  -1  -9 0.28288 90.0255   5
  -8   1 -10 448.897 98.9766   5
  -8  -1 -10 593.923 103.365   5
  -8   1 -11 256.082 91.5318   5
  -8  -1 -11 322.221 102.472   5
  -8   1 -12 151.045 86.4131   5
  -8  -1 -12 215.264 101.039   5
  -8   1 -13 3118.99 139.112   5
  -8  -1 -13 3316.88 154.848   5
  -8   1 -14 68.2138 78.0583   5
  -8  -1 -14 169.989 106.168   5
  -8   1 -15 18.0155 86.9401   5
  -8   1 -16 108.467 92.0964   5
  -8  -2  17 67.0247 83.2062   5
  -8  -2  16 100.328 64.2222   5
  -8  -2  15 574.138 82.9628   5
  -8  -2  14 136.873 85.9899   5
  -8   2  13 363.696 100.653   5
  -8  -2  13 387.441 90.3077   5
  -8   2  12 565.777 83.7998   5
  -8  -2  12 448.089 73.2126   5
  -8   2  11 411.213 102.276   5
  -8  -2  11 244.887 79.0641   5
  -8   2  10 23.5553 71.4263   5
  -8  -2  10 164.979 81.8296   5
  -8   2   9 66.1998 95.7208   5
  -8  -2   9 27.4536 76.8682   5
  -8   2   8 158.701 82.1499   5
  -8  -2   8 0.50389 63.8556   5
  -8   2   7 526.257 99.1794   5
  -8  -2   7 660.397 89.5302   5
  -8   2   6 29.9389 81.1662   5
  -8  -2   6-27.6489 79.6794   5
  -8   2   5 47.2504 79.8736   5
  -8  -2   5 49.1848 63.4605   5
  -8   2   4 276.080 91.6112   5
  -8  -2   4 351.392 85.0174   5
  -8   2   3 49.2379 68.5699   5
  -8  -2   3 132.613 82.5996   5
  -8   2   2-24.1080 88.9795   5
  -8  -2   2 45.9195 70.7798   5
  -8   2   1 407.582 84.1584   5
  -8  -2   1 323.773 86.8129   5
  -8   2   0-13.6789 79.4680   5
  -8  -2   0-3.09282 60.0203   5
  -8   2  -1 870.183 105.658   5
  -8  -2  -1 1101.76 104.171   5
  -8   2  -2 231.492 73.0222   5
  -8  -2  -2 226.349 73.8813   5
  -8   2  -3 37.8082 80.7171   5
  -8  -2  -3-0.53154 82.7401   5
  -8   2  -4 504.053 97.8870   5
  -8  -2  -4 339.097 81.2939   5
  -8   2  -5 185.231 79.5282   5
  -8  -2  -5 141.579 77.6760   5
  -8   2  -6 5.26551 72.3886   5
  -8  -2  -6 89.6353 90.2176   5
  -8   2  -7-97.9587 85.3579   5
  -8  -2  -7-34.8099 80.6724   5
  -8   2  -8-27.4015 86.7021   5
  -8  -2  -8-48.4024 65.1094   5
  -8  -2  -9 647.839 96.6890   5
  -8   2  -9 622.189 101.234   5
  -8   2 -10 18.7241 84.1600   5
  -8  -2 -10 353.956 97.2991   5
  -8   2 -11-4.74024 74.7234   5
  -8  -2 -11-79.3374 98.5264   5
  -8   2 -12 413.943 81.7425   5
  -8  -2 -12 332.555 102.510   5
  -8   2 -13 708.112 89.1334   5
  -8  -2 -13 753.969 115.616   5
  -8   2 -14 82.6370 71.0445   5
  -8   2 -15 1157.94 104.236   5
  -8   2 -16 480.238 95.3444   5
  -8   2 -17 118.507 95.1073   5
  -8   3  10 226.383 101.273   5
  -8   3   9 142.625 91.1483   5
  -8   3   8 98.1762 83.7830   5
  -8  -3   8 194.163 78.7122   5
  -8  -3   7 859.082 100.152   5
  -8   3   7 703.167 104.658   5
  -8   3   6 134.580 75.5349   5
  -8  -3   6 8.29459 73.9107   5
  -8   3   5 313.711 103.562   5
  -8  -3   5 326.486 69.9940   5
  -8   3   4 32.9442 89.8888   5
  -8  -3   4 171.960 81.6415   5
  -8   3   3 1268.12 101.700   5
  -8  -3   3 1454.17 106.351   5
  -8   3   2 292.889 102.879   5
  -8  -3   2 170.478 69.8481   5
  -8   3   1 1191.31 112.520   5
  -8  -3   1 943.058 100.810   5
  -8   3   0 183.953 75.6576   5
  -8  -3   0 274.247 70.4832   5
  -8   3  -1 207.703 91.2896   5
  -8  -3  -1 549.779 93.5697   5
  -8   3  -2 896.279 108.579   5
  -8  -3  -2 892.700 90.6831   5
  -8   3  -3 20.4720 76.1364   5
  -8  -3  -3-95.9859 92.6578   5
  -8   3  -4-32.6451 79.7331   5
  -8  -3  -4 10.4398 69.3874   5
  -8   3  -5 120.202 84.7052   5
  -8  -3  -5 286.861 88.8301   5
  -8   3  -6 137.238 88.1818   5
  -8  -3  -6 141.160 83.6299   5
  -8   3  -7 349.185 88.7718   5
  -8  -3  -7 114.792 77.3433   5
  -8   3  -8 499.133 84.1069   5
  -8  -3  -8 537.172 98.9709   5
  -8   3  -9 695.477 94.2364   5
  -8  -3  -9 785.737 110.748   5
  -8   3 -10 280.108 90.3512   5
  -8  -3 -10 67.2191 98.6315   5
  -8   3 -11-138.538 86.6218   5
  -8  -3 -11 33.7789 90.8263   5
  -8   3 -12 258.671 89.8689   5
  -8   3 -13 11.2424 86.0678   5
  -8   3 -14 344.646 98.0940   5
  -8   3 -15 187.406 98.5097   5
  -8   4   6 557.434 111.438   5
  -8   4   5 249.854 85.9962   5
  -8   4   4 295.604 92.3028   5
  -8   4   3-9.61937 103.337   5
  -8   4   2 188.916 97.6090   5
  -8   4   1 208.353 72.0339   5
  -8   4   0-168.260 85.4319   5
  -8   4  -1-82.7575 97.0732   5
  -8  -4  -1 138.761 64.6596   5
  -8   4  -2-17.3612 93.2762   5
  -8  -4  -2-49.8850 80.9253   5
  -8   4  -3 184.543 79.1549   5
  -8  -4  -3 249.094 65.6110   5
  -8   4  -4 18.1141 81.7494   5
  -8  -4  -4 148.832 88.2823   5
  -8   4  -5-93.4859 91.5350   5
  -8  -4  -5 159.576 82.7261   5
  -8   4  -6 151.058 86.9750   5
  -8  -4  -6 51.1887 76.3114   5
  -8  -4  -7 714.961 108.142   5
  -8  -4  -8 118.904 81.1562   5
;
_shelx_hkl_checksum     10580
_shelx_res_file
;
TITL NP1 IN P2(1)/N
    shelx.res
    created by SHELXL-2018/3 at 13:01:29 on 03-Dec-2022
CELL  0.71073  7.00180  7.39380 31.53100 90.00000 90.13200 90.00000
ZERR 4  0.00030  0.00030  0.00100  0.00000  0.00400  0.00000
LATT 1
SYMM -X+ 0.50000, Y+ 0.50000, -Z+ 0.50000
SFAC C H N O
UNIT 68 76 12 20
OMIT -1 0 7
OMIT 1 1 23
OMIT 0 1 29
LIST 4
rem SHEL 32 0.83
SIZE 0.48 0.40 0.40
L.S. 14
CONF
ACTA
BOND $H
htab
DFIX 0.86 0.02 N2 H21 N2 H22
DFIX 0.82 0.02 O5 H5O
HTAB C8 O5_$1
HTAB C9 O5_$2
HTAB N2 O3_$3
HTAB N2 O4
HTAB O5 O4
EQIV $1 -x+1/2, y-1/2, -z+1/2
EQIV $2 x+1, y, z
EQIV $3 -x+3/2, y+1/2, -z+1/2
omit     0   2   4   !  21478.58      27453.87       4.48       1.000       3.35
omit    -1   2   3   !  17209.50      21481.80       4.13       0.885       3.12
omit    -1   1   2   !  14906.13      18258.57       3.76       0.816       4.84
omit    -1   1   5   !  15323.62      18464.62       3.30       0.820       3.96
omit    -1   1   4   !  12990.54      15328.97       2.96       0.747       4.28
omit    -1   1   1   !   7993.35       9352.22       2.94       0.584       5.02
omit    -1   0   1   !   4359.80       5001.02       2.72       0.588       6.84
WGHT    0.046400    0.670600
FVAR       4.07167
C1    1    0.947969    0.430514    0.403348    11.00000    0.03567    0.03132 =
         0.02949   -0.00132   -0.00322    0.00048
C2    1    1.144775    0.451574    0.407829    11.00000    0.03692    0.05245 =
         0.03668    0.00801   -0.00122    0.00047
AFIX  43
H2    2    1.214403    0.506875    0.386354    11.00000   -1.20000
AFIX   0
C3    1    1.237225    0.391234    0.443782    11.00000    0.03575    0.06465 =
         0.04394    0.00365   -0.00846    0.00546
AFIX  43
H3    2    1.368446    0.406601    0.446657    11.00000   -1.20000
AFIX   0
C4    1    1.134396    0.308172    0.475388    11.00000    0.05028    0.04124 =
         0.03152    0.00101   -0.01066    0.00722
C5    1    0.940104    0.286641    0.472243    11.00000    0.05315    0.04446 =
         0.03285    0.00519   -0.00157   -0.00667
AFIX  43
H5    2    0.871988    0.231148    0.493930    11.00000   -1.20000
AFIX   0
C6    1    0.847586    0.348547    0.436447    11.00000    0.03658    0.05072 =
         0.03736    0.00479   -0.00528   -0.00808
AFIX  43
H6    2    0.715817    0.335531    0.434273    11.00000   -1.20000
AFIX   0
C7    1    0.691485    0.610501    0.372456    11.00000    0.03384    0.04701 =
         0.03200   -0.00049   -0.00280    0.00307
AFIX  23
H7A   2    0.742612    0.729932    0.378242    11.00000   -1.20000
H7B   2    0.616032    0.573640    0.396727    11.00000   -1.20000
AFIX   0
C8    1    0.565079    0.618647    0.333632    11.00000    0.03541    0.04049 =
         0.03816    0.00093   -0.00725   -0.00162
AFIX  23
H8A   2    0.499976    0.503859    0.330013    11.00000   -1.20000
H8B   2    0.469135    0.711902    0.337361    11.00000   -1.20000
AFIX   0
C9    1    0.835290    0.522632    0.290129    11.00000    0.04526    0.05381 =
         0.02793   -0.00023   -0.00215   -0.00242
AFIX  23
H9A   2    0.909732    0.550803    0.265077    11.00000   -1.20000
H9B   2    0.780236    0.403244    0.286470    11.00000   -1.20000
AFIX   0
C10   1    0.963190    0.524402    0.328923    11.00000    0.03586    0.04535 =
         0.03013    0.00096   -0.00143    0.00026
AFIX  23
H10A  2    1.064043    0.435557    0.325689    11.00000   -1.20000
H10B  2    1.021744    0.642570    0.332035    11.00000   -1.20000
AFIX   0
C11   1    0.310647    0.549827    0.166166    11.00000    0.03490    0.02872 =
         0.03441    0.00359   -0.00431    0.00142
C12   1    0.128147    0.622849    0.171735    11.00000    0.03411    0.03092 =
         0.03166    0.00266   -0.00333   -0.00082
C13   1   -0.008372    0.607053    0.139738    11.00000    0.03476    0.04117 =
         0.04624    0.00447   -0.00780    0.00031
AFIX  43
H13   2   -0.130219    0.654106    0.143688    11.00000   -1.20000
AFIX   0
C14   1    0.036979    0.521897    0.102310    11.00000    0.05733    0.04109 =
         0.04001    0.00092   -0.01908   -0.00376
AFIX  43
H14   2   -0.055100    0.510333    0.081179    11.00000   -1.20000
AFIX   0
C15   1    0.218112    0.453413    0.095840    11.00000    0.07270    0.04357 =
         0.03366   -0.00499   -0.00497    0.00772
AFIX  43
H15   2    0.248883    0.397864    0.070291    11.00000   -1.20000
AFIX   0
C16   1    0.352672    0.468119    0.127547    11.00000    0.04750    0.04188 =
         0.04087    0.00055    0.00050    0.01237
AFIX  43
H16   2    0.474660    0.422323    0.123046    11.00000   -1.20000
AFIX   0
C17   1    0.457658    0.557734    0.200973    11.00000    0.03685    0.03511 =
         0.04291    0.00736   -0.00757   -0.00073
N1    3    0.849879    0.482552    0.366557    11.00000    0.03378    0.04337 =
         0.02672    0.00364   -0.00252    0.00156
N2    3    0.680231    0.658646    0.295337    11.00000    0.04415    0.04311 =
         0.03328    0.00494   -0.01501   -0.00783
H21   2    0.734855    0.771112    0.297742    11.00000   -1.20000
H22   2    0.596744    0.659102    0.273318    11.00000   -1.20000
N3    3    1.234788    0.240313    0.512711    11.00000    0.07194    0.05901 =
         0.04227    0.00596   -0.01881    0.00813
O1    4    1.142542    0.164180    0.540238    11.00000    0.09972    0.08621 =
         0.04814    0.02701   -0.02040   -0.00727
O2    4    1.407630    0.265820    0.515330    11.00000    0.06577    0.14578 =
         0.07941    0.03464   -0.03384    0.00746
O3    4    0.611688    0.477796    0.196758    11.00000    0.04012    0.05990 =
         0.07104    0.00354   -0.01409    0.01414
O4    4    0.413476    0.651143    0.233578    11.00000    0.05173    0.06076 =
         0.03750   -0.00518   -0.01749    0.00659
O5    4    0.078248    0.711576    0.207798    11.00000    0.04266    0.06085 =
         0.03684   -0.00849   -0.00334    0.01064
H5O   2    0.178136    0.709938    0.223416    11.00000   -1.20000
HKLF 4
REM  NP1 IN P2(1)/N
REM wR2 = 0.1191, GooF = S = 1.044, Restrained GooF = 1.046 for all data
REM R1 = 0.0492 for 2606 Fo > 4sig(Fo) and 0.0716 for all 3506 data
REM 235 parameters refined using 3 restraints
END
WGHT      0.0464      0.6706
REM Instructions for potential hydrogen bonds
HTAB C8 O5_$1
HTAB C9 O5_$2
HTAB N2 O3_$3
HTAB N2 O4
HTAB O5 O4
REM Highest difference peak  0.217,  deepest hole -0.206,  1-sigma level  0.038
Q1    1   1.3581  0.1482  0.5035  11.00000  0.05    0.22
Q2    1   0.3871  0.5785  0.1786  11.00000  0.05    0.19
Q3    1   0.9067  0.5244  0.3501  11.00000  0.05    0.17
Q4    1   1.0239  0.4957  0.4118  11.00000  0.05    0.16
Q5    1   0.6250  0.6263  0.3538  11.00000  0.05    0.15
Q6    1   0.0485  0.5919  0.1590  11.00000  0.05    0.15
Q7    1   0.0650  0.6454  0.1538  11.00000  0.05    0.15
Q8    1   1.0527  0.2590  0.4705  11.00000  0.05    0.15
Q9    1   0.4755  0.6584  0.2551  11.00000  0.05    0.15
Q10   1   0.3667  0.8102  0.2319  11.00000  0.05    0.14
Q11   1   0.2368  0.6267  0.1639  11.00000  0.05    0.14
Q12   1   1.1801  0.2894  0.4527  11.00000  0.05    0.14
Q13   1   0.8918  0.5246  0.3104  11.00000  0.05    0.14
Q14   1   0.1204  0.4570  0.1124  11.00000  0.05    0.14
Q15   1   1.1835  0.2348  0.4881  11.00000  0.05    0.14
Q16   1   0.2137  0.5380  0.1754  11.00000  0.05    0.13
Q17   1   1.1997  0.3805  0.4204  11.00000  0.05    0.13
Q18   1   0.3238  0.4960  0.1537  11.00000  0.05    0.13
Q19   1   1.0568  0.3825  0.4009  11.00000  0.05    0.13
Q20   1   0.9020  0.4627  0.3852  11.00000  0.05    0.12
;
_shelx_res_checksum     66044
data_2
_audit_creation_method     'SHELXL-2018/3'
_chemical_name_systematic
;
Bis[4-(4-nitrophenyl)piperazin-1-ium] bis(4-fluorobenzoate) trihydrate
;
_chemical_name_common     ?
_chemical_formula_moiety     '2(C10 H14 N3 O2 +), 2(C7 H4 F O2 -), 3(H2 O)'
_chemical_formula_sum     'C34 H42 F2 N6 O11'
_chemical_formula_iupac     '2C10 H14 N3 O2 +, 2C7 H4 F O2 -, 3H2 O'
_chemical_formula_weight     748.73
_chemical_melting_point     ?
_space_group_crystal_system     monoclinic
_space_group_name_H-M_alt     'P 21/n'
_space_group_name_Hall     '-P 2yn'
loop_
    _space_group_symop_operation_xyz
    'x, y, z'
    '-x+1/2, y+1/2, -z+1/2'
    '-x, -y, -z'
    'x-1/2, -y-1/2, z-1/2'
_cell_length_a     16.882(2)
_cell_length_b     9.7190(10)
_cell_length_c     23.445(4)
_cell_angle_alpha     90
_cell_angle_beta     104.170(10)
_cell_angle_gamma     90
_cell_volume     3729.7(9)
_cell_formula_units_Z     4
_cell_measurement_reflns_used     3000
_cell_measurement_theta_min     2.66
_cell_measurement_theta_max     27.92
_cell_measurement_temperature     293(2)
_exptl_crystal_description     prism
_exptl_crystal_colour     yellow
_exptl_crystal_size_max     0.320
_exptl_crystal_size_mid     0.160
_exptl_crystal_size_min     0.140
_exptl_crystal_density_diffrn     1.333
_exptl_crystal_density_meas     ?
_exptl_crystal_density_method     ?
_exptl_crystal_F_000     1576
_exptl_absorpt_coefficient_mu     0.107
_exptl_absorpt_correction_type     multi-scan
_exptl_absorpt_process_details
;
(CrysAlis RED; Oxford Diffraction, 2009)
;
_exptl_absorpt_correction_T_min     0.88736
_exptl_absorpt_correction_T_max     1.00000
_diffrn_ambient_temperature     293(2)
_diffrn_source     'Enhance (Mo) X-ray Source'
_diffrn_radiation_type     MoK\a
_diffrn_radiation_wavelength     0.71073
_diffrn_measurement_device_type
;
Oxford Diffraction Xcalibur with Sapphire CCD
;
_diffrn_measurement_method
;
Rotation method data acquisition using \w scans.
;
_diffrn_detector_area_resol_mean     ?
_diffrn_reflns_number     14552
_diffrn_reflns_av_R_equivalents     0.0633
_diffrn_reflns_av_unetI/netI     0.1176
_diffrn_reflns_theta_min     2.671
_diffrn_reflns_theta_max     25.346
_diffrn_reflns_theta_full     25.242
_diffrn_measured_fraction_theta_max     0.987
_diffrn_measured_fraction_theta_full     0.988
_diffrn_reflns_limit_h_min     -18
_diffrn_reflns_limit_h_max     20
_diffrn_reflns_limit_k_min     -10
_diffrn_reflns_limit_k_max     11
_diffrn_reflns_limit_l_min     -27
_diffrn_reflns_limit_l_max     28
_refine_special_details     ?
_reflns_number_total     6755
_reflns_number_gt     2429
_reflns_threshold_expression     'I > 2\s(I)'
_refine_ls_structure_factor_coef     Fsqd
_refine_ls_matrix_type     full
_refine_ls_R_factor_all     0.2405
_refine_ls_R_factor_gt     0.0891
_refine_ls_wR_factor_gt     0.1181
_refine_ls_wR_factor_ref     0.1536
_refine_ls_goodness_of_fit_ref     1.057
_refine_ls_restrained_S_all     1.057
_refine_ls_number_reflns     6755
_refine_ls_number_parameters     508
_refine_ls_number_restraints     10
_refine_ls_hydrogen_treatment     mixed
_refine_ls_weighting_scheme     calc
_refine_ls_weighting_details
              'w=1/[\s^2^(Fo^2^)+(0.0366P)^2^+1.3296P] where P=(Fo^2^+2Fc^2^)/3'
_atom_sites_solution_hydrogens     mixed
_atom_sites_solution_primary     dual
_atom_sites_solution_secondary     difmap
_refine_ls_shift/su_max     0.000
_refine_ls_shift/su_mean     0.000
_refine_diff_density_max     0.192
_refine_diff_density_min     -0.177
_refine_ls_extinction_method     none
_refine_ls_extinction_coef     .
loop_
    _atom_type_symbol
    _atom_type_description
    _atom_type_scat_dispersion_real
    _atom_type_scat_dispersion_imag
    _atom_type_scat_source
    'C' 'C' 0.0033 0.0016
                         'International Tables Vol C Tables 4.2.6.8 and 6.1.1.4'
    'H' 'H' 0.0000 0.0000
                         'International Tables Vol C Tables 4.2.6.8 and 6.1.1.4'
    'F' 'F' 0.0171 0.0103
                         'International Tables Vol C Tables 4.2.6.8 and 6.1.1.4'
    'N' 'N' 0.0061 0.0033
                         'International Tables Vol C Tables 4.2.6.8 and 6.1.1.4'
    'O' 'O' 0.0106 0.0060
                         'International Tables Vol C Tables 4.2.6.8 and 6.1.1.4'
_computing_data_collection
;
CrysAlis CCD  (Oxford Diffraction, 2009)
;
_computing_cell_refinement
;
CrysAlis RED (Oxford Diffraction, 2009)
;
_computing_data_reduction
;
CrysAlis RED (Oxford Diffraction, 2009)
;
_computing_structure_solution
;
<i>SHELXT</i> (Sheldrick, 2015a)
;
_computing_structure_refinement
;
<i>SHELXL2018/3</i> (Sheldrick, 2015b)
;
_computing_molecular_graphics
;
SHELXTL (Sheldrick, 2008)
;
_computing_publication_material
;
SHELXTL (Sheldrick, 2008)
;
loop_
    _atom_site_type_symbol
    _atom_site_label
    _atom_site_fract_x
    _atom_site_fract_y
    _atom_site_fract_z
    _atom_site_U_iso_or_equiv
    _atom_site_adp_type
    _atom_site_calc_flag
    _atom_site_occupancy
    _atom_site_disorder_assembly
    _atom_site_disorder_group
    O O1C -0.0312(2) 0.0993(6) 0.05767(19) 0.1313(19) Uani d 1 . .
    O O2C -0.0276(2) 0.3166(5) 0.07469(19) 0.1200(17) Uani d 1 . .
    N N1C 0.3330(2) 0.2257(4) 0.05682(18) 0.0771(13) Uani d 1 . .
    N N2C 0.5029(2) 0.2032(6) 0.10503(19) 0.0755(13) Uani d 1 . .
    H H2CA 0.525(3) 0.228(5) 0.0755(15) 0.091 Uiso d 1 . .
    H H2CB 0.5443(19) 0.181(4) 0.1336(15) 0.091 Uiso d 1 . .
    N N3C 0.0042(3) 0.2079(7) 0.0642(2) 0.0969(18) Uani d 1 . .
    C C1C 0.2521(3) 0.2222(5) 0.05718(18) 0.0548(12) Uani d 1 . .
    C C2C 0.2079(3) 0.1001(5) 0.0481(2) 0.0711(15) Uani d 1 . .
    H H2C 0.233224 0.019457 0.040707 0.085 Uiso calc 1 . .
    C C3C 0.1267(3) 0.0971(6) 0.0501(2) 0.0772(16) Uani d 1 . .
    H H3C 0.097724 0.014854 0.044109 0.093 Uiso calc 1 . .
    C C4C 0.0892(3) 0.2159(7) 0.0607(2) 0.0682(15) Uani d 1 . .
    C C5C 0.1305(3) 0.3366(6) 0.0683(2) 0.0733(15) Uani d 1 . .
    H H5C 0.104210 0.417170 0.074714 0.088 Uiso calc 1 . .
    C C6C 0.2101(3) 0.3398(5) 0.0666(2) 0.0683(14) Uani d 1 . .
    H H6C 0.237594 0.423523 0.071920 0.082 Uiso calc 1 . .
    C C7C 0.3781(3) 0.1119(5) 0.0402(2) 0.0780(16) Uani d 1 . .
    H H7CA 0.395409 0.135654 0.004936 0.094 Uiso calc 1 . .
    H H7CB 0.343097 0.031626 0.031706 0.094 Uiso calc 1 . .
    C C8C 0.4513(3) 0.0795(5) 0.0889(2) 0.0778(15) Uani d 1 . .
    H H8CA 0.433740 0.046830 0.122885 0.093 Uiso calc 1 . .
    H H8CB 0.482818 0.007113 0.076378 0.093 Uiso calc 1 . .
    C C9C 0.4560(3) 0.3197(6) 0.1201(2) 0.0896(18) Uani d 1 . .
    H H9CA 0.490449 0.400734 0.127955 0.107 Uiso calc 1 . .
    H H9CB 0.438091 0.298123 0.155397 0.107 Uiso calc 1 . .
    C C10C 0.3834(3) 0.3483(5) 0.0706(3) 0.0967(19) Uani d 1 . .
    H H10A 0.351600 0.422484 0.081479 0.116 Uiso calc 1 . .
    H H10B 0.401437 0.376935 0.036203 0.116 Uiso calc 1 . .
    F F1D 0.80958(18) 0.2961(4) -0.15139(13) 0.1174(11) Uani d 1 . .
    O O3D 0.56389(18) 0.2765(4) 0.01163(13) 0.0890(12) Uani d 1 . .
    O O4D 0.68138(17) 0.2812(3) 0.07894(14) 0.0732(9) Uani d 1 . .
    C C11D 0.6858(2) 0.2799(4) -0.02171(19) 0.0491(11) Uani d 1 . .
    C C12D 0.6447(3) 0.2743(5) -0.0801(2) 0.0695(14) Uani d 1 . .
    H H12D 0.588034 0.266742 -0.090222 0.083 Uiso calc 1 . .
    C C13D 0.6866(3) 0.2796(5) -0.1238(2) 0.0842(17) Uani d 1 . .
    H H13D 0.658864 0.276926 -0.163259 0.101 Uiso calc 1 . .
    C C14D 0.7692(3) 0.2888(5) -0.1075(2) 0.0737(15) Uani d 1 . .
    C C15D 0.8119(3) 0.2932(5) -0.0508(2) 0.0707(14) Uani d 1 . .
    H H15D 0.868565 0.299146 -0.041181 0.085 Uiso calc 1 . .
    C C16D 0.7698(3) 0.2886(5) -0.0074(2) 0.0629(13) Uani d 1 . .
    H H16D 0.798341 0.291399 0.031866 0.075 Uiso calc 1 . .
    C C17D 0.6400(3) 0.2786(5) 0.0263(2) 0.0595(13) Uani d 1 . .
    O O2B 0.3231(2) 0.2769(5) 0.20682(17) 0.1045(14) Uani d 1 . .
    O O1B 0.3290(2) 0.0563(5) 0.20074(18) 0.1105(15) Uani d 1 . .
    N N1B -0.0349(2) 0.1235(4) 0.21687(19) 0.0790(13) Uani d 1 . .
    N N2B -0.2044(2) 0.1456(5) 0.16528(17) 0.0588(11) Uani d 1 . .
    H H2BA -0.2443(18) 0.172(4) 0.1358(13) 0.071 Uiso d 1 . .
    H H2BB -0.227(2) 0.120(4) 0.1942(13) 0.071 Uiso d 1 . .
    N N3B 0.2917(3) 0.1638(6) 0.20481(18) 0.0761(14) Uani d 1 . .
    C C1B 0.0441(3) 0.1348(5) 0.21270(19) 0.0566(13) Uani d 1 . .
    C C2B 0.0898(3) 0.0181(5) 0.2067(2) 0.0733(15) Uani d 1 . .
    H H2B 0.065666 -0.068307 0.204790 0.088 Uiso calc 1 . .
    C C3B 0.1698(3) 0.0287(6) 0.2037(2) 0.0735(15) Uani d 1 . .
    H H3B 0.199054 -0.050062 0.199530 0.088 Uiso calc 1 . .
    C C4B 0.2063(3) 0.1544(7) 0.20692(19) 0.0605(14) Uani d 1 . .
    C C5B 0.1634(3) 0.2711(5) 0.21249(18) 0.0651(14) Uani d 1 . .
    H H5B 0.188542 0.356672 0.214251 0.078 Uiso calc 1 . .
    C C6B 0.0836(3) 0.2623(5) 0.21548(18) 0.0640(14) Uani d 1 . .
    H H6B 0.055117 0.342280 0.219424 0.077 Uiso calc 1 . .
    C C7B -0.0848(3) -0.0001(5) 0.2001(2) 0.0835(16) Uani d 1 . .
    H H7BA -0.104035 -0.032659 0.233468 0.100 Uiso calc 1 . .
    H H7BB -0.051975 -0.072114 0.188784 0.100 Uiso calc 1 . .
    C C8B -0.1567(3) 0.0313(5) 0.1496(2) 0.0746(15) Uani d 1 . .
    H H8BA -0.137606 0.055819 0.115176 0.090 Uiso calc 1 . .
    H H8BB -0.191039 -0.049624 0.140231 0.090 Uiso calc 1 . .
    C C9B -0.1539(3) 0.2701(5) 0.1840(2) 0.0664(14) Uani d 1 . .
    H H9BA -0.186574 0.340691 0.196546 0.080 Uiso calc 1 . .
    H H9BB -0.134516 0.305835 0.151264 0.080 Uiso calc 1 . .
    C C10B -0.0822(3) 0.2335(5) 0.2341(2) 0.0730(15) Uani d 1 . .
    H H10C -0.047802 0.313746 0.245332 0.088 Uiso calc 1 . .
    H H10D -0.101734 0.204666 0.267845 0.088 Uiso calc 1 . .
    F F1A -0.49683(18) 0.1699(4) 0.43216(14) 0.1397(14) Uani d 1 . .
    O O4A -0.38370(18) 0.0984(4) 0.19821(14) 0.0888(11) Uani d 1 . .
    O O3A -0.26382(17) 0.0937(3) 0.26186(12) 0.0729(10) Uani d 1 . .
    C C11A -0.3810(2) 0.1255(4) 0.29882(19) 0.0477(11) Uani d 1 . .
    C C16A -0.4654(3) 0.1210(4) 0.2880(2) 0.0600(13) Uani d 1 . .
    H H16A -0.496139 0.108480 0.249617 0.072 Uiso calc 1 . .
    C C15A -0.5051(3) 0.1346(5) 0.3326(2) 0.0745(15) Uani d 1 . .
    H H15A -0.561728 0.129803 0.325026 0.089 Uiso calc 1 . .
    C C14A -0.4589(3) 0.1549(6) 0.3875(2) 0.0849(17) Uani d 1 . .
    C C13A -0.3756(3) 0.1629(6) 0.4012(2) 0.0885(18) Uani d 1 . .
    H H13A -0.345964 0.178267 0.439690 0.106 Uiso calc 1 . .
    C C12A -0.3368(3) 0.1473(5) 0.3559(2) 0.0666(14) Uani d 1 . .
    H H12A -0.280128 0.151696 0.364060 0.080 Uiso calc 1 . .
    C C17A -0.3395(3) 0.1061(5) 0.2497(2) 0.0585(13) Uani d 1 . .
    O O5 0.6374(2) 0.4752(4) 0.15259(17) 0.0930(12) Uani d 1 . .
    H H5A 0.678(2) 0.513(5) 0.1756(19) 0.112 Uiso d 1 . .
    H H5D 0.653(3) 0.419(4) 0.131(2) 0.112 Uiso d 1 . .
    O O6 0.3427(3) 0.0628(6) -0.1109(2) 0.1407(17) Uani d 1 . .
    H H6A 0.349(4) 0.042(7) -0.1444(15) 0.169 Uiso d 1 . .
    H H6D 0.371(4) 0.135(4) -0.106(3) 0.169 Uiso d 1 . .
    O O7 0.4318(3) 0.3010(5) -0.0864(3) 0.1502(18) Uani d 1 . .
    H H7A 0.473(3) 0.311(7) -0.059(2) 0.180 Uiso d 1 . .
    H H7B 0.414(4) 0.373(4) -0.104(3) 0.180 Uiso d 1 . .
loop_
    _atom_site_aniso_label
    _atom_site_aniso_U_11
    _atom_site_aniso_U_22
    _atom_site_aniso_U_33
    _atom_site_aniso_U_12
    _atom_site_aniso_U_13
    _atom_site_aniso_U_23
    O1C 0.077(3) 0.203(5) 0.119(4) -0.059(3) 0.032(2) -0.048(4)
    O2C 0.064(3) 0.187(5) 0.111(4) 0.008(3) 0.025(2) -0.019(4)
    N1C 0.045(3) 0.063(3) 0.120(4) 0.003(2) 0.014(2) -0.015(3)
    N2C 0.043(3) 0.123(4) 0.060(3) 0.001(3) 0.012(2) 0.013(3)
    N3C 0.062(4) 0.165(6) 0.060(3) -0.010(4) 0.010(3) -0.029(4)
    C1C 0.041(3) 0.065(3) 0.052(3) -0.002(3) 0.000(2) 0.002(3)
    C2C 0.055(3) 0.075(4) 0.080(4) -0.008(3) 0.012(3) -0.012(3)
    C3C 0.059(4) 0.091(5) 0.078(4) -0.026(3) 0.011(3) -0.013(3)
    C4C 0.040(3) 0.111(5) 0.051(3) -0.003(4) 0.007(2) -0.009(4)
    C5C 0.053(3) 0.091(5) 0.073(4) 0.010(3) 0.010(3) -0.003(3)
    C6C 0.049(3) 0.065(4) 0.088(4) 0.003(3) 0.013(3) 0.000(3)
    C7C 0.052(3) 0.088(4) 0.090(4) 0.003(3) 0.011(3) -0.019(3)
    C8C 0.058(3) 0.089(4) 0.089(4) 0.009(3) 0.022(3) 0.007(3)
    C9C 0.063(4) 0.103(5) 0.110(5) -0.023(3) 0.035(3) -0.025(4)
    C10C 0.054(3) 0.069(4) 0.162(6) -0.001(3) 0.017(3) 0.004(4)
    F1D 0.107(2) 0.179(3) 0.084(2) -0.010(2) 0.0579(19) -0.012(2)
    O3D 0.048(2) 0.157(3) 0.063(2) 0.004(2) 0.0152(17) 0.019(2)
    O4D 0.065(2) 0.100(3) 0.054(2) 0.0097(18) 0.0136(17) 0.009(2)
    C11D 0.045(3) 0.053(3) 0.050(3) 0.000(2) 0.014(2) 0.005(3)
    C12D 0.056(3) 0.090(4) 0.059(4) -0.005(3) 0.009(3) -0.008(3)
    C13D 0.084(4) 0.124(5) 0.048(3) -0.010(4) 0.024(3) -0.017(3)
    C14D 0.073(4) 0.090(4) 0.074(4) -0.006(3) 0.048(3) -0.008(4)
    C15D 0.058(3) 0.085(4) 0.069(4) 0.003(3) 0.016(3) 0.002(4)
    C16D 0.058(3) 0.080(4) 0.054(3) 0.004(3) 0.019(3) 0.011(3)
    C17D 0.056(3) 0.072(4) 0.050(3) 0.004(3) 0.012(3) 0.008(3)
    O2B 0.073(3) 0.147(4) 0.101(3) -0.043(3) 0.036(2) -0.035(3)
    O1B 0.055(2) 0.145(4) 0.134(4) 0.022(2) 0.028(2) 0.016(3)
    N1B 0.041(2) 0.065(3) 0.131(4) -0.004(2) 0.020(2) -0.014(3)
    N2B 0.047(3) 0.074(3) 0.056(3) 0.008(3) 0.0141(19) 0.009(3)
    N3B 0.051(3) 0.123(5) 0.054(3) -0.006(3) 0.012(2) 0.001(3)
    C1B 0.039(3) 0.065(4) 0.059(3) 0.007(3) -0.001(2) 0.002(3)
    C2B 0.044(3) 0.069(4) 0.103(4) 0.002(3) 0.010(3) 0.009(3)
    C3B 0.052(3) 0.080(4) 0.085(4) 0.011(3) 0.010(3) 0.006(3)
    C4B 0.038(3) 0.091(4) 0.050(3) -0.008(3) 0.005(2) 0.002(3)
    C5B 0.060(3) 0.078(4) 0.054(3) -0.010(3) 0.009(2) -0.005(3)
    C6B 0.053(3) 0.069(4) 0.068(4) -0.002(3) 0.010(2) -0.010(3)
    C7B 0.049(3) 0.066(4) 0.137(5) 0.002(3) 0.025(3) 0.003(4)
    C8B 0.057(3) 0.074(4) 0.100(4) -0.004(3) 0.033(3) -0.017(3)
    C9B 0.060(3) 0.060(3) 0.081(4) 0.004(3) 0.021(3) 0.001(3)
    C10B 0.052(3) 0.082(4) 0.086(4) 0.004(3) 0.018(3) -0.014(3)
    F1A 0.100(2) 0.246(4) 0.090(2) -0.018(2) 0.055(2) -0.043(3)
    O4A 0.067(2) 0.145(3) 0.051(2) 0.020(2) 0.0076(18) -0.003(2)
    O3A 0.0438(19) 0.116(3) 0.061(2) 0.0097(18) 0.0175(16) 0.012(2)
    C11A 0.042(3) 0.052(3) 0.048(3) 0.001(2) 0.010(2) 0.000(3)
    C16A 0.055(3) 0.070(3) 0.054(3) -0.001(3) 0.010(2) -0.005(3)
    C15A 0.055(3) 0.102(4) 0.070(4) -0.013(3) 0.021(3) -0.018(4)
    C14A 0.068(4) 0.131(5) 0.069(4) -0.011(4) 0.043(3) -0.023(4)
    C13A 0.075(4) 0.141(5) 0.050(3) -0.012(4) 0.017(3) -0.024(4)
    C12A 0.055(3) 0.090(4) 0.053(3) -0.005(3) 0.010(3) -0.009(3)
    C17A 0.055(3) 0.072(4) 0.050(3) 0.007(3) 0.016(3) 0.007(3)
    O5 0.061(2) 0.112(3) 0.100(3) -0.002(2) 0.008(2) -0.036(3)
    O6 0.115(3) 0.170(5) 0.149(4) -0.041(3) 0.056(3) -0.068(4)
    O7 0.122(4) 0.128(4) 0.156(5) -0.024(3) -0.050(3) 0.019(4)
_geom_special_details
;
 All esds (except the esd in the dihedral angle between two l.s. planes)
 are estimated using the full covariance matrix.  The cell esds are taken
 into account individually in the estimation of esds in distances, angles
 and torsion angles; correlations between esds in cell parameters are only
 used when they are defined by crystal symmetry.  An approximate (isotropic)
 treatment of cell esds is used for estimating esds involving l.s. planes.
;
loop_
    _geom_bond_atom_site_label_1
    _geom_bond_atom_site_label_2
    _geom_bond_site_symmetry_2
    _geom_bond_distance
    _geom_bond_publ_flag
    O1C N3C . 1.203(6) ?
    O2C N3C . 1.237(6) ?
    N1C C1C . 1.368(5) ?
    N1C C7C . 1.449(5) ?
    N1C C10C . 1.454(5) ?
    N2C C9C . 1.474(6) ?
    N2C C8C . 1.478(6) ?
    N2C H2CA . 0.897(19) ?
    N2C H2CB . 0.869(19) ?
    N3C C4C . 1.460(6) ?
    C1C C2C . 1.391(5) ?
    C1C C6C . 1.391(5) ?
    C2C C3C . 1.382(6) ?
    C2C H2C . 0.9300 ?
    C3C C4C . 1.368(6) ?
    C3C H3C . 0.9300 ?
    C4C C5C . 1.354(6) ?
    C5C C6C . 1.355(5) ?
    C5C H5C . 0.9300 ?
    C6C H6C . 0.9300 ?
    C7C C8C . 1.495(5) ?
    C7C H7CA . 0.9700 ?
    C7C H7CB . 0.9700 ?
    C8C H8CA . 0.9700 ?
    C8C H8CB . 0.9700 ?
    C9C C10C . 1.493(6) ?
    C9C H9CA . 0.9700 ?
    C9C H9CB . 0.9700 ?
    C10C H10A . 0.9700 ?
    C10C H10B . 0.9700 ?
    F1D C14D . 1.368(5) ?
    O3D C17D . 1.247(4) ?
    O4D C17D . 1.260(5) ?
    C11D C12D . 1.376(5) ?
    C11D C16D . 1.377(5) ?
    C11D C17D . 1.514(6) ?
    C12D C13D . 1.381(6) ?
    C12D H12D . 0.9300 ?
    C13D C14D . 1.356(6) ?
    C13D H13D . 0.9300 ?
    C14D C15D . 1.350(6) ?
    C15D C16D . 1.375(6) ?
    C15D H15D . 0.9300 ?
    C16D H16D . 0.9300 ?
    O2B N3B . 1.216(5) ?
    O1B N3B . 1.236(5) ?
    N1B C1B . 1.365(5) ?
    N1B C10B . 1.449(5) ?
    N1B C7B . 1.464(5) ?
    N2B C8B . 1.470(5) ?
    N2B C9B . 1.483(5) ?
    N2B H2BA . 0.875(18) ?
    N2B H2BB . 0.892(18) ?
    N3B C4B . 1.456(6) ?
    C1B C2B . 1.398(6) ?
    C1B C6B . 1.402(5) ?
    C2B C3B . 1.372(5) ?
    C2B H2B . 0.9300 ?
    C3B C4B . 1.363(6) ?
    C3B H3B . 0.9300 ?
    C4B C5B . 1.369(6) ?
    C5B C6B . 1.369(5) ?
    C5B H5B . 0.9300 ?
    C6B H6B . 0.9300 ?
    C7B C8B . 1.505(5) ?
    C7B H7BA . 0.9700 ?
    C7B H7BB . 0.9700 ?
    C8B H8BA . 0.9700 ?
    C8B H8BB . 0.9700 ?
    C9B C10B . 1.508(5) ?
    C9B H9BA . 0.9700 ?
    C9B H9BB . 0.9700 ?
    C10B H10C . 0.9700 ?
    C10B H10D . 0.9700 ?
    F1A C14A . 1.363(5) ?
    O4A C17A . 1.257(5) ?
    O3A C17A . 1.245(4) ?
    C11A C12A . 1.379(5) ?
    C11A C16A . 1.386(5) ?
    C11A C17A . 1.499(6) ?
    C16A C15A . 1.380(6) ?
    C16A H16A . 0.9300 ?
    C15A C14A . 1.346(6) ?
    C15A H15A . 0.9300 ?
    C14A C13A . 1.365(6) ?
    C13A C12A . 1.387(6) ?
    C13A H13A . 0.9300 ?
    C12A H12A . 0.9300 ?
    O5 H5A . 0.843(19) ?
    O5 H5D . 0.833(19) ?
    O6 H6A . 0.84(2) ?
    O6 H6D . 0.84(2) ?
    O7 H7A . 0.83(2) ?
    O7 H7B . 0.83(2) ?
loop_
    _geom_angle_atom_site_label_1
    _geom_angle_atom_site_label_2
    _geom_angle_atom_site_label_3
    _geom_angle_site_symmetry_1
    _geom_angle_site_symmetry_3
    _geom_angle
    _geom_angle_publ_flag
    C1C N1C C7C . . 125.0(4) ?
    C1C N1C C10C . . 123.3(4) ?
    C7C N1C C10C . . 111.6(4) ?
    C9C N2C C8C . . 111.6(4) ?
    C9C N2C H2CA . . 109(3) ?
    C8C N2C H2CA . . 111(3) ?
    C9C N2C H2CB . . 113(3) ?
    C8C N2C H2CB . . 108(3) ?
    H2CA N2C H2CB . . 105(4) ?
    O1C N3C O2C . . 123.3(6) ?
    O1C N3C C4C . . 120.2(6) ?
    O2C N3C C4C . . 116.5(6) ?
    N1C C1C C2C . . 121.3(5) ?
    N1C C1C C6C . . 122.0(5) ?
    C2C C1C C6C . . 116.7(4) ?
    C3C C2C C1C . . 120.9(5) ?
    C3C C2C H2C . . 119.6 ?
    C1C C2C H2C . . 119.6 ?
    C4C C3C C2C . . 119.6(5) ?
    C4C C3C H3C . . 120.2 ?
    C2C C3C H3C . . 120.2 ?
    C5C C4C C3C . . 120.6(5) ?
    C5C C4C N3C . . 121.3(6) ?
    C3C C4C N3C . . 118.1(6) ?
    C4C C5C C6C . . 119.9(5) ?
    C4C C5C H5C . . 120.1 ?
    C6C C5C H5C . . 120.1 ?
    C5C C6C C1C . . 122.3(5) ?
    C5C C6C H6C . . 118.9 ?
    C1C C6C H6C . . 118.9 ?
    N1C C7C C8C . . 110.3(4) ?
    N1C C7C H7CA . . 109.6 ?
    C8C C7C H7CA . . 109.6 ?
    N1C C7C H7CB . . 109.6 ?
    C8C C7C H7CB . . 109.6 ?
    H7CA C7C H7CB . . 108.1 ?
    N2C C8C C7C . . 110.4(4) ?
    N2C C8C H8CA . . 109.6 ?
    C7C C8C H8CA . . 109.6 ?
    N2C C8C H8CB . . 109.6 ?
    C7C C8C H8CB . . 109.6 ?
    H8CA C8C H8CB . . 108.1 ?
    N2C C9C C10C . . 110.1(4) ?
    N2C C9C H9CA . . 109.6 ?
    C10C C9C H9CA . . 109.6 ?
    N2C C9C H9CB . . 109.6 ?
    C10C C9C H9CB . . 109.6 ?
    H9CA C9C H9CB . . 108.2 ?
    N1C C10C C9C . . 110.2(4) ?
    N1C C10C H10A . . 109.6 ?
    C9C C10C H10A . . 109.6 ?
    N1C C10C H10B . . 109.6 ?
    C9C C10C H10B . . 109.6 ?
    H10A C10C H10B . . 108.1 ?
    C12D C11D C16D . . 118.9(4) ?
    C12D C11D C17D . . 120.9(4) ?
    C16D C11D C17D . . 120.2(4) ?
    C11D C12D C13D . . 120.7(4) ?
    C11D C12D H12D . . 119.7 ?
    C13D C12D H12D . . 119.7 ?
    C14D C13D C12D . . 118.2(5) ?
    C14D C13D H13D . . 120.9 ?
    C12D C13D H13D . . 120.9 ?
    C15D C14D C13D . . 122.9(5) ?
    C15D C14D F1D . . 119.7(5) ?
    C13D C14D F1D . . 117.4(5) ?
    C14D C15D C16D . . 118.7(5) ?
    C14D C15D H15D . . 120.7 ?
    C16D C15D H15D . . 120.7 ?
    C15D C16D C11D . . 120.6(4) ?
    C15D C16D H16D . . 119.7 ?
    C11D C16D H16D . . 119.7 ?
    O3D C17D O4D . . 123.9(4) ?
    O3D C17D C11D . . 118.3(4) ?
    O4D C17D C11D . . 117.8(4) ?
    C1B N1B C10B . . 125.1(4) ?
    C1B N1B C7B . . 123.7(4) ?
    C10B N1B C7B . . 111.1(4) ?
    C8B N2B C9B . . 112.3(3) ?
    C8B N2B H2BA . . 113(3) ?
    C9B N2B H2BA . . 106(3) ?
    C8B N2B H2BB . . 110(3) ?
    C9B N2B H2BB . . 109(3) ?
    H2BA N2B H2BB . . 107(4) ?
    O2B N3B O1B . . 122.8(5) ?
    O2B N3B C4B . . 118.7(5) ?
    O1B N3B C4B . . 118.5(5) ?
    N1B C1B C2B . . 121.0(5) ?
    N1B C1B C6B . . 122.0(5) ?
    C2B C1B C6B . . 117.0(4) ?
    C3B C2B C1B . . 121.2(5) ?
    C3B C2B H2B . . 119.4 ?
    C1B C2B H2B . . 119.4 ?
    C4B C3B C2B . . 120.2(5) ?
    C4B C3B H3B . . 119.9 ?
    C2B C3B H3B . . 119.9 ?
    C3B C4B C5B . . 120.3(4) ?
    C3B C4B N3B . . 119.5(6) ?
    C5B C4B N3B . . 120.2(5) ?
    C6B C5B C4B . . 120.3(5) ?
    C6B C5B H5B . . 119.9 ?
    C4B C5B H5B . . 119.9 ?
    C5B C6B C1B . . 121.1(5) ?
    C5B C6B H6B . . 119.5 ?
    C1B C6B H6B . . 119.5 ?
    N1B C7B C8B . . 110.2(4) ?
    N1B C7B H7BA . . 109.6 ?
    C8B C7B H7BA . . 109.6 ?
    N1B C7B H7BB . . 109.6 ?
    C8B C7B H7BB . . 109.6 ?
    H7BA C7B H7BB . . 108.1 ?
    N2B C8B C7B . . 110.0(4) ?
    N2B C8B H8BA . . 109.7 ?
    C7B C8B H8BA . . 109.7 ?
    N2B C8B H8BB . . 109.7 ?
    C7B C8B H8BB . . 109.7 ?
    H8BA C8B H8BB . . 108.2 ?
    N2B C9B C10B . . 109.4(4) ?
    N2B C9B H9BA . . 109.8 ?
    C10B C9B H9BA . . 109.8 ?
    N2B C9B H9BB . . 109.8 ?
    C10B C9B H9BB . . 109.8 ?
    H9BA C9B H9BB . . 108.2 ?
    N1B C10B C9B . . 110.4(4) ?
    N1B C10B H10C . . 109.6 ?
    C9B C10B H10C . . 109.6 ?
    N1B C10B H10D . . 109.6 ?
    C9B C10B H10D . . 109.6 ?
    H10C C10B H10D . . 108.1 ?
    C12A C11A C16A . . 118.0(4) ?
    C12A C11A C17A . . 121.4(4) ?
    C16A C11A C17A . . 120.5(4) ?
    C15A C16A C11A . . 121.8(4) ?
    C15A C16A H16A . . 119.1 ?
    C11A C16A H16A . . 119.1 ?
    C14A C15A C16A . . 117.6(5) ?
    C14A C15A H15A . . 121.2 ?
    C16A C15A H15A . . 121.2 ?
    C15A C14A F1A . . 118.7(5) ?
    C15A C14A C13A . . 123.8(5) ?
    F1A C14A C13A . . 117.6(5) ?
    C14A C13A C12A . . 117.7(5) ?
    C14A C13A H13A . . 121.1 ?
    C12A C13A H13A . . 121.1 ?
    C11A C12A C13A . . 121.1(4) ?
    C11A C12A H12A . . 119.5 ?
    C13A C12A H12A . . 119.5 ?
    O3A C17A O4A . . 123.3(4) ?
    O3A C17A C11A . . 118.9(4) ?
    O4A C17A C11A . . 117.8(4) ?
    H5A O5 H5D . . 110(5) ?
    H6A O6 H6D . . 98(7) ?
    H7A O7 H7B . . 115(7) ?
loop_
    _geom_torsion_atom_site_label_1
    _geom_torsion_atom_site_label_2
    _geom_torsion_atom_site_label_3
    _geom_torsion_atom_site_label_4
    _geom_torsion_site_symmetry_1
    _geom_torsion_site_symmetry_2
    _geom_torsion_site_symmetry_3
    _geom_torsion_site_symmetry_4
    _geom_torsion
    _geom_torsion_publ_flag
    C7C N1C C1C C2C . . . . 8.1(7) ?
    C10C N1C C1C C2C . . . . -175.0(5) ?
    C7C N1C C1C C6C . . . . -172.0(4) ?
    C10C N1C C1C C6C . . . . 4.9(7) ?
    N1C C1C C2C C3C . . . . 178.4(4) ?
    C6C C1C C2C C3C . . . . -1.6(7) ?
    C1C C2C C3C C4C . . . . 0.3(7) ?
    C2C C3C C4C C5C . . . . 1.3(8) ?
    C2C C3C C4C N3C . . . . -178.2(4) ?
    O1C N3C C4C C5C . . . . -179.5(5) ?
    O2C N3C C4C C5C . . . . -0.4(7) ?
    O1C N3C C4C C3C . . . . -0.1(7) ?
    O2C N3C C4C C3C . . . . 179.0(5) ?
    C3C C4C C5C C6C . . . . -1.4(7) ?
    N3C C4C C5C C6C . . . . 178.0(4) ?
    C4C C5C C6C C1C . . . . 0.0(7) ?
    N1C C1C C6C C5C . . . . -178.5(4) ?
    C2C C1C C6C C5C . . . . 1.4(7) ?
    C1C N1C C7C C8C . . . . -124.1(5) ?
    C10C N1C C7C C8C . . . . 58.7(5) ?
    C9C N2C C8C C7C . . . . 55.0(5) ?
    N1C C7C C8C N2C . . . . -55.7(5) ?
    C8C N2C C9C C10C . . . . -55.5(5) ?
    C1C N1C C10C C9C . . . . 123.4(5) ?
    C7C N1C C10C C9C . . . . -59.4(6) ?
    N2C C9C C10C N1C . . . . 56.9(6) ?
    C16D C11D C12D C13D . . . . -1.1(8) ?
    C17D C11D C12D C13D . . . . 178.1(5) ?
    C11D C12D C13D C14D . . . . 0.8(8) ?
    C12D C13D C14D C15D . . . . -0.1(9) ?
    C12D C13D C14D F1D . . . . -179.0(5) ?
    C13D C14D C15D C16D . . . . -0.3(9) ?
    F1D C14D C15D C16D . . . . 178.6(4) ?
    C14D C15D C16D C11D . . . . -0.1(8) ?
    C12D C11D C16D C15D . . . . 0.8(7) ?
    C17D C11D C16D C15D . . . . -178.5(5) ?
    C12D C11D C17D O3D . . . . -2.2(7) ?
    C16D C11D C17D O3D . . . . 177.0(4) ?
    C12D C11D C17D O4D . . . . 178.6(4) ?
    C16D C11D C17D O4D . . . . -2.2(7) ?
    C10B N1B C1B C2B . . . . 167.7(4) ?
    C7B N1B C1B C2B . . . . -17.0(7) ?
    C10B N1B C1B C6B . . . . -10.8(7) ?
    C7B N1B C1B C6B . . . . 164.5(5) ?
    N1B C1B C2B C3B . . . . -178.7(4) ?
    C6B C1B C2B C3B . . . . -0.1(7) ?
    C1B C2B C3B C4B . . . . 0.4(7) ?
    C2B C3B C4B C5B . . . . -0.7(7) ?
    C2B C3B C4B N3B . . . . 178.8(4) ?
    O2B N3B C4B C3B . . . . 178.9(5) ?
    O1B N3B C4B C3B . . . . -0.7(7) ?
    O2B N3B C4B C5B . . . . -1.6(7) ?
    O1B N3B C4B C5B . . . . 178.8(5) ?
    C3B C4B C5B C6B . . . . 0.6(7) ?
    N3B C4B C5B C6B . . . . -178.9(4) ?
    C4B C5B C6B C1B . . . . -0.3(7) ?
    N1B C1B C6B C5B . . . . 178.6(4) ?
    C2B C1B C6B C5B . . . . 0.0(6) ?
    C1B N1B C7B C8B . . . . -116.6(5) ?
    C10B N1B C7B C8B . . . . 59.3(5) ?
    C9B N2B C8B C7B . . . . 55.5(5) ?
    N1B C7B C8B N2B . . . . -56.2(5) ?
    C8B N2B C9B C10B . . . . -55.5(5) ?
    C1B N1B C10B C9B . . . . 116.0(5) ?
    C7B N1B C10B C9B . . . . -59.8(5) ?
    N2B C9B C10B N1B . . . . 56.8(5) ?
    C12A C11A C16A C15A . . . . -1.5(7) ?
    C17A C11A C16A C15A . . . . 178.1(5) ?
    C11A C16A C15A C14A . . . . 1.1(8) ?
    C16A C15A C14A F1A . . . . 179.4(5) ?
    C16A C15A C14A C13A . . . . 0.1(9) ?
    C15A C14A C13A C12A . . . . -0.8(9) ?
    F1A C14A C13A C12A . . . . 179.8(5) ?
    C16A C11A C12A C13A . . . . 0.6(7) ?
    C17A C11A C12A C13A . . . . -178.9(5) ?
    C14A C13A C12A C11A . . . . 0.4(8) ?
    C12A C11A C17A O3A . . . . 8.3(7) ?
    C16A C11A C17A O3A . . . . -171.2(4) ?
    C12A C11A C17A O4A . . . . -174.1(4) ?
    C16A C11A C17A O4A . . . . 6.4(7) ?
loop_
    _geom_hbond_atom_site_label_D
    _geom_hbond_atom_site_label_H
    _geom_hbond_atom_site_label_A
    _geom_hbond_site_symmetry_A
    _geom_hbond_distance_DH
    _geom_hbond_distance_HA
    _geom_hbond_distance_DA
    _geom_hbond_angle_DHA
    _geom_hbond_publ_flag
    N2C H2CA O3D . 0.897(19) 1.84(2) 2.733(5) 176(4) yes
    N2C H2CB O4A 1_655 0.869(19) 1.87(2) 2.726(5) 166(4) yes
    C3C H3C O1C 3 0.93 2.62 3.261(7) 126 yes
    C9C H9CA O5 . 0.97 2.51 3.332(6) 142 yes
    C9C H9CB O2B . 0.97 2.53 3.401(6) 149 yes
    C15D H15D F1A 4_765 0.93 2.52 3.369(5) 152 yes
    N2B H2BA O4D 1_455 0.875(18) 1.92(2) 2.764(5) 163(4) yes
    N2B H2BB O3A . 0.892(18) 1.86(2) 2.739(5) 169(4) yes
    C3B H3B F1D 3_655 0.93 2.63 3.436(6) 145 yes
    C8B H8BA O1C . 0.97 2.53 3.437(6) 155 yes
    C8B H8BB O6 3 0.97 2.49 3.182(6) 129 yes
    C15A H15A F1D 4_466 0.93 2.48 3.310(5) 149 yes
    O5 H5A O3A 2 0.843(19) 1.96(2) 2.794(4) 172(5) yes
    O5 H5D O4D . 0.833(19) 1.95(2) 2.778(5) 175(5) yes
    O6 H6A O4A 3 0.84(2) 2.04(4) 2.795(6) 149(7) yes
    O6 H6D O7 . 0.84(2) 1.91(2) 2.744(7) 174(8) yes
    O7 H7A O3D . 0.83(2) 1.99(3) 2.794(5) 163(7) yes
    O7 H7B O5 3_665 0.83(2) 1.93(2) 2.759(6) 172(7) yes
_shelx_space_group_comment
;
The symmetry employed for this shelxl refinement is uniquely defined
by the following loop, which should always be used as a source of
symmetry information in preference to the above space-group names.
They are only intended as comments.
;
_shelx_estimated_absorpt_T_min     0.967
_shelx_estimated_absorpt_T_max     0.985
_shelx_hkl_file
;
   0   0   4   19.47    4.05   3
   0   0   5   -0.27    4.36   3
   0   0   6 5088.83   24.29   3
   0   0   7    8.97    5.51   3
   0   0   8 6888.29   32.67   3
   0   0   9   20.11    6.09   3
   0   0  10  233.60    8.61   3
   0   0  11    0.68    5.87   3
   0   0  12  456.71   12.36   3
   0   0  13   -3.38    6.42   3
   0   0  14 1372.12   21.07   3
   0   0  15   27.24    6.85   3
   0   0  16   -3.99    8.04   3
   0   0  17   -1.80    7.24   3
   0   0  18   10.98    7.75   3
   0   0  19   -7.56    8.29   3
   0   0  20  114.52   11.50   3
   0   0  21   14.21    8.40   3
   0   0  22  228.52   13.85   3
   0   0  23   -2.53   10.39   3
   0   0  26  -10.09   13.59   3
   0   0  27  -10.39   12.18   3
   0   0  28   -9.39   14.63   3
   0   1   3  396.56    6.58   3
   0  -1  -4   75.24    2.52   0
   0  -1   4   72.76    4.29   4
   0   1   4   73.07    5.10   3
   0   1   5 2318.42   16.38   3
   0  -1   5 2368.75   14.46   4
   0  -1  -5 2379.29    9.48   0
   0   1   613647.60   24.70   0
   0  -1   613694.60   36.64   4
   0   1   613652.10   41.08   3
   0   1   7 1426.87    9.30   0
   0   1   7 1450.94   15.33   3
   0   1   8  714.46    7.42   0
   0   1   8  712.66   12.34   3
   0   1   9   57.75    3.87   0
   0   1   9   52.47    6.71   3
   0   1  10   52.89    7.00   3
   0   1  10   63.96    4.11   0
   0   1  11   17.42    6.91   3
   0   1  11   21.27    4.08   0
   0   1  12  219.36   10.40   3
   0   1  12  223.63    6.24   0
   0   1  13  562.86    9.14   0
   0  -1  13  632.18   14.25   3
   0   1  13  583.33   14.41   3
   0   1  14  298.69   12.21   3
   0   1  14  307.46    7.62   0
   0  -1  14  347.70   12.04   3
   0   1  15   47.16    8.84   3
   0  -1  15   51.30    8.52   3
   0   1  16   82.93   10.45   3
   0  -1  16   80.32    8.56   3
   0   1  17   20.40    9.16   3
   0  -1  17   18.68    8.38   3
   0  -1  18   -1.71    8.23   3
   0   1  18   -9.34    9.42   3
   0  -1  19   56.20    9.81   3
   0   1  19   45.93   11.45   3
   0  -1  20   58.79   10.58   3
   0   1  20   48.41   11.16   3
   0  -1  21   12.22    9.10   3
   0   1  21   11.87   11.07   3
   0  -1  22   -5.92   10.10   3
   0   1  22    6.89    9.96   3
   0   1  23    4.66   11.67   3
   0  -1  23   -8.48    8.37   3
   0   1  24  -11.26   11.82   3
   0  -1  24   -8.19    8.75   3
   0  -1  25   -0.90    9.43   3
   0   1  25    0.80   10.79   3
   0   1  26    1.61   10.46   3
   0   1  27    5.57   11.96   3
   0  -1  27   11.58   10.86   3
   0   1  28   12.44   15.18   3
   0  -1  28   -4.03   12.50   3
   0   2   018941.30  156.24   2
   0   2   019218.10  144.76   1
   0  -2  -115297.50   30.60   5
   0   2  -115344.30   31.55   1
   0   2   115135.80  138.52   1
   0   2  -115161.40  140.13   2
   0   2   115377.20   35.85   2
   0  -2  -2 5526.19   20.43   5
   0   2   2 5433.26   22.85   1
   0   2   2 5471.02   22.38   3
   0   2  -2 5437.36   22.34   2
   0  -2  -3   98.26    5.05   5
   0   2   3   88.60    5.74   3
   0  -2   4    8.50    3.39   4
   0   2   4    9.64    5.44   3
   0  -2   5 1155.15   10.27   4
   0   2   5 1138.62   13.05   3
   0  -2   6 1336.61   11.91   4
   0   2   6 1336.66   14.63   3
   0  -2  -7  387.33    5.12   0
   0  -2   7  390.30    8.04   4
   0   2   7  381.79    9.92   3
   0  -2   8  159.44    6.54   4
   0   2   8  170.34    8.25   3
   0  -2  -8  164.40    3.96   0
   0   2   9   21.78    6.87   3
   0   2  10   41.48    7.60   3
   0   2  11   49.21    7.71   3
   0   2  12   54.54    8.17   3
   0   2  13  161.34   10.32   3
   0   2  14  201.65   11.29   3
   0   2  15    4.11    8.09   3
   0   2  16   16.08    9.53   3
   0   2  17   68.01   10.37   3
   0  -2  18   37.10    9.31   3
   0   2  18   37.30   10.13   3
   0  -2  19   58.17   10.07   3
   0   2  19   58.66   11.76   3
   0  -2  20   61.45   10.80   3
   0   2  20   51.51   11.40   3
   0   2  21  100.24   13.05   3
   0  -2  21   75.17   11.07   3
   0  -2  22   28.06    9.68   3
   0   2  22   25.14   11.57   3
   0   2  23    5.27   10.56   3
   0  -2  23  -27.89   10.01   3
   0  -2  24  -10.13    9.31   3
   0   2  24    3.27   11.98   3
   0  -2  25  -17.46    9.51   3
   0   2  25   27.08   12.04   3
   0  -2  26  -13.92   10.54   3
   0   2  26   -1.95   12.28   3
   0  -2  27   -7.34   12.13   3
   0   2  27  -19.40   13.49   3
   0   2  28   21.02   14.21   3
   0  -2  28  -20.19   12.56   3
   0   3   0   -0.87    4.84   2
   0   3   0   -2.14    5.14   1
   0   3   1 5845.95   27.30   2
   0   3   1 5931.60   26.27   1
   0  -3  -1 5887.97   19.43   4
   0   3  -1 5861.53   24.56   1
   0  -3  -1 5783.09   23.06   5
   0   3  -1 5814.04   27.08   2
   0  -3  -2  176.32    6.09   5
   0  -3  -2  172.40    5.43   4
   0   3   2  181.45    7.08   1
   0   3   2  174.16    6.86   2
   0   3  -2  187.46    6.65   2
   0  -3  -3  356.59    7.65   5
   0  -3   3  334.35    5.14   4
   0   3   3  361.98    8.88   1
   0   3  -3  362.42    8.43   2
   0   3   4  159.37    7.73   1
   0   3   4  146.56    7.64   3
   0  -3   4  143.69    4.31   4
   0  -3  -4  162.13    6.45   5
   0   3   5  243.15    8.65   3
   0  -3   5  244.35    5.61   4
   0   3   6   20.68    6.37   3
   0  -3   6   22.70    4.17   4
   0  -3   7  237.71    6.67   4
   0   3   7  252.39    9.51   3
   0  -3   8  258.35    7.21   4
   0   3   8  277.83   10.05   3
   0  -3   9   88.96    5.79   4
   0  -3  -9   87.94    3.65   0
   0   3   9  102.88    8.29   3
   0  -3 -10   34.69    3.12   0
   0   3  10   53.40    7.63   3
   0   3  11  137.10    9.30   3
   0   3  12   12.29    8.18   3
   0   3  13   52.10    9.01   3
   0   3  14    5.39    8.38   3
   0   3  15   51.41    9.31   3
   0   3  16   12.34    9.37   3
   0   3  17    9.82    8.98   3
   0   3  18   52.54   10.50   3
   0   3  19   26.51   11.13   3
   0   3  20    9.89   11.70   3
   0   3  21   10.41   10.45   3
   0  -3  21    5.98    7.28   3
   0  -3  22    7.37    9.29   3
   0   3  22   12.56   11.08   3
   0   3  23    9.38   10.25   3
   0  -3  23    7.85    9.24   3
   0  -3  24   -4.54    9.39   3
   0   3  24   16.47   11.21   3
   0  -3  25  -10.96    9.93   3
   0   3  25    5.18   13.41   3
   0  -3  26    2.42   11.54   3
   0   3  26    5.72   12.05   3
   0   3  27   42.81   13.83   3
   0  -3  27   31.83   12.33   3
   0   4   0   17.17    5.36   1
   0   4   0    8.61    5.80   2
   0  -4   0   14.49    3.98   4
   0  -4  -1    0.26    4.11   5
   0   4  -1    5.60    5.21   1
   0   4   1    1.28    5.77   2
   0   4   1   -0.07    5.33   1
   0  -4   1    6.27    3.48   4
   0  -4  -1   12.38    3.64   4
   0   4  -1    2.62    4.87   2
   0   4  -2  401.65    9.50   2
   0   4   2  387.95   10.03   2
   0  -4  -2  409.67    8.40   5
   0  -4   2  386.15    5.91   4
   0   4   2  415.39    9.84   1
   0  -4  -2  397.36    7.26   4
   0   4   3  839.72   13.56   2
   0  -4  -3  900.92   10.80   4
   0   4  -3  900.09   13.33   2
   0  -4  -3  905.93   12.12   5
   0  -4   3  874.22    8.17   4
   0   4   3  940.24   14.04   1
   0   4   4    7.93    6.27   1
   0   4  -4    7.96    5.13   2
   0  -4  -4   15.91    5.05   5
   0  -4   4    7.33    3.20   4
   0  -4   5  413.76    6.62   4
   0   4   5  398.34   10.99   3
   0   4   5  430.76   11.56   1
   0  -4   6   75.05    4.62   4
   0   4   6   75.32    7.71   1
   0   4   6   75.44    8.30   3
   0   4   7   66.95    8.04   3
   0  -4   7   80.81    5.10   4
   0   4   8   38.85    7.60   3
   0  -4   8   45.82    4.72   4
   0   4   9   38.83    8.33   3
   0  -4   9   22.50    4.60   4
   0  -4  10   22.26    4.91   4
   0   4  10   51.41    8.63   3
   0   4  11    4.23    8.55   3
   0   4  12   21.59    9.06   3
   0   4  13    7.47    7.37   3
   0   4  14   45.54   10.22   3
   0   4  15    7.98    9.33   3
   0   4  16   31.66    9.83   3
   0   4  17  134.14   12.30   3
   0   4  18   30.29   10.19   3
   0   4  19   32.82   11.11   3
   0   4  20   44.17   11.08   3
   0   4  21   39.76   11.41   3
   0   4  22    8.67   12.14   3
   0  -4  23   49.26   10.42   3
   0   4  23    0.00   12.28   3
   0  -4  24   30.21   10.03   3
   0   4  24   22.56   12.75   3
   0   4  25   26.05   12.03   3
   0  -4  25   -8.89   10.97   3
   0  -4  26   20.65   11.61   3
   0   4  26   27.17   12.29   3
   0   5   0   -6.24    6.23   2
   0   5   0   -4.48    6.11   1
   0  -5   0   -1.97    4.32   4
   0   5  -1 1450.08   18.35   2
   0   5   1 1498.35   17.66   1
   0   5   1 1498.56   18.81   2
   0  -5  -1 1441.81   12.51   4
   0  -5  -1 1498.93   15.07   5
   0   5  -1 1496.42   16.85   1
   0  -5   1 1411.36   10.95   4
   0  -5   2  104.87    4.80   4
   0  -5  -2  131.65    5.33   4
   0   5  -2  130.22    7.62   2
   0   5   2  106.68    8.27   1
   0  -5  -2  117.25    6.19   5
   0   5   2  132.21    8.36   2
   0   5   3   46.44    7.09   1
   0  -5   3   37.11    3.60   4
   0  -5  -3   43.72    5.25   5
   0   5   3   46.02    7.31   2
   0  -5  -3   40.19    4.94   4
   0   5  -3   35.11    6.36   2
   0  -5   4   95.07    4.02   4
   0  -5  -4  114.25    6.14   4
   0  -5  -4  118.11    6.54   5
   0   5   4  114.91    8.38   2
   0   5  -4  113.96    7.60   2
   0   5   4  118.93    8.30   1
   0   5  -5   17.67    5.58   2
   0  -5   5    9.94    3.27   4
   0  -5  -5   24.37    5.26   5
   0   5   5   20.83    7.09   1
   0   5   5   14.33    6.54   2
   0   5   6   67.82    7.87   1
   0  -5   6   62.04    4.26   4
   0   5   7    9.96    7.87   3
   0  -5   7   14.20    4.04   4
   0   5   7   16.70    7.50   1
   0   5   8   -1.34    7.34   1
   0  -5   8   -1.25    3.75   4
   0   5   8   -0.37    7.70   3
   0   5   9    0.49    8.20   3
   0  -5   9   -3.08    4.11   4
   0  -5  10    1.08    4.55   4
   0   5  10   -0.99    8.70   3
   0   5  11    6.69    9.18   3
   0   5  12   13.19    8.98   3
   0   5  13    7.32   10.02   3
   0   5  14   -2.21   10.56   3
   0   5  15    2.14   10.51   3
   0   5  16    1.02   10.81   3
   0   5  17   17.64   11.33   3
   0   5  18    7.79   11.55   3
   0   5  19    5.13   12.33   3
   0   5  20   28.76   13.53   3
   0   5  21    0.52   13.12   3
   0   5  22   20.30   14.57   3
   0   5  23    9.64   13.80   3
   0   5  24   -2.26   14.30   3
   0   5  25   42.50   16.71   3
   0   5  26    8.07   15.95   3
   0  -5  26    7.12   13.59   3
   0   6   0   12.78    7.22   1
   0   6   0    1.08    6.91   2
   0  -6   0   15.92    5.03   5
   0  -6  -1  195.43    7.03   5
   0   6   1  184.88    9.39   1
   0   6  -1  191.41    9.26   2
   0   6  -1  183.63    9.05   1
   0   6   1  197.13    9.95   2
   0   6   2    6.47    6.89   1
   0  -6  -2    3.85    5.01   5
   0   6  -2    4.18    6.03   2
   0   6   2    8.76    7.27   2
   0  -6  -3  462.16   10.45   5
   0   6   3  444.81   13.10   1
   0   6  -3  454.50   12.72   2
   0  -6  -3  459.08    8.86   4
   0   6   3  468.79   13.42   2
   0  -6  -4  270.26    8.00   4
   0   6  -4  275.18   10.69   2
   0   6   4  278.85   11.57   1
   0  -6  -4  288.43    8.72   5
   0   6   4  285.65   11.52   2
   0  -6  -5    5.13    5.23   4
   0   6   5    0.32    7.47   2
   0   6  -5    2.98    6.03   2
   0  -6  -5   15.21    4.81   5
   0   6   5   11.95    6.98   1
   0   6   6   49.27    8.30   1
   0  -6  -6   47.68    6.27   4
   0   6   6   54.96    8.25   2
   0   6   7   35.90    8.23   1
   0   6   8   11.24    8.38   1
   0   6   9    7.06    8.49   1
   0   6  10    8.74    8.69   1
   0   6  10    9.61    9.48   3
   0   6  11   37.91   10.14   3
   0   6  11   41.11   10.49   1
   0   6  12   -4.22    9.81   3
   0   6  12    8.60    9.02   1
   0   6  13   -2.44   10.16   3
   0   6  14   34.82   11.46   3
   0   6  15    5.25   11.24   3
   0   6  16    5.20   10.65   3
   0   6  17    7.15   11.85   3
   0   6  18   -3.36   12.24   3
   0   6  19   10.62   11.96   3
   0   6  20    3.01   13.98   3
   0   6  21    3.71   13.32   3
   0   6  22   -5.83   13.11   3
   0   6  23    1.30   13.66   3
   0   6  24    1.96   11.26   3
   0   7   0    4.66    6.91   1
   0   7   0   -0.77    6.64   2
   0   7  -1    5.60    6.62   2
   0   7   1   16.21    7.27   1
   0   7   1   -1.02    7.24   2
   0   7   2    2.37    7.53   2
   0   7   2   -0.67    7.24   1
   0   7  -2   -1.78    6.46   2
   0   7  -3    8.49    6.98   2
   0  -7  -3    9.06    5.12   5
   0   7   3    2.93    7.50   2
   0   7   3    7.12    7.65   1
   0   7   4   48.80    9.02   1
   0   7   4   61.02    8.92   2
   0   7  -4   50.16    6.02   2
   0  -7  -4   58.75    6.35   5
   0   7  -5  224.13    8.92   2
   0   7   5  257.66   12.07   1
   0   7   5  233.37   12.25   2
   0   7   6   31.97    8.90   2
   0   7  -6   31.33    7.74   2
   0   7   6   40.31    7.98   1
   0   7   7   10.28    8.82   2
   0   7   7    5.04    8.05   1
   0   7   8   -1.08    7.65   1
   0   7   8   13.97    9.02   2
   0   7   9   65.11   10.28   1
   0   7   9  106.01   10.90   2
   0   7  10    2.94    8.71   1
   0   7  11   13.64    9.16   1
   0   7  12   10.25   10.18   1
   0   7  13    4.22   10.65   3
   0   7  13    6.10   10.06   1
   0   7  14    5.41   10.00   1
   0   7  14    0.26   11.58   3
   0   7  15  -14.07   11.81   3
   0   7  15   -2.34   10.55   1
   0   7  16   28.14   14.03   3
   0   7  16   35.03   10.80   1
   0   7  17   28.87   11.00   1
   0   7  17   24.25   13.21   3
   0   7  18    4.06   10.79   1
   0   7  18    2.01   12.26   3
   0   7  19    4.86   13.72   3
   0   7  20    0.72   15.04   3
   0   7  21   12.67   14.47   3
   0   7  22  -15.29   15.51   3
   0   7  23    2.12   14.65   3
   0   8   0  124.29   10.39   2
   0   8   0  114.64    9.80   1
   0   8  -1   -6.34    8.22   2
   0   8   1   -3.51    8.16   2
   0   8   1    6.35    8.13   1
   0   8   2  107.39   10.60   2
   0   8  -2  104.18   10.09   2
   0   8   2  107.13   10.80   1
   0   8   3  156.80   11.68   1
   0   8  -3  150.10   11.12   2
   0   8   3  165.46   11.75   2
   0   8   4   81.34   10.76   1
   0   8  -4   62.49    9.43   2
   0   8   4   58.80    9.97   2
   0   8  -5  153.57   11.02   2
   0   8   5  163.74   12.01   1
   0   8   5  181.16   12.78   2
   0   8   6    9.87    8.85   2
   0   8  -6   10.09    7.83   2
   0   8   6    6.47    9.75   1
   0   8   7    6.43    9.91   1
   0   8   7    7.06    9.58   2
   0   8   8   28.88   10.06   2
   0   8   8   34.84    9.37   1
   0   8   9   14.76    9.26   1
   0   8   9    9.80    9.80   2
   0   8  10    2.69    9.60   2
   0   8  10  -36.79    8.57   1
   0   8  11   62.92   11.64   1
   0   8  11   64.22   11.81   2
   0   8  12   19.82    9.86   1
   0   8  13    2.22    9.57   1
   0   8  14   16.76   10.10   1
   0   8  15   25.10   11.58   1
   0   8  16    4.49   10.78   1
   0   8  17    9.60   10.42   1
   0   8  17   14.55   14.29   3
   0   8  18   29.55   15.28   3
   0   8  18   26.04   10.68   1
   0   8  19  -18.02   14.41   3
   0   8  19   14.68   11.12   1
   0   8  20  -34.65   13.87   3
   0   8  20   42.12   11.15   1
   0   8  21  -17.39   14.37   3
   0   8  21    2.25   12.20   1
   0   9   0   -2.94    6.85   2
   0   9   1    1.10    7.09   2
   0   9  -1    0.73    6.40   2
   0   9   1   -4.58    8.99   1
   0   9  -2    5.72    7.25   2
   0   9   2    9.73    9.03   1
   0   9   2    1.37    7.73   2
   0   9  -3   10.39    7.40   2
   0   9   3   21.81    9.25   1
   0   9   4   31.90   10.05   1
   0   9   4    6.65   10.54   2
   0   9  -4   16.91    7.53   2
   0   9  -5   31.43    5.66   2
   0   9   5   29.98    9.76   1
   0   9   5   13.47   10.20   2
   0   9   6   15.29   10.51   2
   0   9  -6   32.40    5.83   2
   0   9   6   31.03   10.77   1
   0   9   7   12.20    9.93   2
   0   9   7   14.75   10.03   1
   0   9   8   -5.30   10.62   1
   0   9   8   -3.39   10.01   2
   0   9   9   34.54   10.57   1
   0   9   9   44.57   10.99   2
   0   9  10   -3.80   11.82   2
   0   9  10   -7.19    9.90   1
   0   9  11    3.23   12.06   1
   0   9  11   11.27   10.91   2
   0   9  12    5.69   10.46   2
   0   9  12   10.08    8.94   1
   0   9  13  -10.35   10.10   1
   0   9  13    4.37   11.47   2
   0   9  14   -2.00   11.20   2
   0   9  14  -14.60    9.34   1
   0   9  15   13.28   11.00   2
   0   9  15   11.58   10.67   1
   0   9  16   18.34   10.89   1
   0   9  17   -3.19   11.45   1
   0   9  18   15.82   11.70   1
   0   9  19    0.26   12.29   1
   0  10   0   -9.59    7.05   2
   0  10  -1   19.21    7.79   2
   0  10   1    5.38    6.75   2
   0  10  -2    8.79    7.23   2
   0  10   2  -11.39    6.84   2
   0  10   3   -6.76    7.65   2
   0  10  -3   20.67    7.69   2
   0  10  -4   15.98    6.56   2
   0  10   4  -16.28    9.69   2
   0  10   5   13.71   11.24   1
   0  10  -5   20.76    7.94   2
   0  10   5   -3.22   10.10   2
   0  10   6   -0.39    9.94   2
   0  10   6    3.87    9.59   1
   0  10   7   -2.09   11.74   1
   0  10   7   -8.66    9.65   2
   0  10   8    3.47   10.04   2
   0  10   8   -1.13   11.23   1
   0  10   9    4.92   10.84   2
   0  10   9    9.55   11.97   1
   0  10  10  -13.64   11.31   1
   0  10  10   12.08   12.56   2
   0  10  11  -25.78   11.04   1
   0  10  11    4.45   10.48   2
   0  10  12    4.90   11.69   1
   0  10  12   18.49   11.90   2
   0  10  13   26.39   13.14   2
   0  10  13   13.61   11.06   1
   0  10  14    7.58   11.24   2
   0  10  14    0.95   10.90   1
   0  10  15    2.81   11.72   2
   0  10  15    7.32   11.56   1
   0  10  16   27.06   14.13   2
   0  10  16   -8.24   12.17   1
   0  10  17   30.66   13.10   2
   0  10  17  -24.87   12.82   1
   0  11   0   -1.93    8.57   2
   0  11  -1   -3.81    8.57   2
   0  11   1   13.03    8.69   2
   0  11  -2   -8.35    8.11   2
   0  11   2    1.26    8.98   2
   0  11  -3   -0.59    8.18   2
   0  11   3   -2.66    9.06   2
   0  11  -4    3.80    7.62   2
   0  11   4    5.54    7.63   2
   0  11  -5   29.84    9.35   2
   0  11   5  -17.66    8.97   2
   0  11   7  -26.31   10.32   2
   0  11   8    8.26   10.30   2
   0  11   9  -12.91   11.86   2
   0  11  10  -12.27   12.73   2
   0  11  11   18.73   13.06   2
   0  11  12   15.62   13.49   1
   0  11  12   -5.27   13.07   2
   0  11  13   32.87   13.20   1
   0  11  13   17.78   12.89   2
   0  11  14  -29.74   13.66   1
   0  12   0   -4.31    9.55   2
   0  12  -1   24.61    9.35   2
   0  12   1   -3.83    9.75   2
   0  12   2   -5.58   10.17   2
   0  12  -2    9.63    9.73   2
   0  12  -3   45.22   10.19   2
   0  12   3   -7.53   10.18   2
   0  12  -4   19.85    9.64   2
   0  12   4  -14.96   10.39   2
   0  12   5   -3.84   10.47   2
   0  12   6    3.78   10.36   2
  -1   0  28  -19.96   13.46   3
  -1   0  26   -4.71   13.59   3
  -1   0  25  -28.36   11.56   3
  -1   0  23   -6.87   10.70   3
  -1   0  22    0.83    9.93   3
  -1   0  21    9.70   10.01   3
  -1   0  20   14.97    9.39   3
  -1   0  19  301.07   13.58   3
  -1   0  18    1.90    7.64   3
  -1   0  17   -3.30    7.52   3
  -1   0  16   -4.90    5.12   0
  -1   0  16    5.87    7.34   3
  -1   0  15  171.46   10.39   3
  -1   0  15  169.23    7.65   0
  -1   0  14    0.14    6.71   3
  -1   0  13  759.48   15.13   3
  -1   0  12    6.17    6.16   3
  -1   0  11   70.19    7.16   3
  -1   0  10    9.95    5.86   3
  -1   0   9 3249.03   23.75   3
  -1   0   8   -5.12    5.12   3
  -1   0   7  639.38   10.25   3
  -1   0   6    5.45    5.36   3
  -1   0   514829.00   35.81   3
  -1   0   4   -0.92    3.85   3
  -1   0   3    6.97    3.02   0
   1   0   3 7662.98   21.96   4
   1   0   4    1.88    4.46   4
   1   0   5  335.30    7.63   4
   1   0   6   -1.17    5.09   4
   1   0   713091.40   41.52   4
   1   0   713150.40   42.54   3
   1   0   8    6.92    5.96   3
   1   0   9    5.67    6.12   3
   1   0  10   -2.85    6.09   3
   1   0  11 2690.56   25.27   3
   1   0  12   20.89    7.82   3
   1   0  13 2612.93   27.50   3
   1   0  14   36.98    7.73   3
   1   0  15  136.19   10.48   3
   1   0  16   -5.56    8.51   3
   1   0  17  197.75   12.03   3
   1   0  18    3.05    8.04   3
   1   0  19   13.32    9.61   3
   1   0  20    0.57    9.03   3
   1   0  21   68.33   11.05   3
   1   0  22   11.84   10.42   3
   1   0  23   13.16    7.52   3
   1   0  24  -16.55   10.37   3
   1   0  25   50.28   12.47   3
   1   0  26  -17.39   13.04   3
   1   0  27  -32.61   11.05   3
   1   0  28  -31.15   12.25   3
  -1   1  28   36.70   13.25   3
  -1   1  27   22.63   12.34   3
  -1  -1  27   -6.41   10.97   3
  -1   1  26   -2.33   12.89   3
  -1  -1  26   26.42    9.63   3
  -1   1  25   -4.37   10.39   3
  -1  -1  25   22.78    8.68   3
  -1   1  24    2.12   11.66   3
  -1  -1  24   -9.16    9.07   3
  -1  -1  23   -0.23    9.10   3
  -1   1  23    5.89   10.49   3
  -1   1  22   -8.34   11.40   3
  -1  -1  22    0.34    8.24   3
  -1   1  21   35.60   11.65   3
  -1  -1  21   42.58   10.23   3
  -1  -1  20   27.43    9.38   3
  -1   1  20   22.52   10.70   3
  -1  -1  19   28.71    8.97   3
  -1   1  19   19.76   10.56   3
  -1   1  18   -1.79    9.18   3
  -1  -1  18   -3.12    8.19   3
  -1   1  17   -8.27    8.47   3
  -1  -1  17   -7.07    7.21   3
  -1   1  16  -10.42    8.45   3
  -1  -1  16    5.25    7.13   3
  -1   1  15  117.00   10.09   3
  -1  -1  15  108.97    8.91   3
  -1   1  15  164.73    6.94   0
  -1   1  14   16.35    4.79   0
  -1  -1  14   17.11    6.83   3
  -1   1  14   14.08    7.71   3
  -1   1  13   26.87    4.80   0
  -1   1  13   25.67    7.59   3
  -1  -1  13   27.88    7.27   3
  -1   1  12   96.52    5.27   0
  -1   1  12   90.02    8.77   3
  -1  -1  12   89.37    6.99   3
  -1   1  11   25.68    7.03   3
  -1   1  11   23.77    4.23   0
  -1   1  10   -0.25    6.21   3
  -1   1  10    3.40    3.89   0
  -1   1   9  398.18   10.47   3
  -1   1   9  385.48    6.91   0
  -1   1   8  165.48    7.81   3
  -1   1   8  164.07    5.10   0
  -1   1   7 5234.79   19.60   0
  -1   1   7 5384.16   27.49   3
  -1   1   6 2887.63   19.08   3
   1  -1  -6 2840.12   13.77   0
   1  -1  -5  860.56    7.65   0
  -1   1   5  849.75   10.46   3
  -1   1   4    3.07    4.38   3
  -1   1   3   56.80    4.54   3
  -1   1   2    1.24    3.31   3
  -1  -1  -2  124.28    4.66   5
   1   1   3  899.98    8.98   3
   1  -1   3  930.80    8.66   4
  -1  -1  -3  925.14    9.44   5
   1  -1   4  567.28    8.07   4
   1   1   4  560.50    8.51   3
   1   1   5 1542.19   13.96   3
   1  -1   5 1560.10   13.35   4
   1  -1   6  561.37    9.53   4
   1   1   6  512.06    4.39   0
   1   1   6  535.72    9.99   3
   1  -1   7 4830.55   25.30   4
   1   1   7 4735.61   14.08   0
   1   1   7 4783.82   26.74   3
   1  -1   8    4.02    5.56   4
   1   1   8   10.48    5.61   3
   1   1   8   10.96    2.56   0
   1  -1   9   63.54    6.55   4
   1   1   9   63.75    6.63   3
   1   1   9   57.88    3.43   0
   1   1  10  453.52   11.42   3
   1   1  10  446.63    6.41   0
   1   1  11 1748.58   20.80   3
   1   1  11 1723.83   12.41   0
   1   1  12   10.49    3.82   0
   1   1  12   11.74    7.05   3
   1   1  13  476.42    8.09   0
   1   1  13  476.38   13.50   3
   1  -1  14  117.06    9.71   3
   1   1  14  140.74   10.13   3
   1  -1  15  180.43   10.95   3
   1   1  15  165.82   10.55   3
   1   1  16   14.19    8.46   3
   1  -1  16   28.49    8.12   3
   1  -1  17   -1.66    8.27   3
   1   1  17    6.34    9.09   3
   1  -1  18   55.00    9.49   3
   1   1  18   50.34   10.89   3
   1   1  19  235.62   14.07   3
   1  -1  19  249.86   13.53   3
   1  -1  20    4.34   10.42   3
   1   1  20    8.09   10.43   3
   1  -1  21   -4.01    9.13   3
   1   1  21    0.52   10.92   3
   1   1  22  -12.44   11.55   3
   1  -1  22   -7.06    9.17   3
   1   1  23   -3.89   12.57   3
   1  -1  23  -16.87    7.91   3
   1  -1  24  -17.41    9.15   3
   1   1  24  -27.56   11.19   3
   1  -1  25    9.06    9.67   3
   1   1  25    0.12   10.47   3
   1   1  26  -19.18   12.78   3
   1  -1  26   22.55   10.71   3
   1  -1  27   21.89   11.86   3
   1   1  27    5.16   12.07   3
  -1   2  28   30.11   13.33   3
  -1  -2  28  -16.12   12.25   3
  -1   2  27   16.24   12.88   3
  -1  -2  27    0.50   11.37   3
  -1  -2  26  -21.23    9.91   3
  -1   2  26   19.19   12.42   3
  -1  -2  25  -12.90   10.50   3
  -1   2  25    6.88   10.83   3
  -1  -2  24  -26.56    8.62   3
  -1   2  24   -0.25   12.68   3
  -1   2  23   16.05   11.51   3
  -1  -2  23   -4.76    8.32   3
  -1   2  22    0.98   10.75   3
  -1  -2  22    1.73    8.39   3
  -1   2  21   70.65   12.22   3
  -1  -2  21   75.24   11.38   3
  -1  -2  20   51.69   10.53   3
  -1   2  20   81.59   13.10   3
  -1   2  19   35.65   10.90   3
  -1  -2  19   28.58    8.28   3
  -1   2  18   18.11   10.16   3
  -1  -2  18   24.14    8.44   3
  -1  -2  17   -0.42    7.61   3
  -1   2  17    5.75    8.79   3
  -1   2  16    4.18    8.63   3
  -1   2  15   12.44    9.13   3
  -1   2  14   13.35    8.40   3
  -1   2  13   60.96    8.53   3
  -1   2  12    6.70    7.07   3
  -1   2  11  138.27    9.05   3
  -1   2  10    7.76    6.48   3
   1  -2  -9   13.64    3.51   0
  -1   2   9    9.09    6.24   3
   1  -2  -8  178.76    4.82   0
  -1   2   8  182.51    8.18   3
  -1   2   7  188.28    7.62   3
  -1   2   6   19.97    6.12   3
  -1   2   5   69.91    6.38   3
  -1   2   4  178.52    6.99   3
  -1   2   3   23.12    5.45   3
   1  -2  -2   25.01    4.49   4
   1   2  -2   24.95    3.79   2
  -1   2   1 1270.23   11.50   2
  -1   2   1 1243.50    9.69   1
   1   2  -1 1265.15   10.41   2
   1  -2  -1 1252.30    9.26   4
   1   2  -1 1280.66   11.07   1
  -1   2   0   38.27    4.74   2
   1   2   0   36.79    4.91   1
   1   2   0   37.10    4.05   2
  -1   2  -1 2552.66   15.80   2
   1   2   1 2543.75   16.25   1
   1  -2   1 2413.94   12.18   4
   1  -2   2 6740.81   20.39   4
  -1  -2  -2 6774.78   24.95   5
   1   2   2 6795.85   26.92   1
   1   2   2 6719.76   24.16   3
  -1   2  -2 6739.85   26.10   2
  -1  -2  -3 1145.11   11.83   5
   1  -2   3 1162.65    9.67   4
   1   2   3 1181.05   12.96   1
   1   2   3 1163.86   11.56   3
  -1  -2  -4   30.24    5.28   5
   1   2   4   30.21    5.20   3
   1  -2   4   25.90    4.32   4
   1   2   5   39.66    5.44   3
   1  -2   5   39.51    4.89   4
   1   2   6 1002.93   13.01   3
   1  -2   6  992.46   11.43   4
   1  -2   7  117.72    6.26   4
   1   2   7  114.29    7.05   3
   1  -2   8    6.26    5.21   4
   1   2   8    5.89    6.06   3
   1  -2   9  833.73   12.68   4
   1   2   9  812.96   14.19   3
   1   2  10  231.25    9.78   3
   1  -2  10  223.61    8.84   4
   1  -2  11   36.16    6.41   4
   1   2  11   46.31    7.77   3
   1   2  12  760.83   15.86   3
   1   2  13  446.61   13.74   3
   1   2  14    4.77    8.38   3
   1   2  15    8.15    8.76   3
   1   2  16   52.61   10.11   3
   1   2  17   48.40   10.27   3
   1  -2  18   13.52    8.17   3
   1   2  18    2.91    9.12   3
   1  -2  19   -1.46    9.16   3
   1   2  19    2.04    9.75   3
   1   2  20   66.20   12.17   3
   1  -2  20   44.94   10.73   3
   1   2  21   28.03   11.75   3
   1  -2  21   41.73   10.37   3
   1  -2  22  -16.81    8.19   3
   1   2  22    8.52    9.26   3
   1  -2  23   -6.16    8.73   3
   1   2  23   -1.19   11.30   3
   1  -2  24   -4.60    9.30   3
   1   2  24    9.35   12.00   3
   1  -2  25    2.89   10.44   3
   1   2  25   31.54   11.91   3
   1  -2  26    4.47   10.84   3
   1   2  26   11.36   12.60   3
   1  -2  27   -0.22   12.15   3
   1   2  27    8.25   12.01   3
  -1  -3  28   25.22   11.63   3
  -1   3  27    6.75   12.02   3
  -1  -3  27    5.07   11.85   3
  -1  -3  26  -17.77   10.25   3
  -1   3  26    3.63   11.45   3
  -1   3  25    6.57    9.76   3
  -1  -3  25    2.00    9.87   3
  -1   3  24   29.77   11.62   3
  -1  -3  24   -4.94    8.70   3
  -1   3  23   26.18   11.06   3
  -1  -3  23   -2.26    8.46   3
  -1   3  22   23.96   11.44   3
  -1  -3  22   27.93    9.20   3
  -1   3  21   17.94   10.82   3
  -1  -3  21    9.04   10.16   3
  -1   3  20   98.88   12.73   3
  -1  -3  20   87.02   10.85   3
  -1   3  19  108.70   12.43   3
  -1   3  18   27.53   10.94   3
  -1   3  17    6.30    9.51   3
  -1   3  16    4.67    8.50   3
  -1   3  15   18.32    8.92   3
  -1   3  14   10.64    8.55   3
  -1   3  13   -3.37    8.31   3
  -1   3  12    7.95    7.54   3
   1  -3 -12   16.01    3.55   0
   1  -3 -11    2.99    3.58   0
  -1   3  11   17.64    7.68   3
  -1   3  10   18.37    7.42   3
   1  -3 -10   13.61    3.63   0
  -1   3   9    9.67    7.30   3
  -1   3   8    7.63    6.76   3
  -1   3   7    3.95    6.53   3
  -1   3   6    4.48    6.47   3
  -1  -3   5   -2.07    2.73   4
  -1   3   5   -2.54    6.09   3
  -1   3   4  448.26   10.08   3
  -1   3   3   64.23    5.96   1
   1   3  -3   57.21    5.04   2
   1  -3  -3   68.31    5.35   4
   1   3  -2   99.62    5.81   2
   1  -3  -2   94.05    5.12   4
  -1   3   2   95.81    5.94   1
  -1   3   2   92.85    6.63   2
   1  -3  -2  102.53    4.67   5
   1  -3  -1 6133.39   22.05   4
   1   3  -1 6091.33   27.15   1
   1  -3  -1 6174.65   20.96   5
  -1   3   1 6297.83   24.94   1
  -1   3   1 6092.09   29.11   2
   1   3  -1 6150.65   26.98   2
   1   3   0 1178.70   13.05   1
  -1   3   0 1192.47   13.74   2
  -1   3   0 1188.85   11.05   1
   1  -3   0 1189.26   10.00   4
   1   3   0 1206.78   12.67   2
   1   3   1  503.89    9.79   1
  -1   3  -1  508.27    7.67   1
  -1   3  -1  520.43    9.42   2
   1  -3   1  530.63    7.15   4
   1   3   1  523.37    9.09   2
  -1  -3  -2  879.24   10.91   5
  -1   3  -2  892.17   11.91   2
   1   3   2  860.89   12.35   1
   1  -3   2  865.94    8.87   4
  -1   3  -3  717.85   11.14   2
  -1  -3  -3  747.27   10.96   5
   1   3   3  724.38   12.01   1
   1  -3   3  725.60    8.34   4
   1   3   3  734.03   11.39   3
  -1  -3  -4   20.89    5.32   5
   1  -3   4   23.29    3.91   4
   1   3   4   30.43    6.82   1
   1   3   4   25.76    5.79   3
   1   3   5   36.43    6.40   3
   1  -3   5   31.86    4.25   4
  -1  -3  -5   40.71    5.71   5
   1  -3   6   85.23    5.08   4
   1   3   6   77.67    7.04   3
   1   3   7   20.53    6.63   3
   1  -3   7   26.35    4.82   4
   1   3   8  384.44   10.79   3
   1  -3   8  375.64    8.85   4
  -1  -3  -9  435.37    4.67   0
   1   3   9  573.32   12.84   3
   1  -3   9  563.14   11.10   4
   1   3  10   33.20    7.29   3
   1  -3  10   29.01    6.19   4
   1  -3  11   28.82    6.00   4
   1   3  11   41.28    8.13   3
   1  -3  12   -2.72    6.65   4
   1   3  12    2.37    7.12   3
   1   3  13    2.06    8.06   3
   1   3  14   -0.10    8.02   3
   1   3  15   26.59    8.87   3
   1   3  16    9.38    8.90   3
   1   3  17   19.11    9.39   3
   1   3  18   18.48   10.11   3
   1   3  19   14.97   10.15   3
   1   3  20    9.42   10.94   3
   1  -3  21   17.14    9.20   3
   1   3  21   25.59   11.64   3
   1   3  22   15.52   11.27   3
   1  -3  22    7.87    7.96   3
   1  -3  23   28.44    8.94   3
   1   3  23    8.44   11.55   3
   1   3  24    3.47   11.85   3
   1  -3  24  -11.19    9.35   3
   1  -3  25    6.03   10.66   3
   1   3  25   26.32   12.25   3
   1   3  26   39.34   13.57   3
   1  -3  27  -33.63   12.77   3
   1   3  27    7.49   12.31   3
  -1   4  27   78.75   15.18   3
  -1  -4  27  -30.48   12.06   3
  -1   4  26   42.97   13.08   3
  -1  -4  26  -34.42   11.49   3
  -1   4  25   69.82   14.66   3
  -1  -4  25  -10.15   10.07   3
  -1   4  24   96.74   12.14   3
  -1  -4  24   22.96    9.19   3
  -1   4  23   39.37   12.53   3
  -1  -4  23   23.89    9.05   3
  -1   4  22   13.41   12.83   3
  -1   4  21   53.64   12.45   3
  -1   4  20   60.98   12.00   3
  -1   4  19   45.31   11.76   3
  -1   4  18   52.23   11.44   3
  -1   4  17   11.18   10.61   3
  -1   4  16    4.21   10.25   3
  -1   4  15    5.42    9.72   3
  -1   4  14   -3.17    9.55   3
  -1   4  13   67.22   10.03   3
  -1   4  12    1.51    8.42   3
  -1   4  11   21.88    8.20   3
  -1   4  10   29.32    8.10   3
  -1   4   9    3.21    7.56   3
  -1   4   8    1.02    7.54   3
  -1   4   7   20.94    7.36   3
  -1  -4   6  -29.75    2.92   4
  -1   4   6    2.01    7.07   3
  -1  -4   5   10.79    2.78   4
  -1   4   5   13.30    6.68   1
   1  -4  -4  240.80    7.56   4
  -1   4   4  223.53    8.92   2
   1   4  -4  215.51    7.79   2
  -1   4   4  240.10    8.50   1
   1  -4  -3  133.63    5.36   5
  -1   4   3  127.42    7.48   2
  -1   4   3  122.89    7.00   1
   1   4  -3  128.45    6.65   2
   1  -4  -3  123.54    5.84   4
   1  -4  -2   61.81    4.07   5
  -1   4   2   62.08    5.23   1
   1  -4  -2   65.46    4.98   4
  -1   4   2   60.60    6.81   2
   1   4  -2   51.74    5.11   2
   1   4  -1   -2.26    5.66   1
   1  -4  -1   -1.36    2.98   5
   1  -4  -1   -1.90    4.87   4
  -1   4   1   -6.78    5.25   2
   1   4  -1   -8.51    5.05   2
  -1   4   1   -0.78    5.24   1
   1   4   0  161.55    7.70   1
  -1   4   0  194.97    7.75   2
   1   4   0  159.84    7.22   2
  -1   4   0  173.30    6.78   1
   1  -4   0  163.11    5.64   4
   1  -4   1 2032.86   13.63   4
  -1   4  -1 2048.69   16.34   1
   1   4   1 2100.02   19.34   1
   1   4   1 2074.24   19.13   2
  -1   4  -1 2058.36   19.34   2
  -1  -4  -1 2031.54   12.14   4
   1  -4   2   84.61    5.01   4
   1   4   2  102.68    7.83   1
  -1  -4  -2  105.16    6.45   5
   1   4   2  113.80    7.04   2
  -1   4  -2   97.77    6.61   2
   1   4   3  138.64    8.15   1
   1   4   3  136.08    7.29   2
  -1  -4  -3  133.43    6.77   5
   1  -4   3  132.85    5.22   4
  -1   4  -3  135.99    6.93   2
   1  -4   4  113.73    4.85   4
   1   4   4  129.00    8.19   1
  -1   4  -4  111.39    7.12   2
  -1  -4  -4  103.83    6.77   5
   1   4   5    2.28    6.19   3
   1  -4   5    2.63    4.08   4
  -1  -4  -5   -3.74    5.08   5
   1   4   5    0.76    6.61   1
   1  -4   6   44.63    4.53   4
   1   4   6   53.02    7.73   1
  -1  -4  -6   52.61    6.20   5
   1   4   6   42.27    7.46   3
   1   4   7   26.72    7.59   3
   1  -4   7   27.54    4.96   4
   1   4   7   37.41    8.16   1
   1  -4   8  108.50    6.27   4
   1   4   8  108.35    8.90   3
   1  -4   9    9.96    5.14   4
   1   4   9   12.56    7.80   3
   1  -4  10    1.79    5.13   4
   1   4  10    3.02    7.30   3
   1  -4  11    3.88    6.39   4
   1   4  11   30.97    8.60   3
   1  -4  12    6.50    5.73   4
   1   4  12   39.62    8.96   3
   1   4  13    4.81    8.02   3
   1  -4  13   -3.64    6.32   4
   1   4  14   11.64    9.00   3
   1   4  15   23.06    9.41   3
   1   4  16   22.95    9.10   3
   1   4  17   -0.49    8.90   3
   1   4  18    0.36    9.82   3
   1   4  19   -1.43    9.98   3
   1   4  20    3.80   10.40   3
   1   4  21    0.29   12.01   3
   1   4  22   26.12   11.06   3
   1   4  23    2.64   11.19   3
   1   4  24    1.28   11.82   3
   1  -4  24   41.61    9.70   3
   1   4  25   10.86   10.64   3
   1  -4  25    7.25   11.42   3
   1  -4  26  -17.91   12.77   3
   1   4  26   20.24   14.72   3
  -1  -5  26   15.89   11.73   3
  -1   5  26   21.10   16.24   3
  -1   5  25   12.74   15.65   3
  -1  -5  25   45.55   11.37   3
  -1   5  24    7.16   14.51   3
  -1   5  23   19.17   16.54   3
  -1   5  22   23.64   14.22   3
  -1   5  21   19.66   13.69   3
  -1   5  20   27.08   13.16   3
  -1   5  19   32.33   12.75   3
  -1   5  18   44.10   11.79   3
  -1   5  17   52.17   11.57   3
  -1   5  16   12.54   11.23   3
  -1   5  15    7.78   10.20   3
  -1   5  14    0.19    9.95   3
  -1   5  13    1.69    8.99   3
  -1   5  12   10.85    9.44   3
  -1   5  11   21.42    9.12   3
  -1   5  10   33.85    9.29   3
  -1   5   9   -1.72    8.47   3
  -1   5   8    3.55    8.15   3
  -1   5   7    5.19    6.59   1
  -1   5   6    5.33    6.26   1
   1  -5  -6    8.35    5.77   4
   1   5  -5   62.38    6.49   2
   1  -5  -5   50.22    6.14   4
  -1   5   5   58.74    7.54   1
  -1   5   5   65.31    7.78   2
  -1   5   4   23.07    6.22   1
   1   5  -4   29.81    6.02   2
  -1   5   4   23.56    6.83   2
   1  -5  -4   24.74    5.31   4
   1  -5  -3   20.62    4.52   5
   1  -5  -3   13.35    4.68   4
  -1   5   3   15.98    6.45   2
  -1   5   3   15.36    5.97   1
   1   5  -3   16.02    5.77   2
   1  -5  -2  120.05    5.46   5
   1   5  -2  118.71    7.00   2
   1  -5  -2  125.69    6.32   4
  -1   5   2  118.36    7.68   1
  -1   5   2  128.03    8.56   2
   1   5  -1  625.44   12.49   1
   1   5  -1  621.77   12.26   2
   1  -5  -1  603.92    9.58   4
   1  -5  -1  646.34    9.48   5
  -1   5   1  641.72   13.50   2
  -1   5   1  637.69   11.65   1
   1  -5   0  334.43    7.68   4
   1  -5   0  335.58    7.11   5
  -1  -5   0  303.57    5.75   4
   1   5   0  346.86   10.71   1
  -1   5   0  334.73   10.86   2
  -1   5   0  326.16    9.28   1
   1   5   0  340.01   10.19   2
   1   5   1   26.84    7.03   1
  -1   5  -1   23.85    5.76   1
  -1  -5  -1   41.11    3.52   4
  -1   5  -1   31.33    6.33   2
   1   5   1   22.50    6.61   2
   1  -5   1   35.78    4.97   4
  -1  -5  -2    6.71    5.18   5
  -1   5  -2    5.96    5.95   2
   1   5   2    9.05    6.58   1
   1  -5   2    2.19    4.37   4
  -1  -5  -2    6.83    3.70   4
   1   5   2    1.58    6.29   2
  -1   5  -3    1.31    5.91   2
   1   5   3    3.35    6.42   2
  -1  -5  -3    4.14    4.73   5
  -1  -5  -3    6.02    4.11   4
   1   5   3    0.77    6.88   1
   1  -5   3   -5.34    4.28   4
   1   5   4    8.98    6.32   2
  -1  -5  -4   12.17    5.20   5
   1  -5   4   15.94    3.71   4
  -1   5  -4    6.86    5.82   2
   1   5   4    5.99    6.89   1
  -1   5  -5    4.69    5.88   2
   1   5   5   -3.18    7.18   1
  -1  -5  -5   -0.86    5.25   5
   1  -5   5   -0.17    3.77   4
   1   5   6   30.35    7.54   1
  -1  -5  -6   47.81    6.50   5
   1  -5   6   26.22    4.56   4
   1  -5   7   55.50    5.08   4
   1   5   7   57.35    8.31   3
   1   5   7   66.48    8.34   1
   1   5   8   -2.52    7.77   3
   1  -5   8    5.50    4.51   4
   1   5   8    8.87    8.12   1
   1  -5   9    1.78    5.00   4
   1   5   9    5.19    7.62   1
   1   5   9   11.10    8.09   3
   1  -5  10  184.55    7.85   4
   1   5  10  206.32   11.82   1
   1   5  10  221.08   12.12   3
   1  -5  11    0.17    5.48   4
   1   5  11    6.33    8.77   3
   1  -5  12  -10.66    5.66   4
   1   5  12    1.60    9.26   3
   1   5  13   13.02   10.00   3
   1  -5  13    4.12    5.29   4
   1   5  14   12.94   11.06   3
   1   5  15   25.07   10.62   3
   1   5  16    6.70   10.53   3
   1   5  17   20.66   12.04   3
   1   5  18   41.06   11.85   3
   1   5  19   23.58   13.11   3
   1   5  20    1.54   11.45   3
   1   5  21   -1.73   12.89   3
   1   5  22   17.55   13.35   3
   1   5  23   14.39   14.46   3
   1   5  24    9.85   16.58   3
   1   5  25   15.65   18.22   3
  -1   6  25   -5.38   15.62   3
  -1   6  24   12.66   15.46   3
  -1   6  23    0.81   15.65   3
  -1   6  22    4.77   13.99   3
  -1   6  21    2.20   13.67   3
  -1   6  20   -8.68   13.80   3
  -1   6  19   10.67   12.86   3
  -1   6  18   15.71   11.59   3
  -1   6  17   -0.45   11.38   3
  -1   6  16    8.02   11.68   3
  -1   6  15    0.52   10.95   3
  -1   6  14   -0.42   10.83   3
  -1   6  13   -1.50   10.24   3
  -1   6  12   28.74   10.66   3
  -1   6  11   55.24    9.19   1
  -1   6  11   43.96   10.36   3
  -1   6  10    3.85    8.10   1
  -1   6  10   -6.47    8.39   3
  -1   6   9   13.75    7.94   1
  -1   6   8  167.66   10.41   1
   1  -6  -8  197.48    9.28   4
  -1   6   7   57.24    7.99   1
   1  -6  -7   56.72    6.85   4
  -1   6   7   45.97    8.61   2
   1  -6  -6   33.07    6.61   4
  -1   6   6   24.62    7.81   1
  -1   6   6   41.07    8.60   2
   1  -6  -5   20.73    5.90   4
  -1   6   5   20.23    7.93   2
   1   6  -5   28.82    5.96   2
  -1   6   5   29.17    6.83   1
  -1   6   4   53.56    7.31   1
   1   6  -4   54.56    7.04   2
   1  -6  -4   59.05    6.08   4
  -1   6   4   52.07    8.48   2
   1   6  -3  164.41    8.87   2
  -1   6   3  174.51    9.11   1
   1  -6  -3  181.05    7.18   4
  -1   6   3  167.45   10.02   2
   1  -6  -3  184.78    6.98   5
  -1   6   2  225.13   10.79   2
   1   6  -2  236.13    9.89   2
  -1   6   2  232.87    9.46   1
   1  -6  -2  210.38    7.14   5
   1  -6  -2  210.34    8.14   4
   1   6  -1   87.65    8.36   1
   1  -6  -1   87.26    6.62   4
   1   6  -1   98.69    7.79   2
  -1   6   1   98.53    7.67   1
   1  -6  -1   87.72    5.74   5
  -1   6   1   85.70    8.61   2
   1   6   0 1255.05   18.48   1
   1  -6   0 1151.30   13.25   5
  -1   6   0 1202.98   16.65   1
  -1   6   0 1240.74   19.26   2
   1   6   0 1217.00   18.69   2
  -1  -6  -1   51.18    5.82   5
   1   6   1   50.59    7.57   2
  -1   6  -1   65.23    7.80   2
   1   6   1   58.60    8.26   1
   1   6   2   -5.62    6.82   2
  -1   6  -2    0.12    6.31   2
   1   6   2    4.62    7.55   1
  -1  -6  -2   -1.18    4.91   5
  -1   6  -3   54.97    7.58   2
  -1  -6  -3   42.24    5.87   5
   1   6   3   53.93    8.22   2
   1   6   3   52.77    8.37   1
   1   6   4   36.61    7.71   2
  -1   6  -4   30.67    6.74   2
  -1  -6  -4   30.61    6.30   5
   1   6   4   24.16    8.35   1
   1   6   5   11.11    6.74   1
   1   6   5   13.29    7.46   2
  -1  -6  -5    6.92    5.06   4
  -1  -6  -5   21.10    6.16   5
  -1   6  -5   15.50    6.28   2
   1   6   6   24.11    8.23   1
  -1  -6  -6   38.90    6.36   5
   1   6   6   35.21    7.88   2
   1   6   7    1.75    7.90   1
   1   6   8   50.98    9.04   1
   1   6   9   20.00    9.07   3
   1   6   9   12.31    8.25   1
   1   6  10   -9.00    8.93   3
   1   6  10    1.30    8.47   1
   1   6  11   10.70    9.93   3
   1   6  11   19.94   10.07   1
   1   6  12    6.46    9.94   3
   1   6  12   23.00    9.74   1
   1   6  13   -2.88    8.17   3
   1   6  13   13.34    9.91   1
   1   6  14    5.97   10.66   1
   1   6  14  -16.20   10.72   3
   1   6  15   12.87   10.08   3
   1   6  16    9.68   10.35   3
   1   6  17   66.87   12.39   3
   1   6  18    0.10   11.74   3
   1   6  19   -0.40   12.27   3
   1   6  20   -6.91   13.48   3
   1   6  21   -4.80   13.74   3
   1   6  22    3.88   16.66   3
   1   6  23   32.90   16.06   3
   1   6  24    0.86   15.40   3
  -1   7  23   26.74   15.80   3
  -1   7  22    5.01   14.76   3
  -1   7  21   -2.38   14.71   3
  -1   7  20   12.36   14.38   3
  -1   7  19   -2.72   13.48   3
  -1   7  18   -4.72   13.19   3
  -1   7  17    9.96   12.73   3
  -1   7  16   11.81   12.20   3
  -1   7  16   12.59   11.15   1
  -1   7  15   17.94   11.23   3
  -1   7  15    5.24   10.34   1
  -1   7  14    2.70   11.40   3
  -1   7  14   11.44   10.20   1
  -1   7  13   22.52    9.52   1
  -1   7  13    2.37   10.92   3
  -1   7  12    5.85    9.16   1
  -1   7  11   49.93   10.30   1
   1  -7 -11   51.10    8.72   4
  -1   7  10  207.06   12.55   1
  -1   7   9   26.89    9.68   2
  -1   7   9   30.06    9.10   1
  -1   7   8   32.75    9.27   2
  -1   7   8   14.42    7.30   1
  -1   7   7   27.40    8.16   1
  -1   7   7   20.18    8.76   2
  -1   7   6    2.32    8.48   2
   1   7  -6    5.45    6.63   2
  -1   7   6    8.16    6.95   1
  -1   7   5    6.73    8.51   2
  -1   7   5   -1.12    8.64   1
   1   7  -5    5.26    6.65   2
   1   7  -4   78.69    8.38   2
  -1   7   4   67.92    9.55   2
  -1   7   4   82.18    9.00   1
  -1   7   3   -6.70    6.89   1
  -1   7   3   -1.82    7.65   2
   1   7  -3    3.21    6.27   2
  -1   7   2   56.12    7.70   1
   1   7  -2   52.92    7.03   2
  -1   7   2   49.96    8.46   2
   1   7  -1   -1.63    6.04   2
  -1   7   1    9.05    7.28   1
   1   7   0   -2.32    5.61   2
   1   7   0   -0.07    7.60   1
  -1   7   0    1.54    6.56   2
  -1  -7   0   -3.35    4.20   5
  -1   7   0    5.94    6.58   1
   1   7   1    0.51    7.46   1
  -1   7  -1    3.35    6.53   2
  -1  -7  -1    3.04    4.94   5
  -1  -7  -2   62.02    6.26   5
   1   7   2   86.39    9.28   1
   1   7   2   74.75    9.30   2
  -1   7  -2   64.82    8.15   2
   1   7   3    4.87    8.39   1
  -1  -7  -3   -2.68    5.76   5
   1   7   3    6.68    7.91   2
  -1   7  -3    1.81    7.12   2
  -1  -7  -4   61.76    7.39   5
   1   7   4   79.74    9.45   2
   1   7   4   80.86    9.88   1
  -1   7  -4   77.65    8.62   2
  -1  -7  -5    1.97    6.10   5
   1   7   5    2.05    8.36   2
   1   7   5    5.80    8.99   1
  -1   7  -5    7.36    6.96   2
  -1  -7  -6   29.87    6.96   5
   1   7   6   -0.73    8.04   1
   1   7   6   20.81    8.71   2
   1   7   7    5.34    8.56   2
   1   7   7    0.55    8.11   1
   1   7   8   -2.18    8.35   2
   1   7   8   -1.58    8.55   1
   1   7   9    6.28    9.29   1
   1   7  10   29.85   10.26   1
   1   7  11   19.50   10.56   1
   1   7  12   47.79   10.76   1
   1   7  12   58.49   12.19   3
   1   7  13  -16.87   10.91   3
   1   7  13    9.79    9.55   1
   1   7  14    4.63   10.24   1
   1   7  14  -13.19   11.65   3
   1   7  15   33.21   11.85   1
   1   7  15    1.93   11.54   3
   1   7  16   33.71   11.35   1
   1   7  16   25.18   12.49   3
   1   7  17   14.98    9.93   1
   1   7  17    5.33   12.34   3
   1   7  18   51.88   12.57   1
   1   7  18   31.85   12.07   3
   1   7  19   10.11   13.58   3
   1   7  19   61.04   12.29   1
   1   7  20    9.62   14.10   3
   1   7  20   -8.43   10.22   1
   1   7  21   23.68   12.40   1
   1   7  21   11.79   13.20   3
   1   7  22  -16.53   16.48   3
   1   7  22   24.37   12.31   1
   1   7  23    5.09   16.39   3
  -1   8  22   25.99   15.91   3
  -1   8  22    4.74   12.60   1
  -1   8  21   29.22   13.59   1
  -1   8  20    6.34   11.29   1
  -1   8  20   -3.14   15.76   3
  -1   8  19   -3.00   14.31   3
  -1   8  19   46.54   10.73   1
  -1   8  18   14.34   13.23   3
  -1   8  18   -2.80   10.26   1
  -1   8  17   11.36   11.55   1
  -1   8  16    0.76   10.44   1
  -1   8  15    2.58   10.20   1
  -1   8  14   -8.63    9.96   1
  -1   8  13    1.57    8.42   1
  -1   8  12   12.10    9.75   1
  -1   8  12   31.27   10.82   2
  -1   8  11   -5.05    9.56   2
  -1   8  11  -10.19    9.03   1
  -1   8  10   31.57   10.79   2
  -1   8  10   18.51    8.39   1
  -1   8   9   45.79   10.38   2
  -1   8   9   33.61    9.13   1
  -1   8   8   47.37    8.74   1
  -1   8   8   45.96   10.71   2
  -1   8   7   45.68   10.44   1
  -1   8   7   64.21   11.27   2
  -1   8   6    5.21    9.30   2
   1   8  -6    9.29    7.17   2
  -1   8   6   -5.58    9.69   1
  -1   8   5   88.29   10.87   1
   1   8  -5   72.89    8.78   2
  -1   8   5   85.02   11.66   2
  -1   8   4   82.32   11.27   2
  -1   8   4  106.70   10.96   1
   1   8  -4   92.47    9.38   2
  -1   8   3   33.75    9.81   2
  -1   8   3   45.17    9.74   1
   1   8  -3   29.60    8.63   2
   1   8  -2  530.69   15.50   2
  -1   8   2  560.09   17.05   2
  -1   8   2  587.69   15.07   1
  -1   8   1   -0.77    8.25   2
   1   8  -1   -6.92    7.72   2
  -1   8   1    7.28    8.21   1
  -1   8   0  131.22   10.86   2
   1   8   0  110.26   10.18   2
   1   8   0  133.40   11.07   1
   1   8   1   32.15    9.44   1
  -1   8  -1   25.34    9.05   2
   1   8   1   13.32    7.97   2
  -1   8  -2  128.97   11.15   2
   1   8   2  151.96   11.88   1
   1   8   2  115.75   10.41   2
   1   8   3  119.78   10.88   2
  -1   8  -3  114.06   10.73   2
   1   8   3  124.33   11.18   1
  -1   8  -4   17.68    6.13   2
   1   8   4    0.65    8.08   2
   1   8   4    2.07    9.14   1
   1   8   5   13.62    9.19   2
   1   8   5   13.31    9.89   1
  -1   8  -5    9.99    5.70   2
   1   8   6    6.56    9.96   1
  -1   8  -6   17.15    6.93   2
   1   8   6   -4.07    9.27   2
   1   8   7   19.30    9.51   2
   1   8   7   49.39   10.61   1
   1   8   8    0.39    9.46   1
   1   8   8    4.48    8.57   2
   1   8   9   37.42    9.65   1
   1   8   9   32.77   10.16   2
   1   8  10   38.69    9.89   1
   1   8  10   17.85   10.13   2
   1   8  11   -6.86    9.69   1
   1   8  11    5.04   10.81   2
   1   8  12    1.58    9.02   1
   1   8  13   -9.23    9.61   1
   1   8  14    1.32   11.07   1
   1   8  15   -3.95   10.81   1
   1   8  16  -10.33   10.91   3
   1   8  16   29.02   11.17   1
   1   8  17  -13.10   11.13   1
   1   8  17   -3.39   13.97   3
   1   8  18    7.34   12.27   1
   1   8  18    8.85   12.91   3
   1   8  19   -1.64   11.88   3
   1   8  19  -16.55   11.78   1
   1   8  20  -25.84   14.14   3
   1   8  20   71.95   12.99   1
   1   8  21   35.59   13.93   1
  -1   9  20   34.04   12.74   1
  -1   9  19  -17.93   12.29   1
  -1   9  18    3.39   12.18   1
  -1   9  16    8.56   10.26   1
  -1   9  15   -0.37   11.21   2
  -1   9  15   -9.25    9.87   1
  -1   9  14   22.72   11.83   2
  -1   9  14   18.72    9.44   1
  -1   9  13    7.02   10.90   2
  -1   9  13  -18.53   10.37   1
  -1   9  12    3.69   10.30   1
  -1   9  12    5.75   10.26   2
  -1   9  11    3.35    8.07   1
  -1   9  11   11.06   10.85   2
  -1   9  10   10.34    8.02   1
  -1   9  10   13.72   10.37   2
  -1   9   9   13.23   10.51   2
  -1   9   9   -5.25   10.33   1
  -1   9   8   10.57    9.82   2
  -1   9   8    2.10   10.25   1
  -1   9   7    6.42   10.06   1
  -1   9   7    0.00    9.95   2
  -1   9   6    0.90    9.50   1
   1   9  -6   14.47    8.08   2
  -1   9   6   -8.13    9.81   2
  -1   9   5    6.59    8.93   1
   1   9  -5    2.37    7.70   2
  -1   9   5   -3.86    9.36   2
  -1   9   4   30.67    9.19   1
  -1   9   4   16.10    9.22   2
   1   9  -4   38.61    8.52   2
   1   9  -3    6.06    7.49   2
   1   9  -2   11.38    7.38   2
  -1   9   2   37.31    9.06   2
   1   9  -1   -0.10    6.64   2
  -1   9   1   -5.62    8.02   2
   1   9   0   -5.96    6.92   2
  -1   9   0    4.42    7.62   2
   1   9   1   26.39    9.52   1
   1   9   1   11.53    7.08   2
  -1   9  -1   -1.58    8.03   2
   1   9   2   -2.00    9.77   1
  -1   9  -2   -2.19    8.46   2
   1   9   2   -0.79    8.21   2
   1   9   3   10.29    9.79   1
  -1   9  -3    3.19    8.61   2
   1   9   4   14.66    9.19   2
  -1   9  -4   29.01    8.67   2
   1   9   4   31.00    9.55   1
  -1   9  -5   24.17    7.97   2
   1   9   5   10.11    9.60   2
   1   9   5   11.33   10.92   1
   1   9   6   15.43    9.84   2
   1   9   6   18.06   10.52   1
   1   9   7   16.01    9.70   2
   1   9   7   22.44   10.84   1
   1   9   8    9.59    7.42   1
   1   9   8    8.84    7.70   2
   1   9   9    7.32   10.20   2
   1   9   9   -8.92   11.01   1
   1   9  10   -4.09   11.79   1
   1   9  10   17.44    9.74   2
   1   9  11   17.67    8.71   1
   1   9  11    9.94   10.41   2
   1   9  12   11.45    9.49   1
   1   9  12    6.45   11.22   2
   1   9  13    0.34    8.95   2
   1   9  13  -11.28   10.67   1
   1   9  14   -5.77   10.43   1
   1   9  14   18.69   11.56   2
   1   9  15   10.89   10.36   1
   1   9  17    9.64   10.84   1
   1   9  18   -1.95   11.79   1
   1   9  19   20.25   12.11   1
  -1  10  18    4.82   13.78   1
  -1  10  17  -18.45   12.88   1
  -1  10  17    7.89   13.50   2
  -1  10  16  -26.93   12.43   1
  -1  10  16   15.87   12.97   2
  -1  10  15  -31.05   11.42   1
  -1  10  15   16.99   14.80   2
  -1  10  14  -11.77   10.61   1
  -1  10  14    6.97   12.00   2
  -1  10  13   16.55    9.66   1
  -1  10  13   -0.58   11.56   2
  -1  10  12   -8.72   11.73   1
  -1  10  12   16.29   11.52   2
  -1  10  11   -2.73   12.50   2
  -1  10  11   16.10   11.64   1
  -1  10  10    0.95    8.68   1
  -1  10  10  -11.86   10.48   2
  -1  10   9   -0.84   10.50   2
  -1  10   8  -12.89    9.26   2
  -1  10   7  -23.88    9.69   2
  -1  10   6    7.89   10.50   2
  -1  10   5  -10.04   10.24   2
   1  10  -5    0.42    8.90   2
  -1  10   4  -35.96    9.66   2
  -1  10   3   -1.13    8.12   2
   1  10  -3  -17.68    9.25   2
   1  10  -2  -13.67    8.78   2
  -1  10   2   -6.27    8.12   2
  -1  10   1   -6.20    7.96   2
   1  10  -1  -18.94    7.66   2
  -1  10   0    4.72    8.45   2
   1  10   0   15.48    8.53   2
   1  10   1   -4.62    7.83   2
  -1  10  -1  -10.98    8.29   2
  -1  10  -2   47.48    9.26   2
   1  10   2   45.61   10.84   1
   1  10   2   41.65    9.83   2
   1  10   3  -27.93    9.49   2
   1  10   3   -1.53   10.44   1
  -1  10  -3    4.19    8.37   2
   1  10   4   -4.16    9.52   1
   1  10   4   -5.02   10.00   2
  -1  10  -4    9.59    7.86   2
   1  10   5  -30.77    9.97   2
  -1  10  -5   26.20    8.45   2
   1  10   5   14.32   10.55   1
   1  10   6    4.76   10.02   1
   1  10   6   20.37   10.26   2
   1  10   7    1.02   11.01   1
   1  10   7   -4.57   10.29   2
   1  10   8    7.93   11.05   1
   1  10   8   -1.33   12.23   2
   1  10   9   30.26   11.87   1
   1  10   9   16.64   11.74   2
   1  10  10  -15.55   11.19   1
   1  10  10    0.18   10.83   2
   1  10  11    9.60   12.77   1
   1  10  11    4.50   10.69   2
   1  10  12  -19.47   12.13   1
   1  10  12    7.07   11.13   2
   1  10  13   17.42   12.46   2
   1  10  14   -3.71   11.95   1
   1  10  14   18.99   12.77   2
   1  10  15   19.06   11.96   1
   1  10  15   15.55   13.20   2
   1  10  16   14.76   12.31   2
   1  10  16   18.10   12.34   1
   1  10  17   29.14   12.73   2
  -1  11  13    3.85   14.55   2
  -1  11  12   15.69   12.14   2
  -1  11  11    0.74   12.82   2
  -1  11  10   13.40   11.94   2
  -1  11   9  -20.93   11.05   2
  -1  11   8    2.74   11.72   2
  -1  11   5  -29.68    8.27   2
   1  11  -5    4.82    8.28   2
   1  11  -4    2.39    7.68   2
  -1  11   4  -14.26    7.98   2
   1  11  -3   10.87    8.17   2
  -1  11   3  -13.95    7.85   2
  -1  11   2    0.28    8.27   2
   1  11  -2   21.47    7.61   2
   1  11  -1   -5.08    8.14   2
  -1  11   1    1.68    8.38   2
  -1  11   0   -7.94    7.48   2
   1  11   0   -2.52    7.61   2
  -1  11  -1   -4.60    7.75   2
   1  11   1   16.69    8.03   2
  -1  11  -2   18.84    8.90   2
   1  11   2   -7.39    8.32   2
  -1  11  -3   22.70    8.23   2
   1  11   3  -14.30    7.73   2
  -1  11  -4  -11.13    8.05   2
   1  11   4   -0.66    7.89   2
  -1  11  -5    2.34    7.66   2
   1  11   7    2.40   11.69   2
   1  11   7   39.19   12.11   1
   1  11   8   20.27   11.98   1
   1  11   8  -14.15   10.98   2
   1  11   9  -11.14   10.62   2
   1  11   9    3.27   13.68   1
   1  11  10   23.76   12.45   2
   1  11  10   -2.27   13.26   1
   1  11  11   -5.16   13.82   1
   1  11  11  -11.63   13.76   2
   1  11  12   16.02   13.65   1
   1  11  12    1.86   12.55   2
   1  11  13   -3.52   11.70   2
   1  11  13   -1.03   12.10   1
  -1  12   6    2.28    9.78   2
  -1  12   5  -10.62    9.54   2
   1  12  -4   45.01    9.95   2
  -1  12   4  -23.53    9.20   2
  -1  12   3   12.76    9.35   2
   1  12  -3   10.96   10.07   2
  -1  12   2   14.73    9.32   2
   1  12  -2   24.48    9.50   2
   1  12  -1   -0.50    9.68   2
  -1  12   1    5.98    9.54   2
  -1  12   0    1.00    9.54   2
   1  12   0   11.87   10.27   2
  -1  12  -1   24.20   10.02   2
   1  12   1   27.76   10.19   2
  -1  12  -2    6.54    9.94   2
   1  12   2  -22.13    9.79   2
  -1  12  -3   20.98    9.67   2
   1  12   3  -28.87    9.71   2
  -1  12  -4   13.33    9.83   2
   1  12   4  -11.91    9.73   2
   1  12   5   -4.29    9.98   2
   1  12   6   31.13   10.64   2
  -2   0  29   -3.09   12.70   3
  -2   0  28   -0.26   12.35   3
  -2   0  27  -24.26   12.12   3
  -2   0  26  -13.86   11.54   3
  -2   0  25  -18.21   10.45   3
  -2   0  24  -13.64   10.71   3
  -2   0  23  -22.14   10.77   3
  -2   0  22  -16.58   10.88   3
  -2   0  21  -11.93    7.63   3
  -2   0  20   15.43    9.40   3
  -2   0  19    8.27    8.46   3
  -2   0  18   25.29    8.69   3
  -2   0  17    0.91    6.78   3
  -2   0  17    0.72    5.58   0
  -2   0  16   43.97    6.04   0
  -2   0  16   48.31    8.30   3
  -2   0  15   -2.11    5.13   0
  -2   0  15    0.97    6.81   3
  -2   0  14   23.51    5.19   0
  -2   0  14   24.83    6.83   3
  -2   0  13   -2.73    5.33   0
  -2   0  13   -1.89    5.88   3
  -2   0  12   -0.92    4.64   0
  -2   0  12    0.67    5.81   3
  -2   0  11    0.20    4.73   0
  -2   0  11    0.47    5.61   3
  -2   0  10  331.81    8.21   0
  -2   0  10  326.05    9.63   3
  -2   0   9   -2.45    5.25   3
  -2   0   9    2.86    4.39   0
  -2   0   8   22.01    4.85   0
  -2   0   8   14.61    5.41   3
  -2   0   7   -3.11    4.59   3
  -2   0   7   -2.46    4.50   0
  -2   0   6 1145.99   11.70   3
  -2   0   6 1158.20   11.12   0
  -2   0   5   -1.42    3.84   3
  -2   0   5    2.80    4.46   0
   2   0  -4   30.30    4.42   0
  -2   0   4   27.65    4.24   0
  -2   0   4   31.27    3.60   3
  -2   0   3    1.63    3.63   0
   2   0  -3   -1.37    4.11   4
   2   0  -3    1.13    3.86   0
  -2   0   2  116.01    4.12   0
   2   0  -2  113.80    4.29   0
   2   0   1   -0.42    3.28   4
   2   0   2  747.41    7.78   4
  -2   0  -2  322.26    6.74   5
   2   0   3    0.35    4.59   4
  -2   0  -3    4.36    3.91   5
   2   0   4  977.78   10.63   4
   2   0   5    0.80    5.04   4
   2   0   6 3259.69   20.75   4
   2   0   7    2.36    5.75   4
   2   0   8  201.38    7.77   3
   2   0   8  195.62    8.09   4
   2   0   9    3.05    5.51   3
   2   0   9   -3.88    6.02   4
   2   0  10  311.32   10.37   3
   2   0  10  311.63   10.34   4
   2   0  11   -2.52    6.46   3
   2   0  12  178.18    9.66   3
   2   0  13   -1.63    7.13   3
   2   0  14   15.69    7.97   3
   2   0  15   -6.20    7.60   3
   2   0  16   35.66    8.66   3
   2   0  17    4.76    7.63   3
   2   0  18   59.91    9.08   3
   2   0  19    4.60    8.34   3
   2   0  20  148.78   12.20   3
   2   0  21    7.79    9.18   3
   2   0  22    7.27   10.22   3
   2   0  23   -9.22   10.31   3
   2   0  24    0.93    9.10   3
   2   0  25  -24.57   11.12   3
  -2  -1  29  -21.27   12.79   3
  -2   1  28   19.56   12.44   3
  -2  -1  28  -25.25   11.85   3
  -2   1  27  -11.39   12.94   3
  -2  -1  27  -24.43   11.63   3
  -2  -1  26   25.84   11.16   3
  -2   1  26   -3.52   12.60   3
  -2   1  25  -11.75   10.59   3
  -2  -1  25   21.62    9.38   3
  -2   1  24   -0.24   10.67   3
  -2  -1  24    8.71    9.32   3
  -2   1  23   11.23   11.79   3
  -2  -1  23    0.00    8.88   3
  -2  -1  22  140.80   12.41   3
  -2   1  22  173.86   14.34   3
  -2  -1  21   46.34    9.07   3
  -2   1  21   53.80   11.95   3
  -2   1  20    4.33   10.42   3
  -2  -1  20    1.27    8.36   3
  -2   1  19   68.05   11.74   3
  -2  -1  19   69.80    9.84   3
  -2  -1  18  157.34   10.82   3
  -2   1  18  156.18   12.18   3
  -2   1  17   15.64    8.61   3
  -2  -1  17   10.52    6.62   3
  -2   1  16    6.14    8.44   3
  -2   1  16   17.69    6.00   0
  -2  -1  16   11.21    6.30   3
  -2   1  15  133.00   10.14   3
  -2  -1  15  124.84    8.97   3
  -2   1  15  123.61    6.69   0
  -2  -1  14   -5.86    6.24   3
  -2   1  14   -3.51    7.33   3
  -2   1  14    0.71    4.92   0
  -2   1  13   14.98    7.56   3
  -2  -1  13   29.67    6.79   3
  -2   1  13   22.73    4.78   0
  -2   1  12    5.21    7.12   3
  -2   1  12   13.05    4.67   0
  -2  -1  12   12.80    6.21   3
  -2   1  11  228.59    9.66   3
  -2   1  11  237.05    7.00   0
  -2  -1  11  252.84    8.93   3
  -2   1  10  215.13    9.19   3
  -2   1  10  219.93    6.66   0
  -2   1   9   26.39    4.37   0
  -2   1   9   28.42    6.43   3
   2  -1  -8    5.46    4.17   0
  -2   1   8    5.38    5.87   3
   2  -1  -7  648.89    8.70   0
  -2   1   7  667.88   10.74   3
  -2   1   6  475.89    9.05   3
   2  -1  -6  456.39    7.36   0
  -2   1   5  159.34    6.42   3
   2  -1  -5  170.23    5.35   0
  -2   1   4   16.98    4.69   3
   2  -1  -3    6.06    4.79   4
  -2   1   3    6.31    4.10   3
   2  -1  -2    2.78    4.04   4
  -2   1   1   56.75    3.99   2
   2  -1  -1  118.03    4.64   4
   2   1   0  667.83    7.44   1
   2  -1   0  652.80    7.12   4
  -2   1   0  688.26    7.10   2
   2   1   1  168.86    5.45   1
  -2  -1  -1  176.02    3.41   0
   2  -1   1  177.94    5.35   4
  -2   1  -1  178.23    4.81   2
  -2  -1  -2  540.42    7.93   5
   2   1   2  516.60    6.68   4
   2  -1   2  541.83    7.59   4
   2   1   2  533.57    8.18   1
  -2  -1  -3  594.76    8.97   5
   2   1   3  554.89    7.77   4
   2   1   3  565.58    7.73   3
   2  -1   3  574.77    8.31   4
  -2  -1  -4 1427.88   13.37   5
   2   1   4 1425.69   12.46   4
   2  -1   4 1462.87   12.94   4
   2   1   4 1457.62   12.42   3
   2   1   5  428.44    8.70   4
   2  -1   5  408.20    8.46   4
   2   1   5  426.21    8.20   3
   2   1   6 1565.33   15.00   3
   2   1   6 1559.36   15.06   4
   2  -1   6 1545.87   15.05   4
   2   1   7   47.11    5.84   3
   2  -1   7   39.45    5.93   4
   2   1   7   45.72    6.06   4
   2  -1   8   91.88    6.85   4
   2   1   8   89.08    6.65   3
   2   1   9  327.76    9.87   3
   2  -1   9  304.01    9.54   4
   2  -1  10 1606.03   18.91   4
   2   1  10 1674.03   19.53   3
   2  -1  11  476.14   12.11   4
   2   1  11  484.85   12.37   3
   2  -1  12   16.23    7.02   4
   2   1  12   11.52    6.93   3
   2   1  13  154.08    9.49   3
   2   1  14  377.21   12.83   3
   2   1  15   47.14    8.70   3
   2  -1  15   46.58    9.19   3
   2   1  16   18.45    8.72   3
   2  -1  16    8.69    8.27   3
   2  -1  17   -6.51    9.00   3
   2   1  17    0.95    8.65   3
   2  -1  18   -5.76    8.43   3
   2   1  18   17.25    8.57   3
   2   1  19  -17.98   10.00   3
   2  -1  19  -11.35    8.96   3
   2   1  20   -3.78   10.27   3
   2  -1  20    3.52    9.22   3
   2  -1  21  -11.55    8.80   3
   2   1  21  -17.06   10.61   3
   2  -1  22   -3.91    7.53   3
   2   1  22   12.13   10.64   3
   2   1  23   -9.16   11.85   3
   2  -1  23    0.25    8.31   3
   2  -1  24   -7.50   10.40   3
   2   1  24   11.37   11.54   3
   2  -1  25   -4.04    9.31   3
   2   1  25    3.86   11.41   3
   2   1  26   21.62   11.24   3
   2  -1  26   15.23   11.61   3
   2  -1  27    9.21   11.11   3
   2   1  27  -11.24   12.92   3
  -2   2  28   66.49   15.03   3
  -2  -2  28    4.87   12.12   3
  -2  -2  27    5.02   11.00   3
  -2   2  27   16.40   12.99   3
  -2   2  26    0.00   12.30   3
  -2  -2  26  -20.06   10.18   3
  -2   2  25   36.90   11.71   3
  -2  -2  25  -35.25    8.92   3
  -2  -2  24  -13.43    9.22   3
  -2   2  24    0.77   10.97   3
  -2   2  23    5.00   10.91   3
  -2  -2  23  -12.85    8.49   3
  -2  -2  22  -18.50    8.19   3
  -2   2  22    3.15   11.62   3
  -2  -2  21    8.45    8.84   3
  -2   2  21   14.82   11.36   3
  -2   2  20    0.17   10.86   3
  -2  -2  20   -6.89    7.84   3
  -2   2  19   19.97   10.35   3
  -2  -2  19    1.51    7.27   3
  -2  -2  18   11.75    6.86   3
  -2   2  18   -0.82    9.74   3
  -2   2  17   56.21   10.24   3
  -2  -2  17   44.13    5.40   3
  -2   2  16   81.05    9.59   3
  -2  -2  16   87.41    8.88   3
  -2   2  15    5.64    8.38   3
  -2   2  14    8.83    7.89   3
  -2   2  13    7.06    7.51   3
  -2   2  12   10.61    6.91   3
  -2   2  11    1.18    6.69   3
   2  -2 -11    0.78    3.93   0
   2  -2 -10    6.93    4.19   0
  -2   2  10   12.86    6.72   3
   2  -2  -9  300.22    6.76   0
  -2   2   9  286.45    9.67   3
   2  -2  -8  209.88    5.87   0
  -2   2   8  227.92    8.73   3
  -2   2   7    4.10    6.21   3
  -2   2   6   71.21    6.50   3
  -2   2   5   81.20    6.86   3
   2  -2  -4  170.91    6.66   4
  -2   2   4  158.57    7.04   3
   2  -2  -3  122.35    5.92   4
   2  -2  -2  292.15    6.50   4
  -2   2   2  280.24    6.99   2
   2   2  -2  282.54    5.23   2
   2   2  -1  824.29    8.06   2
  -2   2   1  855.84   10.24   2
   2  -2  -1  856.18    9.29   4
   2   2  -1  829.19    9.95   1
   2   2   0  126.45    6.17   1
   2   2   0  118.66    4.48   2
  -2   2   0  120.07    5.62   2
   2  -2   0  123.60    4.96   4
  -2   2  -1  567.44    8.74   2
   2  -2   1  592.69    8.07   4
   2   2   1  569.52    9.40   1
   2  -2   2   90.31    5.39   4
   2   2   2   82.72    5.12   3
   2   2   2   87.48    6.38   1
  -2   2  -2   91.05    5.26   2
   2   2   3 1223.47   13.73   1
   2  -2   3 1226.05   11.41   4
  -2  -2  -3 1223.30   13.13   5
   2   2   3 1234.66   11.79   3
   2  -2   4  450.48    8.18   4
   2   2   4  437.22    8.44   3
  -2  -2  -4  464.05    9.48   5
  -2  -2  -5  406.28    9.23   5
   2  -2   5  395.37    8.41   4
   2   2   5  413.68    8.50   3
   2  -2   6  710.18   10.69   4
   2   2   6  708.15   11.52   3
   2   2   7  112.80    7.11   3
   2  -2   7  121.36    7.05   4
   2  -2   8   61.49    6.84   4
   2   2   8   62.03    7.40   3
   2   2   9 1244.07   16.99   3
   2  -2   9 1198.40   15.75   4
   2   2  10   -3.10    6.72   3
   2  -2  10   -1.02    6.24   4
   2  -2  11   -2.66    6.36   4
   2   2  11    3.38    6.97   3
   2   2  12  148.02   10.29   3
   2  -2  12  157.05    8.95   4
   2  -2  13   82.77    8.72   4
   2   2  13   86.20    9.13   3
   2   2  14   82.73    9.58   3
   2   2  15   35.50    8.90   3
   2   2  16    2.64    8.60   3
   2   2  17   -3.28    9.50   3
   2   2  18    7.01    8.68   3
   2   2  19   33.14   11.07   3
   2  -2  19   26.17    8.06   3
   2  -2  20   10.85    9.83   3
   2   2  20    1.24   10.68   3
   2  -2  21    2.08    9.49   3
   2   2  21   -2.08   10.45   3
   2  -2  22    9.97    8.87   3
   2   2  22  -21.09   10.45   3
   2  -2  23  -14.35    8.78   3
   2   2  23   -1.52    9.90   3
   2  -2  24   -7.18    9.18   3
   2   2  24    8.20   12.24   3
   2   2  25   -1.91   12.36   3
   2  -2  25  -33.91   10.14   3
   2   2  26   -1.22   12.14   3
   2  -2  26   -3.08   11.06   3
   2   2  27    3.42   12.79   3
   2  -2  27  -18.44   11.39   3
  -2  -3  28  -17.00   12.51   3
  -2   3  28   12.42   13.31   3
  -2  -3  27   23.43   11.61   3
  -2   3  27   15.23   11.70   3
  -2  -3  26  -31.64    9.89   3
  -2   3  26   23.48   11.48   3
  -2   3  25   19.07   11.65   3
  -2  -3  25  -22.08    9.75   3
  -2   3  24   21.28   11.87   3
  -2  -3  24  -17.42    9.05   3
  -2  -3  23   -5.30    8.80   3
  -2   3  23    8.38   10.83   3
  -2  -3  22    8.67    7.61   3
  -2   3  22   18.53   11.03   3
  -2  -3  21   50.76   10.74   3
  -2   3  21   63.01   12.08   3
  -2   3  20  299.07   16.22   3
  -2  -3  20  285.29   13.82   3
  -2   3  19   43.10   11.29   3
  -2   3  18   11.20   10.28   3
  -2   3  17    9.75    9.10   3
  -2   3  16   32.39    8.83   3
  -2   3  15   17.05    9.35   3
  -2   3  14   11.31    8.03   3
  -2   3  13   10.00    7.86   3
   2  -3 -13   -2.82    3.99   0
  -2   3  12   26.66    8.25   3
   2  -3 -12   15.81    4.34   0
  -2   3  11   10.18    7.74   3
   2  -3 -11    4.25    4.25   0
  -2   3  10   31.83    8.46   3
  -2   3   9   84.72    8.75   3
  -2   3   8   38.57    7.70   3
  -2   3   7    7.94    6.91   3
  -2   3   6    8.81    6.52   3
   2  -3  -5  590.17   10.84   4
  -2   3   5  590.24   11.69   3
   2  -3  -4   20.05    5.63   4
   2  -3  -3   77.20    5.77   4
   2   3  -3   89.61    5.13   2
  -2   3   3   72.69    6.12   2
  -2   3   2  668.78    8.97   1
   2  -3  -2  683.52    9.46   4
   2   3  -2  652.97    9.36   2
  -2   3   2  670.78   11.22   2
  -2   3   1  451.84    9.75   2
   2  -3  -1  439.15    7.96   4
   2   3  -1  457.15    9.64   1
  -2   3   1  427.56    6.86   1
   2   3  -1  440.67    8.26   2
   2   3   0    6.13    5.77   1
   2  -3   0    3.21    4.55   4
   2   3   0    7.03    4.61   2
  -2   3   0    5.63    3.54   1
  -2   3   0   -5.31    5.48   2
   2   3   1  349.87    7.33   2
  -2   3  -1  353.79    8.34   2
   2  -3   1  357.66    7.39   4
   2   3   1  355.78    8.99   1
   2  -3   2 2221.56   15.34   4
  -2   3  -2 2193.40   18.59   2
   2   3   2 2213.23   19.19   1
   2   3   3  114.33    7.76   1
   2   3   3  114.25    6.29   3
   2  -3   3  104.78    5.64   4
  -2   3  -3  107.85    6.17   2
  -2  -3  -3  115.47    6.53   5
   2   3   4  231.76    9.08   1
  -2  -3  -4  232.65    8.33   5
   2  -3   4  223.22    6.71   4
   2   3   4  221.22    7.71   3
  -2  -3  -5  465.56   10.41   5
   2   3   5  465.28   10.16   3
   2   3   5  471.09   11.57   1
   2  -3   5  452.30    8.62   4
  -2  -3  -6   82.26    6.82   5
   2  -3   6   66.34    5.85   4
   2   3   6   71.77    6.80   3
   2   3   7  137.22    8.50   3
   2  -3   7  154.29    7.02   4
   2   3   8  646.84   12.85   3
   2  -3   8  634.19   11.41   4
   2   3   9   10.22    6.43   3
   2  -3   9   19.20    6.07   4
   2  -3  10  188.79    8.49   4
   2   3  10  196.31    9.70   3
   2  -3  11   63.89    7.29   4
   2   3  11   61.04    8.23   3
   2  -3  12  116.03    8.37   4
   2   3  12  120.96    9.30   3
   2   3  13   21.75    8.37   3
   2  -3  13   11.87    7.27   4
   2  -3  14    0.66    7.25   4
   2   3  14   11.97    8.77   3
   2   3  15    7.13    8.53   3
   2   3  16   37.20    9.50   3
   2   3  17   23.73   10.04   3
   2   3  18    6.31   10.45   3
   2   3  19   16.04   10.75   3
   2   3  20   19.52   11.21   3
   2   3  21    3.44   10.83   3
   2  -3  22    5.19    8.64   3
   2   3  22    5.93   10.65   3
   2  -3  23    0.52    9.35   3
   2   3  23   43.37   12.48   3
   2   3  24   15.38   11.52   3
   2  -3  24   -5.18   10.31   3
   2  -3  25    0.08   10.59   3
   2   3  25    8.74   11.15   3
   2  -3  26    0.48   11.99   3
   2   3  26   33.85   13.09   3
  -2  -4  27  -12.96   12.27   3
  -2   4  27   58.79   15.65   3
  -2  -4  26  -26.32   11.18   3
  -2   4  26   76.54   15.72   3
  -2  -4  25  -12.95   11.14   3
  -2   4  25   98.30   14.30   3
  -2   4  24   93.05   14.55   3
  -2  -4  24   -0.76    9.60   3
  -2  -4  23   31.89    8.74   3
  -2   4  23   60.67   14.16   3
  -2   4  22   62.28   13.33   3
  -2   4  21   53.25   12.77   3
  -2   4  20   51.03   13.55   3
  -2   4  19   20.33   11.81   3
  -2   4  18   96.56   12.99   3
  -2   4  17   17.49   10.70   3
  -2   4  16   47.68   10.93   3
  -2   4  15   14.45    9.25   3
  -2   4  14   13.90    9.52   3
  -2   4  13    0.16    9.06   3
  -2   4  12   30.75    9.34   3
  -2   4  11   43.38    9.01   3
  -2   4  10    4.35    8.02   3
  -2   4   9   20.65    7.50   3
  -2   4   8   42.87    7.94   3
  -2   4   7  174.79    9.70   3
   2  -4  -6   -1.84    5.81   4
   2  -4  -5  426.76    9.97   4
  -2   4   4   17.13    5.26   1
  -2   4   4   18.90    6.12   2
   2   4  -4   20.20    4.92   2
   2  -4  -4   16.09    5.17   4
   2  -4  -3   52.19    5.58   4
   2   4  -3   44.45    4.95   2
  -2   4   3   45.19    5.27   1
  -2   4   3   44.05    6.70   2
   2   4  -2   23.86    4.37   2
  -2   4   2   19.82    6.10   2
  -2   4   2   28.41    4.42   1
   2  -4  -2   21.11    5.58   4
   2   4  -1    2.44    6.35   1
   2  -4  -1   -3.29    5.11   4
  -2   4   1    0.38    4.19   1
  -2   4   1    1.48    5.61   2
   2   4  -1   -8.20    5.26   2
   2  -4  -1    4.40    2.62   5
  -2   4   0  432.11    8.05   1
   2  -4   0  438.84    8.35   4
   2   4   0  428.76   10.73   1
  -2   4   0  443.20   10.54   2
   2   4   0  438.56    9.71   2
   2  -4   0  425.16    5.76   5
   2   4   1    5.28    6.49   1
  -2   4  -1   -4.88    5.11   2
   2   4   1    1.91    5.59   2
   2  -4   1    1.34    4.80   4
   2   4   2  334.24    8.65   2
   2  -4   2  330.78    7.67   4
  -2   4  -2  343.75    9.61   2
   2   4   2  337.77   10.23   1
  -2  -4  -2  359.87    9.23   5
   2  -4   3  424.63    8.40   4
   2   4   3  435.45   11.51   1
  -2  -4  -3  462.32   10.66   5
  -2   4  -3  442.89   10.79   2
   2   4   4   12.03    6.59   3
   2   4   4    7.45    7.15   1
   2  -4   4   10.11    4.68   4
  -2  -4  -4   12.34    5.52   5
  -2   4  -4    8.18    5.75   2
   2   4   5   10.20    6.31   3
   2  -4   5   12.57    4.48   4
  -2  -4  -5    9.78    5.91   5
   2   4   5   15.93    7.52   1
   2  -4   6   -4.84    4.90   4
  -2  -4  -6    4.26    5.96   5
   2   4   6    5.78    6.55   3
   2   4   6    9.37    7.22   1
   2   4   7   -1.31    7.09   3
  -2  -4  -7    2.87    6.00   5
   2  -4   7   -3.16    4.87   4
   2   4   7    0.96    7.04   1
   2   4   8   63.33    9.01   1
   2  -4   8   53.51    6.21   4
   2   4   8   58.94    8.57   3
   2  -4   9  128.68    7.48   4
   2   4   9  148.51    9.26   3
   2  -4  10   95.00    7.16   4
   2   4  10   97.61    9.23   3
   2  -4  11   42.71    6.86   4
   2   4  11   36.05    8.66   3
   2   4  12   59.23   10.25   3
   2  -4  12   51.70    6.98   4
   2   4  13   14.60    9.24   3
   2  -4  13   -6.49    6.75   4
   2  -4  14   33.75    7.53   4
   2   4  14   72.25   10.03   3
   2  -4  15   -5.73    7.68   4
   2   4  15   33.46    8.94   3
   2   4  16   -3.48    9.07   3
   2   4  17    9.78    9.17   3
   2   4  18    8.20   10.22   3
   2   4  19    9.44   10.56   3
   2   4  20    3.23   10.12   3
   2   4  21    4.58   11.07   3
   2   4  22    3.37   10.68   3
   2   4  23    9.56   11.27   3
   2   4  24   -1.80   12.89   3
   2  -4  24   42.51   10.61   3
   2   4  25   26.69   13.24   3
   2  -4  25   27.51   11.63   3
   2  -4  26   32.71   11.75   3
   2   4  26   24.30   12.47   3
  -2   5  26   -2.55   17.00   3
  -2  -5  26    3.61   12.35   3
  -2   5  25  -12.77   14.79   3
  -2  -5  25   15.80   10.78   3
  -2   5  24   20.64   15.80   3
  -2   5  23    9.73   14.22   3
  -2   5  22   11.72   13.85   3
  -2   5  21   20.44   13.10   3
  -2   5  20   67.89   13.72   3
  -2   5  19   46.87   13.52   3
  -2   5  18  -15.35   12.17   3
  -2   5  17   -2.76   10.81   3
  -2   5  16   -2.77   10.56   3
  -2   5  15   10.71   10.30   3
  -2   5  14    3.74    9.93   3
  -2   5  13    6.51    9.35   3
  -2   5  12   -4.36    9.62   3
  -2   5  11   44.26   10.05   3
  -2   5  10   -2.59    8.19   3
  -2   5   9   22.29    8.77   3
   2  -5  -8   -1.36    6.80   4
  -2   5   7   13.63    6.70   1
   2  -5  -7   16.29    6.10   4
  -2   5   6   33.02    6.99   2
  -2   5   6   32.78    6.74   1
   2  -5  -6   27.60    6.41   4
  -2   5   5   22.01    7.20   2
   2   5  -5   31.37    5.72   2
   2  -5  -5   21.48    5.47   4
  -2   5   5   26.45    5.70   1
   2   5  -4   43.54    5.41   2
  -2   5   4   34.70    7.30   2
   2  -5  -4   34.62    5.82   4
  -2   5   4   43.12    6.53   1
   2  -5  -3   16.24    5.03   4
   2   5  -3    2.39    4.94   2
  -2   5   3    0.28    5.07   1
  -2   5   3   -1.74    6.55   2
  -2   5   2   -5.48    6.77   2
  -2   5   2   -3.90    5.48   1
   2  -5  -2   -3.89    5.57   4
   2   5  -2   -3.54    4.75   2
  -2   5   1   40.46    6.01   1
   2   5  -1   32.71    7.26   1
  -2   5   1   33.03    7.24   2
   2   5  -1   33.24    5.98   2
   2  -5  -1   38.02    5.84   4
   2  -5  -1   39.43    3.39   5
  -2   5   0    3.21    5.76   2
   2  -5   0   -1.03    2.31   5
   2   5   0    0.05    6.14   2
   2  -5   0    6.04    5.67   4
  -2   5   0    8.50    5.15   1
   2   5   0    5.40    6.51   1
   2  -5   1  598.68    9.97   4
   2   5   1  597.19   12.45   2
  -2   5  -1  590.85   12.89   2
   2  -5   1  575.76    7.28   5
   2   5   1  635.11   13.81   1
  -2  -5  -1  565.78    6.94   4
   2  -5   2  254.70    7.55   4
  -2  -5  -2  262.52    9.11   5
   2   5   2  267.64    9.52   2
   2   5   2  253.53   10.47   1
  -2   5  -2  270.58    9.66   2
   2   5   3   11.60    6.34   2
   2  -5   3   -0.16    5.19   4
   2   5   3    3.59    8.21   1
  -2  -5  -3   14.53    5.54   5
  -2   5  -3   12.45    6.78   2
   2   5   4   56.40    8.33   1
   2   5   4   53.95    7.37   2
  -2  -5  -4   50.01    6.54   5
   2  -5   4   48.61    5.00   4
  -2   5  -4   45.93    6.73   2
  -2  -5  -5   78.16    7.40   5
  -2   5  -5   96.73    7.98   2
   2   5   5   82.56    8.15   1
   2  -5   5   74.41    5.24   4
  -2  -5  -6   17.52    6.09   5
   2   5   6    8.68    7.32   1
   2  -5   6   14.48    4.77   4
   2   5   6    7.67    7.60   3
   2   5   7  105.59    9.13   3
  -2  -5  -7  121.41    8.42   5
   2   5   7  111.23    8.99   1
   2  -5   7  105.53    6.34   4
   2   5   8   -0.88    8.26   3
   2   5   8    5.31    7.83   1
   2  -5   8   -1.73    4.68   4
   2  -5   9    8.54    5.43   4
   2   5   9    2.11    9.22   3
   2   5   9   23.04    8.50   1
   2   5  10    3.10    8.88   3
   2   5  10    9.25    9.00   1
   2  -5  10    0.09    5.75   4
   2   5  11    4.93    8.94   3
   2   5  11   13.40    9.04   1
   2  -5  11    7.68    6.23   4
   2   5  12   23.16    9.53   3
   2  -5  12   23.21    7.08   4
   2  -5  13    6.87    4.94   4
   2   5  13   22.78    9.74   3
   2   5  14   21.85   10.01   3
   2  -5  14    1.98    6.76   4
   2   5  15   15.01    9.79   3
   2   5  16   15.57   10.68   3
   2   5  17    7.97   11.64   3
   2   5  18   24.10   11.69   3
   2   5  19    6.54   13.37   3
   2   5  20    1.16   12.81   3
   2   5  21   20.00   13.37   3
   2   5  22   -2.06   13.70   3
   2   5  23    0.23   13.14   3
   2   5  24   12.99   13.66   3
   2   5  25   13.67   14.40   3
  -2   6  25   27.31   16.82   3
  -2   6  24   -3.08   14.82   3
  -2   6  23   -3.98   14.57   3
  -2   6  22   -0.65   13.92   3
  -2   6  21    7.97   14.13   3
  -2   6  20    9.58   12.77   3
  -2   6  19   31.51   13.59   3
  -2   6  18    9.18   12.69   3
  -2   6  17   -0.18   12.22   3
  -2   6  16    7.96   11.70   3
  -2   6  15   19.15   10.52   3
  -2   6  14    9.45   10.78   3
  -2   6  13   59.78   11.33   3
  -2   6  12   12.41   10.44   3
  -2   6  11   25.99   10.11   3
  -2   6  10   16.36    8.34   1
   2  -6 -10    2.08    7.01   4
  -2   6   9   13.28    7.15   1
   2  -6  -9    4.08    7.19   4
  -2   6   8    0.77    7.87   2
   2  -6  -8   -1.48    6.10   4
  -2   6   8    5.21    6.86   1
   2  -6  -7   -0.59    6.00   4
  -2   6   7   10.85    7.22   2
  -2   6   7    9.84    6.45   1
   2  -6  -6    5.41    5.80   4
  -2   6   6    5.98    6.62   1
  -2   6   6   17.35    7.75   2
  -2   6   5   38.19    6.30   1
   2   6  -5   26.96    5.62   2
  -2   6   5   31.63    7.88   2
   2  -6  -5   35.74    6.18   4
   2   6  -4   -3.56    5.07   2
  -2   6   4   12.77    5.43   1
   2  -6  -4   20.06    5.53   4
  -2   6   4    6.77    7.64   2
   2  -6  -3   47.71    7.67   4
  -2   6   3   36.98    6.76   1
   2   6  -3   40.20    6.17   2
  -2   6   3   48.62    8.18   2
  -2   6   2   -4.36    7.39   2
  -2   6   2   -3.45    5.51   1
   2   6  -2   -1.60    5.02   2
   2  -6  -2   -4.44    6.13   4
   2   6  -1    1.68    5.24   2
   2   6  -1   -0.12    7.17   1
   2  -6  -1    2.78    5.64   4
  -2   6   1   -2.23    7.11   2
  -2   6   1    3.01    5.88   1
   2   6   0   44.39    8.38   1
  -2   6   0   40.14    6.22   1
   2   6   0   23.66    6.79   2
  -2   6   0   35.89    7.32   2
   2  -6   0   32.99    5.98   4
   2  -6   1   95.24    6.49   4
   2   6   1  115.21    9.31   1
  -2   6  -1  106.68    8.18   2
   2   6   1  107.85    8.13   2
   2   6   2   20.96    7.92   1
  -2   6  -2   20.02    6.44   2
   2   6   2   24.36    7.21   2
  -2  -6  -2   17.88    6.05   5
   2  -6   2   10.38    5.44   4
   2   6   3   21.45    7.07   2
  -2  -6  -3   22.54    5.76   5
   2   6   3   26.16    8.20   1
  -2   6  -3   17.65    6.34   2
  -2  -6  -4    4.90    5.36   5
   2   6   4    0.15    7.94   1
  -2   6  -4    3.39    6.41   2
   2   6   4   -1.02    6.57   2
  -2  -6  -5    7.93    5.51   5
  -2   6  -5    5.08    6.21   2
   2   6   5    7.24    6.96   2
   2   6   5    7.79    7.17   1
   2   6   6   69.26    9.03   1
  -2  -6  -6   96.64    7.66   5
   2   6   7   70.14    9.54   1
  -2  -6  -7  102.21    8.22   5
   2   6   8    8.01    7.76   1
   2   6   9   15.84    8.74   1
   2   6   9   19.77    8.85   3
   2   6  10   -1.40    9.15   3
   2   6  10    2.82    8.43   1
   2   6  11   27.26    9.58   1
   2   6  11   49.31   10.08   3
   2   6  12    5.88    9.61   3
   2   6  12    3.58    8.20   1
   2   6  13   14.18   11.04   3
   2   6  13   14.85   10.65   1
   2   6  14    9.84   10.74   3
   2   6  14   25.48   10.98   1
   2   6  15   28.53   11.42   3
   2   6  15   -0.84   10.14   1
   2   6  16   11.04   11.07   1
   2   6  16    1.35   11.25   3
   2   6  17    3.85   11.40   3
   2   6  18    4.69   12.61   3
   2   6  19   -7.91   12.59   3
   2   6  20   -5.75   12.81   3
   2   6  21   12.66   13.15   3
   2   6  22    0.55   14.13   3
   2   6  23   -1.48   14.67   3
   2   6  24   13.36   14.39   3
  -2   7  23   -3.59   15.33   3
  -2   7  22   -2.40   15.23   3
  -2   7  21    9.47   15.43   3
  -2   7  20    0.57   14.97   3
  -2   7  19   -3.55   12.87   3
  -2   7  18   -9.80   13.71   3
  -2   7  17  -17.33   11.78   3
  -2   7  16   -0.35   11.31   3
  -2   7  15   42.58   12.61   3
  -2   7  14    0.95   11.60   3
  -2   7  14   10.82    9.98   1
   2  -7 -14    8.73    9.27   4
  -2   7  13    0.94    9.15   1
   2  -7 -13    3.33    6.96   4
   2  -7 -12   10.93    9.36   4
  -2   7  12   10.24    9.33   1
   2  -7 -11   -9.05    7.51   4
  -2   7  11    7.00    7.85   1
  -2   7  10   11.33    8.28   1
   2  -7 -10   -6.75    8.02   4
  -2   7   9   16.13    7.91   1
   2  -7  -9   10.08    7.41   4
  -2   7   9   17.98    9.17   2
  -2   7   8   10.81    7.85   1
  -2   7   8   15.60    8.98   2
   2  -7  -8    2.36    6.63   4
  -2   7   7   11.56    7.19   1
  -2   7   7   15.89    8.16   2
  -2   7   6   19.87    8.89   2
   2   7  -6   16.03    5.88   2
  -2   7   6   27.61    6.61   1
   2   7  -5   21.97    5.50   2
  -2   7   5    8.63    7.32   1
  -2   7   5   36.19    8.60   2
  -2   7   4   15.85    8.36   2
   2   7  -4   10.46    5.72   2
  -2   7   4   11.98    6.56   1
  -2   7   3   16.92    8.11   2
   2   7  -3   30.41    6.64   2
  -2   7   3   21.18    6.64   1
  -2   7   2   -0.50    8.15   2
   2   7  -2    4.15    6.00   2
  -2   7   2    2.62    6.39   1
  -2   7   1   15.71    6.32   1
  -2   7   1   13.41    7.14   2
   2   7  -1   15.92    6.11   2
   2   7   0   12.65    6.80   2
  -2   7   0   30.68    6.68   1
  -2   7   0   19.91    7.64   2
   2   7   0   31.47    8.65   1
  -2  -7  -1  100.76    7.81   5
  -2   7  -1  105.19    8.96   2
   2   7   1  113.77    9.93   1
   2   7   1   92.22    9.20   2
   2   7   2   -1.42    7.40   2
  -2  -7  -2    0.18    5.92   5
  -2   7  -2   -0.33    7.19   2
   2   7   2    4.77    4.35   1
   2   7   3    6.82    7.08   2
  -2   7  -3    0.25    6.92   2
  -2  -7  -3   -3.83    5.44   5
   2   7   3    1.87    4.67   1
  -2   7  -4    2.34    7.08   2
  -2  -7  -4    1.64    6.30   5
   2   7   4    1.13    8.79   1
   2   7   4   -0.22    7.80   2
   2   7   5   22.91    9.08   1
   2   7   5   23.37    8.47   2
  -2   7  -5   26.73    7.45   2
  -2  -7  -5   25.41    6.45   5
   2   7   6    2.94    8.71   2
   2   7   6   -4.22    9.26   1
  -2  -7  -6    8.78    6.69   5
   2   7   7   -2.02    8.94   1
  -2  -7  -7   12.77    6.65   5
   2   7   7    6.22    8.86   2
   2   7   8    4.97    8.59   2
   2   7   8   -2.66    8.67   1
   2   7   9  -10.96    8.72   1
   2   7  10    6.15    8.93   1
   2   7  11   29.66   10.16   1
   2   7  12   -0.65   11.14   3
   2   7  12   -3.14    6.95   1
   2   7  13  -10.90   10.45   1
   2   7  13    5.61   10.30   3
   2   7  14   13.76   10.50   1
   2   7  14   -8.52   12.14   3
   2   7  15   11.01   10.58   1
   2   7  15   -2.89   11.60   3
   2   7  16  -10.72   11.82   3
   2   7  16   11.63   11.35   1
   2   7  17  -25.03   12.18   3
   2   7  17   10.31   11.50   1
   2   7  18   -1.80   13.26   3
   2   7  18    1.75   11.32   1
   2   7  19   -8.62   12.61   3
   2   7  19    7.64   11.94   1
   2   7  20   36.84   11.39   1
   2   7  20    5.73   13.35   3
   2   7  21   21.52   14.68   3
   2   7  21   15.97   12.73   1
   2   7  22    1.71   15.00   3
   2   7  22   36.98   12.72   1
   2   7  23    0.70   15.60   3
  -2   8  22   -9.20   12.89   1
  -2   8  22  -23.60   15.55   3
  -2   8  21   26.78   11.94   1
  -2   8  21   24.82   16.31   3
  -2   8  20    7.71   11.56   1
  -2   8  20  -20.79   15.31   3
  -2   8  19   26.94   15.92   3
  -2   8  19   11.23   10.61   1
  -2   8  18    5.00    9.86   1
  -2   8  17    2.21    9.02   1
  -2   8  16   -1.66    8.75   1
  -2   8  15    8.12   10.46   1
  -2   8  14   14.02    9.47   1
  -2   8  13   -4.22    8.89   1
  -2   8  13   -5.65   10.38   2
  -2   8  12  -15.32    8.08   1
  -2   8  12   15.07   10.31   2
  -2   8  11    9.87    9.34   2
  -2   8  11   -3.51    8.44   1
  -2   8  10    8.66    8.87   2
  -2   8  10   -8.10    7.74   1
  -2   8   9  -14.98    7.07   1
  -2   8   9    4.70    9.63   2
  -2   8   8    2.54    9.71   2
  -2   8   8    6.90    8.18   1
  -2   8   7   15.15    9.83   2
  -2   8   7   26.70    8.62   1
  -2   8   6   -9.82    8.91   1
  -2   8   6    5.08    9.51   2
   2   8  -6    1.08    7.04   2
  -2   8   5    2.50    9.09   1
   2   8  -5   10.14    6.90   2
  -2   8   5    2.41    9.25   2
  -2   8   4   17.03    8.18   1
  -2   8   4    9.03    9.79   2
   2   8  -4   21.97    6.80   2
  -2   8   3    8.05    7.73   1
   2   8  -3    3.24    6.21   2
  -2   8   3  -17.51    9.58   2
  -2   8   2   46.41    8.97   2
   2   8  -2   45.25    6.92   2
  -2   8   1    2.62    7.16   2
   2   8  -1    1.82    6.35   2
   2   8   0   13.80    8.80   1
  -2   8   0   10.98    6.98   2
   2   8   0    9.85    6.16   2
   2   8   1    3.92    8.90   1
  -2   8  -1   -6.93    7.07   2
   2   8   2   17.71   10.19   1
  -2   8  -2   -3.69    7.10   2
   2   8   2  -12.85    8.50   2
  -2  -8  -3   48.36    7.98   5
   2   8   3   60.69   11.63   1
   2   8   3   47.61    9.35   2
  -2   8  -3   51.21    8.73   2
  -2   8  -4   24.37    8.37   2
   2   8   4   18.11    9.91   1
   2   8   4   20.10    8.88   2
  -2  -8  -4   20.40    6.89   5
  -2  -8  -5   44.86    7.02   5
  -2   8  -5   45.58    8.96   2
   2   8   5   46.01   10.66   1
   2   8   5   35.23    9.12   2
  -2  -8  -6   40.75    7.33   5
   2   8   6   15.18    9.26   2
   2   8   6   17.63   10.06   1
   2   8   7   15.99   10.82   1
   2   8   7   16.96    9.04   2
   2   8   8   -3.13   11.06   1
   2   8   8    8.54    9.85   2
   2   8   9  120.15   12.68   1
   2   8   9  100.01   11.60   2
   2   8  10   -1.39    9.32   2
   2   8  10   10.08    9.88   1
   2   8  11  -14.25   10.37   1
   2   8  12   11.95   10.47   1
   2   8  13  -19.19   10.25   1
   2   8  14   -4.37   10.81   1
   2   8  15   13.21   11.28   1
   2   8  16    4.15   11.27   1
   2   8  16   -1.98   11.60   3
   2   8  17    8.76   11.79   1
   2   8  17  -23.03   12.30   3
   2   8  18    2.24   11.10   3
   2   8  18   12.78   10.62   1
   2   8  19   -0.04   14.20   3
   2   8  19    3.36   11.16   1
   2   8  20   -5.40   11.93   1
   2   8  20    7.23   15.97   3
   2   8  21  -36.86   15.82   3
  -2   9  20   27.76   12.49   1
  -2   9  19   18.75   11.77   1
  -2   9  18   -7.17   11.80   1
  -2   9  17   -6.32   11.12   1
  -2   9  16  -15.86   10.26   1
  -2   9  16   -1.28   11.18   2
  -2   9  15    9.69   10.75   2
  -2   9  15   -1.15   11.90   1
  -2   9  14    0.07   11.44   2
  -2   9  14   10.66    9.06   1
  -2   9  13   -4.90    9.13   1
  -2   9  13    6.23   12.14   2
  -2   9  12  -17.98    8.21   1
  -2   9  12   -2.62   10.69   2
  -2   9  11   -2.69    8.14   1
  -2   9  11   18.15   11.10   2
  -2   9  10    1.84    7.57   1
  -2   9  10    7.20   10.44   2
  -2   9   9  -16.98   10.03   1
  -2   9   9   -1.30   10.18   2
  -2   9   8   -6.91    6.39   1
  -2   9   8  -13.28   10.03   2
  -2   9   7   -0.75   10.31   2
   2   9  -6    7.49    6.62   2
  -2   9   6   -6.49    9.82   2
   2   9  -5   10.72    7.23   2
  -2   9   5   -1.02    9.20   2
   2   9  -4   -0.66    6.90   2
  -2   9   4    1.82    8.81   2
  -2   9   3   13.85    8.72   2
   2   9  -3   28.49    5.73   2
   2   9  -2   -3.96    5.31   2
  -2   9   2    0.61    8.25   2
  -2   9   1   10.45    7.72   2
   2   9  -1  -12.26    5.37   2
   2   9   0   -3.40    5.43   2
  -2   9   0   -2.15    7.69   2
   2   9   1  -10.34    6.64   2
  -2   9  -1   -1.71    8.06   2
   2   9   1    8.85   10.13   1
  -2   9  -2   16.44    8.25   2
   2   9   2   24.28    9.88   1
   2   9   2    0.80    8.18   2
   2   9   3    0.46    9.88   1
  -2   9  -3   -1.05    8.05   2
  -2   9  -4    3.12    7.89   2
   2   9   4    1.06    8.72   2
   2   9   4    1.43    9.23   1
  -2   9  -5   18.06    8.62   2
   2   9   5    2.66    9.79   2
   2   9   5    3.39   10.34   1
   2   9   6   -0.34   10.30   1
   2   9   6    0.06    8.95   2
   2   9   7    3.29   11.00   1
   2   9   7    0.26    9.46   2
   2   9   8   11.71   11.04   1
   2   9   8   -2.19   10.04   2
   2   9   9   12.07   12.35   1
   2   9   9   44.05   11.60   2
   2   9  10    5.87   11.78   1
   2   9  10   17.86   10.79   2
   2   9  11    8.73   10.75   1
   2   9  11   19.34   11.44   2
   2   9  12   19.83   10.83   1
   2   9  12   10.55    8.79   2
   2   9  13   -6.45    9.28   1
   2   9  13    7.91   13.05   2
   2   9  14    5.57   10.13   1
   2   9  14   10.20   11.08   2
   2   9  15   -8.50   10.34   1
   2   9  16  -34.17   10.60   1
   2   9  17   -7.71   11.32   1
   2   9  18  -30.23   11.96   1
  -2  10  18   22.61   13.32   1
  -2  10  17  -35.92   12.85   1
  -2  10  17   17.47   12.49   2
  -2  10  16  -12.15   12.21   1
  -2  10  16    6.02   12.31   2
  -2  10  15  -24.69   10.87   1
  -2  10  15   23.51   14.19   2
  -2  10  14   13.75   11.83   2
  -2  10  13   -2.75   10.67   2
  -2  10  12    1.80   11.28   2
  -2  10  11   -5.49   11.44   2
  -2  10  10   -1.97   11.96   2
  -2  10   9    0.89   11.50   2
  -2  10   8   -6.44   10.89   2
  -2  10   7   -6.92   10.61   2
  -2  10   6  -33.39   10.48   2
   2  10  -5   -1.27    7.31   2
  -2  10   4  -26.92    8.19   2
   2  10  -4   -5.90    7.45   2
   2  10  -3    2.92    7.12   2
  -2  10   3    4.25    6.43   2
   2  10  -2   -6.95    6.76   2
  -2  10   2  -17.36    7.11   2
   2  10  -1    7.40    6.30   2
  -2  10   1   15.45    8.03   2
  -2  10   0  -22.99    7.91   2
   2  10   0   -4.63    6.39   2
  -2  10  -1    3.49    7.91   2
   2  10   1  -16.19    7.78   2
  -2  10  -2    9.27    8.16   2
   2  10   2   -0.82    7.57   2
   2  10   2   15.05   10.16   1
   2  10   3   25.76   10.76   1
   2  10   3    5.02    8.40   2
  -2  10  -3   17.79    8.31   2
   2  10   4   24.71   10.54   1
  -2  10  -4   42.81    9.10   2
   2  10   5   -6.48   10.78   2
  -2  10  -5   33.86    7.91   2
   2  10   5   13.02   11.43   1
   2  10   6    0.09   10.83   2
   2  10   6    6.48   10.60   1
   2  10   7   36.80   10.78   1
   2  10   7   -4.48   10.33   2
   2  10   8   -2.52   12.00   1
   2  10   8  -13.35   10.81   2
   2  10   9   16.94   11.56   1
   2  10   9   38.33   11.73   2
   2  10  10    0.82   12.54   1
   2  10  10   -4.59   10.08   2
   2  10  11   -1.84   12.53   1
   2  10  11   -7.16   11.81   2
   2  10  12  -17.65   14.16   1
   2  10  12   14.98    8.80   2
   2  10  13    2.61   13.42   1
   2  10  13   12.12   13.63   2
   2  10  14    0.94   12.05   1
   2  10  14    9.20   11.85   2
   2  10  15   16.90   11.95   1
   2  10  15   29.92   13.08   2
   2  10  16   22.06   13.26   2
   2  10  16   -6.59   12.40   1
   2  10  17   -1.85   13.55   2
  -2  11  13    6.76   14.02   2
  -2  11  12    5.42   10.83   2
  -2  11  11   -4.15   12.53   2
  -2  11  10   20.16   12.61   2
  -2  11   9  -18.17   11.80   2
  -2  11   8  -17.17   11.07   2
  -2  11   7   -9.61   10.04   2
  -2  11   5    3.83    8.24   2
   2  11  -5   14.01    8.95   2
  -2  11   4  -24.22    8.13   2
   2  11  -4   21.01    7.85   2
   2  11  -3   10.03    8.33   2
  -2  11   3    4.99    7.79   2
   2  11  -2  -12.90    7.98   2
  -2  11   2   -1.07    7.60   2
  -2  11   1   -6.64    7.59   2
   2  11  -1    4.20    8.16   2
   2  11   0    0.62    7.75   2
  -2  11   0   -5.16    8.12   2
   2  11   1    5.91    8.43   2
  -2  11  -1   12.17    7.86   2
  -2  11  -2    1.67    7.91   2
   2  11   2    1.15    7.85   2
  -2  11  -3   18.74    9.17   2
   2  11   3  -18.35    8.37   2
   2  11   3    6.16   10.98   1
   2  11   4  -26.83    9.01   2
  -2  11  -4    3.25    7.69   2
   2  11   4  -16.15   11.40   1
  -2  11  -5    5.19    7.69   2
   2  11   5    0.57   11.58   1
   2  11   6   16.89   10.94   1
   2  11   7   -3.84   12.51   1
   2  11   8  -18.65   11.98   2
   2  11   8    7.88   12.37   1
   2  11   9   20.24   12.94   1
   2  11   9    7.49   11.85   2
   2  11  10    0.39   12.59   1
   2  11  10   -3.91   11.52   2
   2  11  11   12.85   13.04   2
   2  11  11    4.52   14.26   1
   2  11  12   21.55   14.01   2
   2  11  12    7.32   13.81   1
   2  11  13    7.86   13.20   2
   2  11  13   -5.64   13.11   1
  -2  12   7   -2.47   10.09   2
  -2  12   6  -26.89   10.09   2
  -2  12   5   -0.04    9.91   2
   2  12  -4   -1.41    9.80   2
  -2  12   4   -0.28    9.64   2
   2  12  -3   43.68    9.81   2
  -2  12   3   11.76    9.57   2
  -2  12   2   -0.81    9.51   2
   2  12  -2   11.30    9.36   2
  -2  12   1   -8.09    9.53   2
   2  12  -1  -11.24    9.70   2
  -2  12   0   22.02    9.31   2
   2  12   0  -35.42   10.23   2
   2  12   1  -10.14    9.82   2
  -2  12  -1   -4.85    9.27   2
   2  12   2   16.79    9.41   2
  -2  12  -2    1.10    9.14   2
  -2  12  -3    9.18    9.28   2
   2  12   3    6.41    9.35   2
  -2  12  -4   40.17    9.91   2
   2  12   5  -16.70    9.75   2
   2  12   6  -19.45   10.60   2
   2  12   9  -16.88   13.48   2
  -3   0  29    0.94   12.85   3
  -3   0  28   10.83   11.89   3
  -3   0  27   -4.73   11.72   3
  -3   0  26  -27.38   10.77   3
  -3   0  25   -6.39   10.99   3
  -3   0  24   -4.16   10.33   3
  -3   0  23    8.24   10.85   3
  -3   0  22    4.14   10.70   3
  -3   0  21  683.30   20.39   3
  -3   0  20  -16.92   10.07   3
  -3   0  19   39.50   10.05   3
  -3   0  18    0.49    6.65   0
  -3   0  18   14.10    8.18   3
  -3   0  17   15.16    7.18   3
  -3   0  17   13.05    6.48   0
  -3   0  16    7.98    5.77   0
  -3   0  16    1.04    6.98   3
  -3   0  15  103.28    7.43   0
  -3   0  15  105.84    8.66   3
  -3   0  14    1.66    6.17   3
  -3   0  14    9.51    5.80   0
  -3   0  13   12.26    6.22   3
  -3   0  13   13.20    4.86   0
  -3   0  12    2.70    5.19   0
  -3   0  12    1.81    5.68   3
  -3   0  11  746.22   13.36   3
  -3   0  11  748.58   11.92   0
  -3   0  10    4.49    5.15   0
  -3   0  10    3.39    5.06   3
  -3   0   9   34.66    5.48   3
  -3   0   9   28.91    5.23   0
  -3   0   8    5.08    4.60   3
  -3   0   8   -0.26    4.63   0
  -3   0   7 4723.17   24.02   0
  -3   0   7 4753.42   23.60   3
   3   0  -6   -4.63    5.01   0
  -3   0   6   -2.34    4.63   0
  -3   0   6   -5.11    4.46   3
   3   0  -5   17.11    5.12   0
  -3   0   5   11.31    4.79   0
  -3   0   5   10.96    4.08   3
  -3   0   4    0.81    3.20   3
   3   0  -4    1.02    4.71   4
  -3   0   4   -5.36    4.57   0
   3   0  -4    1.88    4.56   0
   3   0  -3   62.46    4.91   4
   3   0  -3   63.24    4.90   0
   3   0  -2    0.84    4.41   0
   3   0  -2    0.67    3.91   4
   3   0  -1  158.24    5.16   4
   3   0   0    7.29    4.45   4
   3   0   1 6191.23   22.03   4
  -3   0  -2    4.69    3.89   5
   3   0   2    2.62    4.55   4
   3   0   2    3.69    3.65   1
  -3   0  -3  648.56    8.64   5
   3   0   3  625.76    8.98   4
   3   0   4   -1.91    5.08   4
  -3   0  -4    5.27    4.40   5
   3   0   5   26.20    5.66   4
   3   0   6    1.09    5.77   4
   3   0   7 1193.60   15.01   4
   3   0   8    6.24    6.15   4
   3   0   9   97.60    7.31   3
   3   0   9  105.93    8.08   4
   3   0  10    3.65    6.42   3
   3   0  10   -6.21    6.88   4
   3   0  11  575.58   13.44   3
   3   0  11  583.40   13.67   4
   3   0  12   -9.21    7.32   4
   3   0  12   -1.01    7.06   3
   3   0  13   10.27    7.36   3
   3   0  14   -7.14    7.05   3
   3   0  15  154.57   10.07   3
   3   0  16   -1.83    7.58   3
   3   0  17    2.53    8.15   3
   3   0  18   -0.16    7.86   3
   3   0  19   85.92   10.68   3
   3   0  20  -17.38    8.55   3
   3   0  21    0.82    8.95   3
   3   0  22    4.87    9.82   3
   3   0  23   20.28    9.27   3
   3   0  24    0.30    9.36   3
   3   0  25  -10.22   10.59   3
   3   0  27  -24.74   14.73   3
  -3   1  29   10.14   13.54   3
  -3  -1  29  -21.96   14.34   3
  -3   1  28   15.77   12.32   3
  -3  -1  28  -18.24   12.66   3
  -3   1  27   13.15   12.25   3
  -3   1  26   10.50   12.26   3
  -3  -1  26  -12.12   10.97   3
  -3   1  25   -6.85   11.30   3
  -3  -1  25  -19.69   10.00   3
  -3  -1  24   -0.60    9.33   3
  -3   1  24    7.06   10.85   3
  -3  -1  23   10.26    7.78   3
  -3   1  23  -13.25    9.57   3
  -3   1  22    5.37   10.26   3
  -3  -1  22  -12.32    7.98   3
  -3   1  21   58.83   12.59   3
  -3  -1  21   39.38    7.76   3
  -3  -1  20   48.39    9.70   3
  -3   1  20   50.38   11.31   3
  -3  -1  19  406.06   14.31   3
  -3   1  19  422.41   16.05   3
  -3   1  18   50.73   10.06   3
  -3  -1  18   60.27    9.49   3
  -3   1  17    8.78    8.70   3
  -3  -1  17    2.50    7.04   3
  -3   1  16   66.57    6.44   0
  -3   1  16   62.25    9.08   3
  -3  -1  16   64.35    8.21   3
  -3   1  15  119.55    7.11   0
  -3  -1  15  131.06    9.01   3
  -3   1  15  143.98   10.22   3
  -3   1  14    8.58    7.59   3
  -3   1  14   20.36    4.97   0
  -3  -1  14    5.77    6.52   3
  -3   1  13  119.22    6.64   0
  -3   1  13  103.74    8.89   3
  -3  -1  13  110.54    7.67   3
  -3   1  12   59.56    5.44   0
  -3   1  12   52.04    7.53   3
  -3  -1  12   53.38    6.33   3
  -3  -1  11  329.01    9.42   3
  -3   1  11  332.05    8.19   0
  -3   1  11  334.65   10.46   3
  -3   1  10   43.56    6.57   3
  -3  -1  10   44.73    5.75   3
   3  -1  -9   46.60    4.84   0
  -3  -1   9   55.05    5.57   3
  -3   1   9   57.50    6.46   3
   3  -1  -8  221.33    6.69   0
  -3  -1   8  203.85    6.47   3
  -3   1   8  212.24    7.84   3
   3  -1  -7   73.09    5.17   0
  -3   1   7   68.85    6.01   3
  -3   1   6  808.42   10.66   3
   3  -1  -6  835.64   10.23   0
  -3   1   5 5321.56   23.14   3
   3  -1  -5 5301.76   25.88   4
  -3   1   4 1412.78   11.82   3
   3   1  -4 1418.93   10.72   4
   3  -1  -4 1372.11   13.21   4
   3   1  -3   26.96    4.08   4
  -3   1   3   56.66    4.66   3
   3  -1  -3   50.84    5.41   4
  -3  -1   3   46.70    5.04   0
  -3   1   2    5.14    3.28   2
  -3  -1   2    1.88    4.17   0
   3  -1  -2   -0.09    5.09   4
  -3   1   1  587.21    7.04   2
  -3  -1   1  597.58    7.47   0
   3  -1  -1  585.50    8.36   4
   3   1   0   15.93    3.94   0
   3  -1   0   21.78    4.75   4
   3   1   0   19.81    3.81   4
  -3   1   0   15.02    3.13   2
  -3  -1   0   15.03    3.43   0
   3   1   0   17.51    4.49   1
   3   1   1 1754.02   11.46   4
   3   1   1 1774.67   10.12   0
   3  -1   1 1811.52   13.33   4
  -3   1  -1 1779.87   11.88   2
   3   1   1 1724.66   12.96   1
   3   1   2  503.15    7.62   4
   3   1   2  510.18    5.57   0
   3   1   2  515.00    8.57   1
   3  -1   2  524.90    8.79   4
   3   1   2  491.26    6.49   3
   3   1   3  349.68    7.39   4
  -3  -1  -3  346.93    8.01   5
   3   1   3  350.97    7.97   1
   3  -1   3  357.53    7.83   4
   3   1   3  360.20    6.46   3
   3  -1   4   63.15    5.76   4
   3   1   4   54.28    5.74   4
   3   1   4   55.48    4.63   3
  -3  -1  -4   57.49    5.69   5
   3   1   5    1.34    4.27   3
   3   1   5    2.39    5.54   4
  -3  -1  -5    5.32    5.18   5
   3  -1   5   -1.79    5.08   4
   3   1   6    0.02    4.98   3
   3   1   6    4.38    5.56   4
   3  -1   6    8.14    5.90   4
   3   1   7  183.86    7.28   3
   3  -1   7  194.65    8.26   4
   3   1   7  203.12    8.07   4
   3   1   8    8.55    5.56   3
   3  -1   8   16.37    6.57   4
   3   1   8    4.78    6.27   4
   3  -1   9    3.97    6.65   4
   3   1   9    6.38    5.58   3
   3   1   9   -2.16    6.81   4
   3   1  10   94.47    7.82   3
   3  -1  10  114.64    8.18   4
   3   1  10   96.71    8.52   4
   3  -1  11   47.72    7.69   4
   3   1  11   46.81    6.65   3
   3  -1  12   96.76    8.56   4
   3   1  12   93.87    8.29   3
   3  -1  13  124.76    9.59   4
   3   1  13  161.99    9.71   3
   3   1  14   28.17    7.31   3
   3  -1  14   25.60    8.33   4
   3   1  15   -1.74    7.37   3
   3  -1  15    3.33    7.41   3
   3   1  16   22.00    8.52   3
   3  -1  16   24.25    8.47   3
   3  -1  17   -0.99    7.64   3
   3   1  17    1.09    7.47   3
   3   1  18   11.24    7.68   3
   3  -1  18  -26.84    8.40   3
   3  -1  19   21.13    9.38   3
   3   1  19   22.29    9.85   3
   3   1  20  -16.99   10.58   3
   3  -1  20   -0.15    9.48   3
   3   1  21   -6.06   10.62   3
   3  -1  22    7.79   10.02   3
   3   1  22  -37.88   12.17   3
   3   1  23   -1.09   12.77   3
   3  -1  23    8.04    9.72   3
   3   1  24   -3.15   12.17   3
   3  -1  24    9.45   10.61   3
   3   1  25   -4.22   13.06   3
   3  -1  25    1.70   10.31   3
   3   1  26   -5.87   11.51   3
   3  -1  26   17.78   10.94   3
   3  -1  27   13.45   10.88   3
   3   1  27   -6.18   12.64   3
  -3  -2  29  -24.56   12.24   3
  -3   2  28   16.12   13.84   3
  -3  -2  28   35.94   12.08   3
  -3  -2  27   19.70   10.75   3
  -3   2  27   36.64   12.50   3
  -3   2  26   45.94   12.24   3
  -3  -2  26    2.37   10.20   3
  -3  -2  25   -1.79    8.89   3
  -3   2  25   32.33   11.13   3
  -3  -2  24    2.50    8.44   3
  -3   2  24   12.93   12.48   3
  -3   2  23   24.74   11.06   3
  -3  -2  23   -7.41    8.26   3
  -3  -2  22   31.03    8.38   3
  -3   2  22   64.45   12.33   3
  -3  -2  21   97.91   10.17   3
  -3   2  21  118.62   13.06   3
  -3  -2  20  155.40   11.52   3
  -3   2  20  187.99   14.08   3
  -3  -2  19  155.63   10.94   3
  -3   2  19  146.18   12.71   3
  -3   2  18   66.30   10.45   3
  -3  -2  18   67.48    8.75   3
  -3  -2  17   25.14    7.08   3
[truncated: 1,063,365 more chars]
