# Supplementary material for: Syntheses, crystal structures and Hirshfeld surface analysis of three salts of 1-(4-nitro­phenyl)­piperazine
Source: Acta Crystallogr E Crystallogr Commun. 2023 Mar 21;79(Pt 4):373–9. doi: 10.1107/S2056989023002517 (PMC10088323; doi:10.1107/S2056989023002517)
Supplement: Supplementary file 2 [file e-79-00373-1sup2.hkl]

data_1                                                                          
_shelx_title ' NP1 IN P2(1)/N'                                                  
_shelx_refln_list_code          4                                               
_shelx_F_calc_maximum      120.23                                               
_exptl_crystal_F_000       728.00                                               
_reflns_d_resolution_high  0.7632                                               
                                                                                
loop_                                                                           
 _space_group_symop_operation_xyz                                               
 'x, y, z'                                                                      
 '-x+1/2, y+1/2, -z+1/2'                                                        
 '-x, -y, -z'                                                                   
 'x-1/2, -y-1/2, z-1/2'                                                         
                                                                                
_cell_length_a     7.0018                                                       
_cell_length_b     7.3938                                                       
_cell_length_c    31.5310                                                       
_cell_angle_alpha  90.000                                                       
_cell_angle_beta   90.132                                                       
_cell_angle_gamma  90.000                                                       
                                                                                
_shelx_F_squared_multiplier     1.000                                           
                                                                                
loop_                                                                           
 _refln_index_h                                                                 
 _refln_index_k                                                                 
 _refln_index_l                                                                 
 _refln_F_squared_calc                                                          
 _refln_F_squared_meas                                                          
 _refln_F_squared_sigma                                                         
 _refln_observed_status                                                         
   2   0   0        112.31        123.60         5.57 o                         
   4   0   0       1842.76       1977.14         5.91 o                         
   6   0   0          6.62          9.51         4.08 o                         
   8   0   0         13.58         19.67         5.03 o                         
   1   1   0       1284.77       1196.33         7.24 o                         
   2   1   0       1672.65       1501.63         4.24 o                         
   3   1   0        243.53        252.57         1.33 o                         
   4   1   0        256.93        272.29         3.47 o                         
   5   1   0        128.03        113.16         3.51 o                         
   6   1   0         12.50          6.38         2.83 o                         
   7   1   0        143.00        142.33         5.12 o                         
   8   1   0          1.05          0.45         3.37 o                         
   0   2   0       4074.45       4060.32         9.40 o                         
   1   2   0         82.08         57.48         1.16 o                         
   2   2   0         54.11         45.14         1.03 o                         
   3   2   0       1892.69       1990.63        17.68 o                         
   4   2   0          2.91          1.30         0.98 o                         
   5   2   0          0.77          1.08         2.16 o                         
   6   2   0        417.27        404.71         8.68 o                         
   7   2   0          8.58          7.72         3.31 o                         
   8   2   0          0.34         -0.46         2.89 o                         
   1   3   0        363.79        346.36         2.36 o                         
   2   3   0        293.92        289.11         2.40 o                         
   3   3   0         53.62         48.78         1.71 o                         
   4   3   0        185.23        182.61         3.04 o                         
   5   3   0        124.18        122.80         4.88 o                         
   6   3   0         14.09         14.38         3.04 o                         
   7   3   0         28.29         25.95         3.97 o                         
   8   3   0         10.05         14.27         3.11 o                         
   0   4   0        320.05        307.37         2.77 o                         
   1   4   0        344.29        313.52         2.33 o                         
   2   4   0         18.49         23.18         1.04 o                         
   3   4   0          1.92          0.48         1.18 o                         
   4   4   0         27.95         25.58         1.97 o                         
   5   4   0          0.05         -1.76         1.93 o                         
   6   4   0          2.38          2.11         2.32 o                         
   7   4   0         14.94         20.01         3.66 o                         
   8   4   0          1.88         -5.15         5.15 o                         
   1   5   0        172.79        172.10         3.71 o                         
   2   5   0         79.80        100.13         4.31 o                         
   3   5   0          0.97          5.01         3.37 o                         
   4   5   0        237.34        247.87         7.26 o                         
   5   5   0          0.24         -0.07         3.82 o                         
   6   5   0         24.69         21.39         4.94 o                         
   7   5   0         25.98         19.70         4.88 o                         
   0   6   0        111.21        112.71         5.24 o                         
   1   6   0          8.95          8.61         2.40 o                         
   2   6   0          1.37          1.18         3.40 o                         
   3   6   0         13.78         14.55         2.87 o                         
   4   6   0        284.34        312.90         8.88 o                         
   5   6   0        312.97        310.86         9.39 o                         
   6   6   0         40.11         49.91         6.27 o                         
   1   7   0         37.40         34.91         3.26 o                         
   2   7   0        182.93        185.15         6.82 o                         
   3   7   0          2.04         -1.93         3.00 o                         
   4   7   0          0.29          2.23         3.22 o                         
   5   7   0         37.90         40.04         5.81 o                         
   0   8   0          3.43          5.16         4.02 o                         
   1   8   0          0.00          4.61         3.07 o                         
   2   8   0          2.50          4.53         4.12 o                         
   3   8   0          0.90          0.36         3.82 o                         
   4   8   0          0.27          1.92         3.09 o                         
   5   8   0          0.79          4.96         3.82 o                         
   1   9   0         36.79         41.90         3.71 o                         
   2   9   0          2.74          0.00         3.12 o                         
   3   9   0          0.07         -5.10         5.10 o                         
  -7   0   1        329.26        319.49         9.15 o                         
  -5   0   1        218.17        229.56         6.42 o                         
  -3   0   1       3530.39       3538.96         7.65 o                         
   1   0   1       1032.97       1115.77         5.50 o                         
   3   0   1       1812.49       1943.10         8.12 o                         
   5   0   1        146.08        155.00         5.71 o                         
   7   0   1          0.82          1.14         4.96 o                         
  -8   1   1         52.57         47.75         4.86 o                         
  -7   1   1        164.70        143.74         4.78 o                         
  -6   1   1         82.74         71.25         4.90 o                         
  -5   1   1         37.73         34.91         2.62 o                         
  -4   1   1         21.52         32.65         1.48 o                         
  -3   1   1        144.85        165.33         2.52 o                         
  -2   1   1         49.29         46.73         0.94 o                         
   0   1   1        637.77        542.40         4.60 o                         
   1   1   1       4706.48       4432.11        13.43 o                         
   2   1   1        297.05        290.12         1.66 o                         
   3   1   1        485.45        515.16         1.73 o                         
   4   1   1         78.06         82.90         1.51 o                         
   5   1   1         66.70         72.72         4.38 o                         
   6   1   1         64.61         58.56         5.62 o                         
   7   1   1          2.31          6.76         3.63 o                         
   8   1   1        163.01        173.27         5.72 o                         
  -8   2   1         23.24         22.42         3.64 o                         
  -7   2   1          1.50          3.56         2.85 o                         
  -6   2   1        110.63         92.48         4.49 o                         
  -5   2   1         46.58         48.21         2.92 o                         
  -4   2   1          2.33          4.98         1.14 o                         
  -3   2   1        552.01        553.08         4.91 o                         
  -2   2   1       4479.61       4224.18        32.59 o                         
  -1   2   1        539.53        586.12         9.72 o                         
   0   2   1       8197.30       7426.80        23.05 o                         
   1   2   1        215.10        200.56         1.57 o                         
   2   2   1         27.09         24.01         0.93 o                         
   3   2   1       2601.20       2699.76         8.46 o                         
   4   2   1          2.60          6.32         1.51 o                         
   5   2   1         46.91         50.34         3.73 o                         
   6   2   1         68.37         68.81         4.07 o                         
   7   2   1         50.44         57.49         4.00 o                         
   8   2   1         60.33         60.39         6.98 o                         
  -8   3   1         72.95         64.42         7.49 o                         
  -7   3   1         78.93         79.19         4.26 o                         
  -6   3   1        119.55         94.41         7.12 o                         
  -5   3   1          0.84         -1.46         1.87 o                         
  -4   3   1        296.69        320.34         4.50 o                         
  -3   3   1         49.39         53.65         1.50 o                         
  -2   3   1       1208.45       1295.30         7.28 o                         
  -1   3   1        103.72         99.88         1.64 o                         
   0   3   1        691.21        675.43         6.92 o                         
   1   3   1        493.99        462.13         4.65 o                         
   2   3   1        683.66        693.79         4.98 o                         
   3   3   1        181.92        196.89         2.77 o                         
   4   3   1        127.42        132.49         2.82 o                         
   5   3   1         11.61          7.35         1.90 o                         
   6   3   1         31.20         22.60         3.30 o                         
   7   3   1        203.98        192.50         5.42 o                         
   8   3   1         18.25         26.07        10.32 o                         
  -8   4   1          9.01         12.57         4.35 o                         
  -7   4   1         13.81         18.51         4.56 o                         
  -6   4   1        136.30        129.05         3.46 o                         
  -5   4   1         11.00          6.10         2.04 o                         
  -4   4   1        170.19        158.94         7.77 o                         
  -3   4   1          0.00          0.11         1.31 o                         
  -2   4   1          3.51          3.97         1.83 o                         
  -1   4   1        207.50        212.28         2.64 o                         
   0   4   1        339.00        317.72         3.44 o                         
   1   4   1        106.61         95.35         1.42 o                         
   2   4   1         68.54         73.83         3.00 o                         
   3   4   1        298.89        331.98         3.05 o                         
   4   4   1        137.96        125.35         2.79 o                         
   5   4   1         88.94         73.05         2.77 o                         
   6   4   1         12.50         15.96         2.44 o                         
   7   4   1        109.17        113.47         4.81 o                         
   8   4   1          1.91          3.03         6.68 o                         
  -7   5   1          3.08          4.12         5.49 o                         
  -6   5   1         26.36         21.16         4.55 o                         
  -5   5   1         29.38         24.91         4.31 o                         
  -4   5   1        196.91        206.43         6.80 o                         
  -3   5   1          6.80          5.96         3.26 o                         
  -2   5   1        118.46        144.22         5.05 o                         
  -1   5   1         93.11         99.63         3.12 o                         
   0   5   1          1.49          0.12         1.89 o                         
   1   5   1         84.79         77.34         2.85 o                         
   2   5   1         19.47         27.76         3.35 o                         
   3   5   1         24.77         28.04         3.89 o                         
   4   5   1          6.23          7.80         4.04 o                         
   5   5   1         27.61         22.95         4.73 o                         
   6   5   1         37.20         36.02         5.13 o                         
   7   5   1          7.05         -3.00         5.25 o                         
  -6   6   1          9.52          7.82         4.31 o                         
  -5   6   1        109.09        115.32         6.28 o                         
  -4   6   1        114.30        135.31         6.76 o                         
  -3   6   1        146.08        140.91         4.29 o                         
  -2   6   1          0.89          1.08         3.11 o                         
  -1   6   1        258.89        259.79         4.97 o                         
   0   6   1        121.41        122.73         3.78 o                         
   1   6   1         24.27         22.63         2.67 o                         
   2   6   1         41.82         39.32         3.90 o                         
   3   6   1         98.53         99.45         3.90 o                         
   4   6   1         58.77         56.25         5.17 o                         
   5   6   1         30.69         38.12         5.20 o                         
   6   6   1          8.40          6.80         4.23 o                         
  -5   7   1          1.62          2.09         5.30 o                         
  -4   7   1          5.90          7.14         3.18 o                         
  -3   7   1         11.74         14.04         2.92 o                         
  -2   7   1         79.10         76.45         5.66 o                         
  -1   7   1         33.42         31.84         3.29 o                         
   0   7   1          5.69          5.55         2.79 o                         
   1   7   1         34.59         35.66         3.27 o                         
   2   7   1         58.40         62.48         5.21 o                         
   3   7   1         92.61         94.62         4.08 o                         
   4   7   1          5.58          6.73         3.12 o                         
   5   7   1         13.53         20.42         5.04 o                         
  -4   8   1          0.06          3.68         4.65 o                         
  -3   8   1          0.41         -3.14         3.35 o                         
  -1   8   1          7.97          7.42         3.39 o                         
   0   8   1          0.20         -0.93         4.80 o                         
   1   8   1        217.44        219.18         5.74 o                         
   2   8   1          0.62         -3.09         4.29 o                         
   3   8   1          0.05          0.52         5.48 o                         
   4   8   1         72.31         89.95         4.87 o                         
   5   8   1          0.01          6.24         4.92 o                         
  -2   9   1         62.75         58.84         9.59 o                         
  -1   9   1         11.60         10.31         3.69 o                         
   0   9   1          2.96          1.89         3.20 o                         
   1   9   1          8.07          6.49         6.29 o                         
   2   9   1          5.82          2.20         3.87 o                         
   3   9   1          6.95          0.97         4.23 o                         
  -8   0   2        125.66        100.14         6.43 o                         
  -6   0   2         88.60         80.20         5.14 o                         
  -4   0   2       1128.64       1253.68         5.55 o                         
  -2   0   2       1045.30       1035.74         7.42 o                         
   2   0   2       5106.47       4689.26        86.07 o                         
   4   0   2        111.15        165.39         8.22 o                         
   6   0   2         34.29         47.10         4.80 o                         
   8   0   2         16.49         19.64         5.38 o                         
  -8   1   2         14.51         16.80         3.40 o                         
  -7   1   2        170.70        163.94         5.19 o                         
  -6   1   2          2.89          4.13         3.39 o                         
  -5   1   2          0.00          0.18         2.17 o                         
  -4   1   2       1034.49       1074.63        17.55 o                         
  -3   1   2        244.45        235.29         2.76 o                         
  -2   1   2       1221.39       1062.09        11.83 o                         
   0   1   2        679.64        783.66         7.03 o                         
   1   1   2       2532.86       2316.02        13.43 o                         
   2   1   2        302.99        362.16         1.88 o                         
   3   1   2        673.93        755.77         3.68 o                         
   4   1   2        546.98        554.56         3.37 o                         
   5   1   2         66.73         63.31         3.01 o                         
   6   1   2          1.10          1.40         2.82 o                         
   7   1   2        600.45        540.25         8.06 o                         
   8   1   2         35.92         40.13         4.16 o                         
  -8   2   2          0.03          0.90         3.34 o                         
  -7   2   2         23.61         23.18         3.52 o                         
  -6   2   2          0.26          0.57         2.92 o                         
  -5   2   2         67.06         72.60         8.53 o                         
  -4   2   2        287.83        309.93         2.29 o                         
  -3   2   2        136.38        139.04         2.63 o                         
  -2   2   2         73.43         86.02         1.83 o                         
  -1   2   2       8930.21       8277.22        16.14 o                         
   0   2   2       7423.06       7029.99        14.69 o                         
   1   2   2       5106.78       4879.70        12.17 o                         
   2   2   2         30.82         30.54         1.46 o                         
   3   2   2       1141.73       1124.19         5.98 o                         
   4   2   2         21.99         17.44         1.63 o                         
   5   2   2         62.60         65.95         3.00 o                         
   6   2   2         13.42         10.29         2.96 o                         
   7   2   2        214.78        222.90         5.77 o                         
   8   2   2         18.21         13.81         3.13 o                         
  -8   3   2         15.27         13.27         3.69 o                         
  -7   3   2         41.41         42.16         3.86 o                         
  -6   3   2          5.32          3.91         2.78 o                         
  -5   3   2          0.33         -0.08         1.81 o                         
  -4   3   2          4.11          7.58         1.29 o                         
  -3   3   2          0.05          1.80         1.06 o                         
  -2   3   2          5.83          4.30         0.94 o                         
  -1   3   2         16.69         18.47         0.76 o                         
   0   3   2        409.75        406.48         2.58 o                         
   1   3   2        103.79        124.03         1.46 o                         
   2   3   2        405.64        437.31         4.27 o                         
   3   3   2        153.30        166.92         1.83 o                         
   4   3   2         95.01         95.69         2.40 o                         
   5   3   2         50.88         52.79         3.83 o                         
   6   3   2         79.67         81.38         3.88 o                         
   7   3   2         52.96         56.26         4.21 o                         
   8   3   2         46.67         53.94         4.20 o                         
  -8   4   2          1.86         11.40         5.89 o                         
  -7   4   2         43.63         59.28         6.42 o                         
  -6   4   2         43.56         32.85         3.06 o                         
  -5   4   2         63.07         64.90         2.74 o                         
  -4   4   2        102.53        109.40         2.68 o                         
  -3   4   2         32.89         32.53         1.64 o                         
  -2   4   2        533.09        548.76         6.18 o                         
  -1   4   2        384.36        395.68         3.80 o                         
   0   4   2        100.99        108.21         1.66 o                         
   1   4   2        117.13        109.39         2.24 o                         
   2   4   2        133.10        129.54         2.16 o                         
   3   4   2        361.53        398.00         3.82 o                         
   4   4   2         11.67          9.39         1.72 o                         
   5   4   2          1.23         -0.02         2.02 o                         
   6   4   2        311.48        306.60         6.37 o                         
   7   4   2          4.39          7.50         3.01 o                         
   8   4   2          2.10         -2.10         3.69 o                         
  -6   5   2         17.15          7.98         5.03 o                         
  -5   5   2          1.19          0.31         4.38 o                         
  -4   5   2          0.36          0.81         3.67 o                         
  -3   5   2          9.66         15.14         3.62 o                         
  -2   5   2         60.63         62.13         4.20 o                         
  -1   5   2          1.71          4.25         2.04 o                         
   0   5   2         49.17         47.81         2.57 o                         
   1   5   2          0.84          1.24         1.94 o                         
   2   5   2        523.70        506.32         8.11 o                         
   3   5   2          6.46          5.45         3.51 o                         
   4   5   2         11.54         12.35         3.97 o                         
   5   5   2         30.48         26.22         4.09 o                         
   6   5   2         57.25         63.93         5.89 o                         
   7   5   2         16.49         13.37         4.06 o                         
  -6   6   2          6.30          9.96         5.09 o                         
  -5   6   2        162.54        154.98         7.04 o                         
  -4   6   2         16.69         18.69         4.64 o                         
  -3   6   2         21.79         29.49         3.01 o                         
  -2   6   2        131.42        131.29         5.73 o                         
  -1   6   2         23.36         25.23         2.68 o                         
   0   6   2        137.81        140.95         4.01 o                         
   1   6   2         35.50         45.83         2.99 o                         
   2   6   2         24.14         25.93         3.82 o                         
   3   6   2          9.82         11.96         3.14 o                         
   4   6   2          0.18          2.94         4.36 o                         
   5   6   2         69.95         66.91         5.80 o                         
   6   6   2          7.83         10.25         5.39 o                         
  -5   7   2         66.04         64.94         5.72 o                         
  -4   7   2         26.27         34.69         3.55 o                         
  -3   7   2          3.12          3.16         2.84 o                         
  -2   7   2         17.17         17.72         4.37 o                         
  -1   7   2          3.38          6.03         3.58 o                         
   0   7   2          0.04         -0.76         2.65 o                         
   1   7   2         19.48         18.43         2.94 o                         
   2   7   2         12.12         17.76         3.93 o                         
   3   7   2         16.34         13.70         4.27 o                         
   4   7   2          7.09         12.95         6.63 o                         
   5   7   2         25.09         31.14         5.88 o                         
  -4   8   2          3.00          5.08         3.57 o                         
  -3   8   2         20.00         21.63         3.64 o                         
  -2   8   2          8.98          8.15         3.32 o                         
  -1   8   2         16.91         14.61         3.14 o                         
   0   8   2         11.19          6.12         6.01 o                         
   1   8   2          0.09          2.07         3.08 o                         
   2   8   2         41.17         41.96         5.27 o                         
   3   8   2         59.13         54.50         4.25 o                         
   4   8   2        111.80        116.54         8.13 o                         
   5   8   2         37.38         32.98         5.14 o                         
  -2   9   2         21.05         17.44         3.48 o                         
  -1   9   2         29.26         32.09         5.82 o                         
   0   9   2         10.09          3.95         6.53 o                         
   1   9   2         12.40         16.05         3.12 o                         
   2   9   2          1.16          3.05         3.69 o                         
   3   9   2          0.08         -1.38         5.10 o                         
  -7   0   3          0.48          2.68         3.94 o                         
  -5   0   3        384.58        406.00         7.94 o                         
  -3   0   3       2639.85       2802.83         7.81 o                         
  -1   0   3          3.90          8.31         1.24 o                         
   1   0   3        735.98        635.03         3.87 o                         
   3   0   3       3209.22       3095.42         9.80 o                         
   5   0   3         14.81         11.89         3.31 o                         
   7   0   3         56.96         40.59         5.15 o                         
  -8   1   3         85.56         82.99         6.87 o                         
  -7   1   3         81.24         77.92         4.37 o                         
  -6   1   3        167.64        167.11         9.80 o                         
  -5   1   3         62.90         66.14         3.04 o                         
  -4   1   3          1.11          2.44         1.93 o                         
  -3   1   3       1015.27       1067.83         4.40 o                         
  -2   1   3          0.26          0.95         0.58 o                         
  -1   1   3         91.61        109.12         2.52 o                         
   0   1   3        780.45        859.10         5.50 o                         
   1   1   3        404.63        369.44         5.36 o                         
   2   1   3        297.77        290.51         1.54 o                         
   3   1   3        247.13        244.95         2.37 o                         
   4   1   3        136.75        139.21         2.37 o                         
   5   1   3          0.01          0.16         1.44 o                         
   6   1   3         10.14         11.81         3.03 o                         
   7   1   3         41.79         36.66         3.89 o                         
   8   1   3         31.99         43.12         3.95 o                         
  -8   2   3          7.65          5.25         3.18 o                         
  -7   2   3          1.50         -0.49         3.37 o                         
  -6   2   3         91.73         78.95        10.46 o                         
  -5   2   3          0.13          0.44         2.28 o                         
  -4   2   3        441.67        501.51         2.90 o                         
  -3   2   3        449.21        524.82         3.42 o                         
  -2   2   3         10.17          6.76         0.91 o                         
   0   2   3      14456.19      13173.73        70.33 o                         
   1   2   3        385.57        376.07         2.90 o                         
   2   2   3        469.45        521.47         3.74 o                         
   3   2   3       3123.60       3150.97        12.44 o                         
   4   2   3        151.51        140.66         4.46 o                         
   5   2   3          1.63          1.45         1.67 o                         
   6   2   3        286.02        292.05        14.04 o                         
   7   2   3         65.05         65.08         5.12 o                         
   8   2   3          0.28          1.14         3.49 o                         
  -8   3   3         81.12         82.24         5.61 o                         
  -7   3   3          8.08         11.44         3.38 o                         
  -6   3   3         56.25         42.35         3.26 o                         
  -5   3   3         42.83         38.80         2.30 o                         
  -4   3   3         47.77         41.93         1.65 o                         
  -3   3   3        840.65        947.95         4.67 o                         
  -2   3   3        184.26        178.41         2.74 o                         
  -1   3   3       1984.45       1966.55         7.23 o                         
   0   3   3        103.43         93.61         1.25 o                         
   1   3   3        623.53        671.99         3.42 o                         
   2   3   3        607.78        659.87         6.35 o                         
   3   3   3        115.27        104.62         1.56 o                         
   4   3   3          0.06          2.78         1.63 o                         
   5   3   3         34.34         37.80         2.25 o                         
   6   3   3         64.36         75.67         2.97 o                         
   7   3   3          2.36          1.31         3.01 o                         
   8   3   3          0.72         -1.93         3.55 o                         
  -8   4   3          6.07         -0.58         6.23 o                         
  -7   4   3         93.68        103.31         6.55 o                         
  -6   4   3         89.76         72.81         4.77 o                         
  -5   4   3         15.75         21.44         3.09 o                         
  -4   4   3        241.30        237.77         4.47 o                         
  -3   4   3        130.15        135.59         3.29 o                         
  -2   4   3         26.35         29.58         2.01 o                         
  -1   4   3       2774.42       2773.08        10.51 o                         
   0   4   3         56.52         53.18         1.39 o                         
   1   4   3        672.07        712.91         3.93 o                         
   2   4   3        511.12        507.96         3.76 o                         
   3   4   3       1507.40       1571.17         6.25 o                         
   4   4   3          0.31         -0.10         1.69 o                         
   5   4   3         86.03         82.92         3.51 o                         
   6   4   3         31.99         27.90         3.91 o                         
   7   4   3         14.44          5.44         3.39 o                         
   8   4   3         12.25         13.48         3.05 o                         
  -7   5   3         38.26         41.80         5.82 o                         
  -6   5   3        112.86        110.94         7.27 o                         
  -5   5   3         85.66         77.38         3.87 o                         
  -4   5   3        113.30        123.11         3.85 o                         
  -3   5   3        230.80        230.71         4.21 o                         
  -2   5   3        139.59        133.68         6.31 o                         
  -1   5   3        497.70        499.42        12.80 o                         
   0   5   3         20.98         25.69         2.26 o                         
   1   5   3        118.45        111.41         3.16 o                         
   2   5   3          1.56          8.16         2.97 o                         
   3   5   3         12.90          7.94         3.68 o                         
   4   5   3         23.93         26.00         4.09 o                         
   5   5   3          0.04          1.37         4.14 o                         
   6   5   3         48.84         58.82         5.60 o                         
   7   5   3          0.73         14.28         5.91 o                         
  -6   6   3         20.18         26.52         5.67 o                         
  -5   6   3         10.32         16.00         5.23 o                         
  -4   6   3        104.91        107.73         5.95 o                         
  -3   6   3         19.02         22.68         3.04 o                         
  -2   6   3          0.00          1.15         2.49 o                         
  -1   6   3         16.29         20.55         2.76 o                         
   0   6   3        277.14        276.31         5.03 o                         
   1   6   3          3.99          5.82         2.89 o                         
   2   6   3          0.27          4.25         3.35 o                         
   3   6   3          3.86          4.65         2.56 o                         
   4   6   3         34.64         42.11         5.04 o                         
   5   6   3         21.19         20.27         4.77 o                         
   6   6   3        144.83        136.14         6.81 o                         
  -5   7   3         69.33         65.20         6.21 o                         
  -4   7   3        122.19        114.27         4.61 o                         
  -3   7   3          0.23          1.28         2.76 o                         
  -2   7   3          3.27          3.69         2.94 o                         
  -1   7   3          0.57          1.62         2.61 o                         
   0   7   3        157.60        179.97         4.81 o                         
   1   7   3          1.38         -0.51         2.61 o                         
   2   7   3          9.37          5.29         3.19 o                         
   3   7   3         28.18         30.54         4.01 o                         
   4   7   3         61.21         71.57         3.96 o                         
   5   7   3         33.90         45.32         6.11 o                         
  -4   8   3         20.33         24.05         3.64 o                         
  -3   8   3          6.47          7.86         3.03 o                         
  -2   8   3         16.31         17.88         3.47 o                         
  -1   8   3         64.32         63.58         3.98 o                         
   0   8   3         60.99         61.31         8.67 o                         
   1   8   3          6.62          2.81         2.90 o                         
   2   8   3         77.87         81.64         5.60 o                         
   3   8   3         29.26         27.93         3.59 o                         
   4   8   3         11.62         15.72         5.24 o                         
  -2   9   3         17.49         18.18         6.11 o                         
  -1   9   3         32.01         22.72         5.83 o                         
   0   9   3          2.85          0.82         3.43 o                         
   1   9   3          0.21          8.21         3.44 o                         
   2   9   3          2.68          7.39         4.70 o                         
   3   9   3          0.08          4.05         4.59 o                         
  -8   0   4         13.18         10.19         4.63 o                         
  -6   0   4          6.21          7.43         3.65 o                         
  -4   0   4        616.78        592.23         9.00 o                         
  -2   0   4         26.56         20.96         1.80 o                         
   0   0   4        414.28        343.50         2.37 o                         
   2   0   4         14.96          5.35         0.91 o                         
   4   0   4        244.26        274.28         6.30 o                         
   6   0   4       2580.25       2400.12        20.81 o                         
   8   0   4         23.55         22.45         5.86 o                         
  -8   1   4          1.19          2.27         2.95 o                         
  -7   1   4        166.58        160.55         5.07 o                         
  -6   1   4         21.61         29.12         3.23 o                         
  -5   1   4         29.72         25.68         2.47 o                         
  -4   1   4         11.91         13.52         2.11 o                         
  -3   1   4        383.39        385.83         4.22 o                         
  -2   1   4          3.71          0.30         0.58 o                         
   0   1   4         27.46         22.09         1.56 o                         
   1   1   4          0.99          3.98         0.56 o                         
   2   1   4        561.58        581.27         4.99 o                         
   3   1   4        113.01        124.82         1.50 o                         
   4   1   4        355.08        336.85         3.53 o                         
   5   1   4          0.07         -0.23         1.43 o                         
   6   1   4         75.79         66.41         3.72 o                         
   7   1   4         17.71         19.88         3.60 o                         
   8   1   4          5.35          4.01         3.17 o                         
  -8   2   4          8.94         19.36         3.76 o                         
  -7   2   4          0.52         -0.36         3.06 o                         
  -6   2   4         98.39         90.13         3.92 o                         
  -5   2   4          7.01          6.07         2.26 o                         
  -4   2   4        533.20        520.79         5.07 o                         
  -3   2   4        282.34        306.53         2.17 o                         
  -2   2   4        564.90        623.09         3.10 o                         
  -1   2   4        192.73        198.84         2.53 o                         
   1   2   4       1889.92       1889.87         9.18 o                         
   2   2   4        373.32        360.24         2.52 o                         
   3   2   4         63.69         57.14         1.73 o                         
   4   2   4          3.80          4.22         1.72 o                         
   5   2   4        119.46        111.34         3.35 o                         
   6   2   4        119.02        117.42         4.46 o                         
   7   2   4          8.95          6.61         7.68 o                         
   8   2   4         22.51         25.49         4.97 o                         
  -8   3   4          0.60          6.38         4.19 o                         
  -7   3   4         61.91         67.84         4.13 o                         
  -6   3   4         31.86         31.43         6.16 o                         
  -5   3   4          0.41         -0.38         1.90 o                         
  -4   3   4        183.70        181.10         2.55 o                         
  -3   3   4         48.98         42.11         1.95 o                         
  -2   3   4       1590.43       1572.60        10.66 o                         
  -1   3   4        305.33        295.41         5.52 o                         
   0   3   4        563.60        545.02         4.40 o                         
   1   3   4       1192.38       1220.76         5.85 o                         
   2   3   4       1104.44       1061.79         8.63 o                         
   3   3   4        494.97        432.01         5.66 o                         
   4   3   4        492.54        527.34         4.76 o                         
   5   3   4         11.44          8.23         1.91 o                         
   6   3   4        125.53        123.35         3.53 o                         
   7   3   4        123.02        112.97         4.66 o                         
   8   3   4          2.65         -0.58         3.16 o                         
  -8   4   4         15.43         17.83         5.57 o                         
  -7   4   4          7.54          7.02         4.94 o                         
  -6   4   4          2.47          1.08         2.89 o                         
  -5   4   4        353.92        310.05         5.61 o                         
  -4   4   4          6.78          9.25         2.45 o                         
  -3   4   4        209.13        204.86         3.85 o                         
  -2   4   4        850.49        890.53        15.88 o                         
  -1   4   4         65.05         68.66         1.93 o                         
   0   4   4         35.92         28.39         1.19 o                         
   1   4   4        155.24        171.35         2.29 o                         
   2   4   4       1320.81       1298.63        14.56 o                         
   3   4   4          0.45          1.31         1.35 o                         
   4   4   4        152.45        157.04         3.06 o                         
   5   4   4          0.79          1.36         1.98 o                         
   6   4   4         33.59         33.63         2.65 o                         
   7   4   4         17.59         11.56         5.58 o                         
   8   4   4          4.57          4.88         3.94 o                         
  -7   5   4          6.91         10.26         4.72 o                         
  -6   5   4          1.71          3.54         2.87 o                         
  -5   5   4          0.17          3.72         2.83 o                         
  -4   5   4         70.89         77.75         3.51 o                         
  -3   5   4         27.01         24.43         2.45 o                         
  -2   5   4         76.35         79.72         2.30 o                         
  -1   5   4         51.40         55.64         2.73 o                         
   0   5   4         19.41         17.45         2.16 o                         
   1   5   4         12.84         12.98         2.29 o                         
   2   5   4        515.74        534.16         6.05 o                         
   3   5   4         65.17         64.49         4.52 o                         
   4   5   4         30.94         34.54         4.70 o                         
   5   5   4         55.47         55.07         4.78 o                         
   6   5   4         15.86         19.95         5.15 o                         
   7   5   4         75.74         86.81         6.34 o                         
  -6   6   4          3.37          1.21         4.82 o                         
  -5   6   4          7.82         10.10         4.80 o                         
  -4   6   4         60.83         68.05         5.12 o                         
  -3   6   4          6.03          6.41         2.90 o                         
  -2   6   4          4.19          3.55         2.58 o                         
  -1   6   4        263.51        285.73         5.18 o                         
   0   6   4         39.18         38.54         2.96 o                         
   1   6   4        245.00        261.47         5.85 o                         
   2   6   4          8.01          6.03         2.35 o                         
   3   6   4          0.80          4.33         2.49 o                         
   4   6   4         10.36          9.66         4.56 o                         
   5   6   4         25.33         30.50         5.02 o                         
   6   6   4         32.94         31.15         5.85 o                         
  -5   7   4          0.10          8.87         5.07 o                         
  -4   7   4         16.26         17.96         3.49 o                         
  -3   7   4          8.24          7.70         2.97 o                         
  -2   7   4         40.93         48.02         3.72 o                         
  -1   7   4         55.46         61.05         7.60 o                         
   0   7   4         38.39         41.46         3.20 o                         
   1   7   4         31.54         28.36         3.32 o                         
   2   7   4          0.12         -0.80         3.62 o                         
   3   7   4         18.77         19.23         3.22 o                         
   4   7   4        118.95        129.64         8.98 o                         
   5   7   4         23.52         23.97         3.16 o                         
  -4   8   4         10.21          5.92         3.29 o                         
  -3   8   4          0.84          0.82         3.42 o                         
  -2   8   4         96.78        101.38         4.64 o                         
  -1   8   4         55.44         49.58         3.75 o                         
   0   8   4         12.21         12.36         2.94 o                         
   1   8   4         12.88          9.96         3.31 o                         
   2   8   4          0.25          5.82         4.68 o                         
   3   8   4          5.04          4.97         4.63 o                         
   4   8   4          0.87         -4.31         4.31 o                         
  -2   9   4         29.69         44.15         4.47 o                         
  -1   9   4          6.38          8.45         4.81 o                         
   0   9   4          4.46         -1.82        10.89 o                         
   1   9   4          5.18          8.64         3.25 o                         
   2   9   4          0.93          2.98         4.49 o                         
  -7   0   5          3.29         -1.93         4.84 o                         
  -5   0   5          7.55          7.16         3.14 o                         
  -3   0   5        153.16        143.53         2.15 o                         
  -1   0   5        878.31        838.28         5.46 o                         
   1   0   5        136.91        164.61         1.33 o                         
   3   0   5        300.91        296.77         3.36 o                         
   5   0   5       1243.60       1195.07        17.72 o                         
   7   0   5         25.16         21.38         4.53 o                         
  -8   1   5         37.46         30.66         4.51 o                         
  -7   1   5         15.58         11.40         3.20 o                         
  -6   1   5         12.12         12.92         3.03 o                         
  -5   1   5         11.98         13.71         2.45 o                         
  -4   1   5       1795.10       1917.13        41.20 o                         
  -3   1   5       1521.27       1472.02        25.78 o                         
  -2   1   5        156.27        152.42         1.56 o                         
   0   1   5        600.18        708.76        11.10 o                         
   1   1   5       2831.62       2677.70        10.49 o                         
   2   1   5        127.13        126.86         1.17 o                         
   3   1   5       1044.61       1091.79         6.23 o                         
   4   1   5         90.85         77.26         1.61 o                         
   5   1   5        180.35        168.94         3.07 o                         
   6   1   5         57.96         66.47         9.36 o                         
   7   1   5         56.19         48.52         8.07 o                         
   8   1   5         10.05          9.27         3.87 o                         
  -8   2   5          8.21          2.92         3.00 o                         
  -7   2   5         57.66         51.68         3.90 o                         
  -6   2   5         27.95         24.33         3.08 o                         
  -5   2   5         28.31         34.13         2.71 o                         
  -4   2   5          8.50          6.37         1.03 o                         
  -3   2   5          4.61          7.87         0.93 o                         
  -2   2   5        569.98        544.07         3.34 o                         
  -1   2   5       1180.78       1148.19         4.29 o                         
   0   2   5       9158.09       8451.37        37.20 o                         
   1   2   5       4684.36       4424.71         7.81 o                         
   2   2   5         49.76         56.78         1.40 o                         
   3   2   5        133.94        168.92         2.50 o                         
   4   2   5         80.40         70.53         2.08 o                         
   5   2   5          5.21          4.32         1.49 o                         
   6   2   5        126.91        121.10         4.44 o                         
   7   2   5         38.15         32.91         3.43 o                         
   8   2   5          2.14          9.84         3.35 o                         
  -8   3   5         21.16         19.46         3.50 o                         
  -7   3   5        192.24        173.44         5.15 o                         
  -6   3   5          9.97          5.29         2.95 o                         
  -5   3   5         47.96         48.51         2.37 o                         
  -4   3   5         46.70         41.02         1.45 o                         
  -3   3   5        485.56        500.34         4.43 o                         
  -2   3   5        426.05        457.97         4.97 o                         
  -1   3   5         59.63         69.34         4.06 o                         
   0   3   5         43.67         46.87         1.18 o                         
   1   3   5          2.92          0.54         0.62 o                         
   2   3   5        672.02        715.05         4.22 o                         
   3   3   5         13.41         13.56         1.08 o                         
   4   3   5        185.59        173.48         3.03 o                         
   5   3   5          8.06          6.84         1.95 o                         
   6   3   5          3.36          6.84         2.28 o                         
   7   3   5          5.32          9.49         3.08 o                         
   8   3   5         10.67         12.34         5.03 o                         
  -8   4   5         13.87         15.07         5.19 o                         
  -7   4   5          1.32          2.63         4.78 o                         
  -6   4   5         13.42         10.55         3.14 o                         
  -5   4   5        309.08        297.83         5.49 o                         
  -4   4   5         58.44         65.91         3.11 o                         
  -3   4   5         11.32         23.83         2.20 o                         
  -2   4   5          9.23          9.20         1.77 o                         
  -1   4   5        422.24        438.24         3.76 o                         
   0   4   5          0.58          0.11         1.10 o                         
   1   4   5         23.29         26.57         1.54 o                         
   2   4   5         83.20         88.56         2.60 o                         
   3   4   5          3.40          0.97         1.29 o                         
   4   4   5        363.00        353.73         4.24 o                         
   5   4   5        125.95        129.35         3.71 o                         
   6   4   5        124.17        125.14         3.62 o                         
   7   4   5          0.03          0.64         3.00 o                         
   8   4   5          4.81          2.38         7.63 o                         
  -7   5   5          0.24         -0.36         4.50 o                         
  -6   5   5         59.45         61.12         4.01 o                         
  -5   5   5         87.97         85.77         7.47 o                         
  -4   5   5         12.85         14.92         2.67 o                         
  -3   5   5         84.74         80.90         5.29 o                         
  -2   5   5        352.02        366.05         4.01 o                         
  -1   5   5         45.55         58.03         1.95 o                         
   0   5   5        135.70        162.03         3.67 o                         
   1   5   5        230.10        217.44         9.89 o                         
   2   5   5        567.39        588.90        14.34 o                         
   3   5   5        139.26        139.12         5.75 o                         
   4   5   5          1.52          2.43         3.61 o                         
   5   5   5        146.76        158.64         6.73 o                         
   6   5   5          0.84          4.45         4.07 o                         
   7   5   5          5.58         13.14         5.12 o                         
  -6   6   5          0.03         -4.83         4.83 o                         
  -5   6   5         77.59         69.57         5.47 o                         
  -4   6   5         21.86         24.96         4.41 o                         
  -3   6   5          2.15          1.82         2.77 o                         
  -2   6   5          0.81         -0.67         2.64 o                         
  -1   6   5         80.17         81.10         3.43 o                         
   0   6   5        107.32        113.02         4.48 o                         
   1   6   5         39.54         47.86         3.01 o                         
   2   6   5         28.63         29.75         2.68 o                         
   3   6   5         85.60         96.46         3.70 o                         
   4   6   5          1.06         -0.34         3.97 o                         
   5   6   5         36.34         36.61         5.15 o                         
   6   6   5         19.06         10.63         4.80 o                         
  -5   7   5         33.21         34.37         5.35 o                         
  -4   7   5         10.93          9.47         4.77 o                         
  -3   7   5          0.21          0.87         3.12 o                         
  -2   7   5        109.43        122.71         4.47 o                         
  -1   7   5        149.42        151.21         4.60 o                         
   0   7   5         78.36         76.46         6.64 o                         
   1   7   5         98.81         90.82         6.08 o                         
   2   7   5          0.16          0.49         4.47 o                         
   3   7   5          0.10          2.97         2.77 o                         
   4   7   5         51.16         52.11         3.75 o                         
   5   7   5          0.00          3.08         5.55 o                         
  -4   8   5          0.25         -3.53         3.53 o                         
  -3   8   5          7.10          8.18         7.65 o                         
  -2   8   5         60.60         59.29         4.07 o                         
  -1   8   5          8.63         11.70         3.43 o                         
   0   8   5         39.37         36.90         3.53 o                         
   1   8   5          5.89          4.87         4.44 o                         
   2   8   5         32.82         31.86         5.16 o                         
   3   8   5          3.36          4.32         3.11 o                         
   4   8   5          3.35         -4.11         5.75 o                         
  -2   9   5        133.19        131.30         5.40 o                         
  -1   9   5         39.94         36.73         5.63 o                         
   0   9   5          4.08          2.11         2.98 o                         
   1   9   5         20.21         18.98         3.54 o                         
  -8   0   6          1.05         -4.23         4.87 o                         
  -6   0   6         39.95         32.97         4.52 o                         
  -4   0   6        137.80        138.08         2.45 o                         
  -2   0   6       5160.48       4777.48        16.76 o                         
   0   0   6       4846.16       4504.16        68.96 o                         
   2   0   6        535.95        557.77         5.21 o                         
   4   0   6         13.47          9.55         1.43 o                         
   6   0   6        135.00        133.60         6.54 o                         
   8   0   6          0.10         -2.52         4.35 o                         
  -8   1   6          2.15          5.17         3.08 o                         
  -7   1   6        150.84        130.03         4.83 o                         
  -6   1   6         53.27         53.22         3.86 o                         
  -5   1   6          1.48          2.16         3.20 o                         
  -4   1   6        393.63        394.37         5.02 o                         
  -3   1   6        366.12        368.74         4.15 o                         
  -2   1   6        169.05        200.24         2.93 o                         
  -1   1   6       4132.56       3954.08         9.23 o                         
   0   1   6        903.45        977.95        12.28 o                         
   1   1   6         97.54        119.90         4.19 o                         
   2   1   6       1621.86       1620.24        15.50 o                         
   3   1   6        306.80        346.40         3.34 o                         
   4   1   6        236.78        206.68         2.37 o                         
   5   1   6        305.01        292.28         8.44 o                         
   6   1   6        170.68        192.57         8.90 o                         
   7   1   6          0.05         -3.26         3.26 o                         
   8   1   6         60.10         68.25         5.41 o                         
  -8   2   6          4.49          0.05         3.43 o                         
  -7   2   6         10.84         12.42         3.05 o                         
  -6   2   6         26.78         28.83         4.75 o                         
  -5   2   6          4.37          6.29         2.40 o                         
  -4   2   6        470.28        485.29         3.86 o                         
  -3   2   6          0.06          0.39         0.86 o                         
  -2   2   6        321.44        318.46         3.27 o                         
  -1   2   6        204.83        236.61         2.22 o                         
   0   2   6       1508.34       1415.50        10.67 o                         
   1   2   6         35.32         38.66         1.34 o                         
   2   2   6          0.05          1.71         0.73 o                         
   3   2   6       3309.05       3297.31        25.28 o                         
   4   2   6        197.50        214.28         2.73 o                         
   5   2   6        335.73        321.83         3.59 o                         
   6   2   6        473.87        437.42         6.99 o                         
   7   2   6         45.82         41.65         4.00 o                         
   8   2   6          0.22          2.58         3.41 o                         
  -8   3   6          4.38          4.27         3.81 o                         
  -7   3   6          0.03          7.45         3.08 o                         
  -6   3   6         66.67         61.19         3.66 o                         
  -5   3   6         34.59         31.28         2.76 o                         
  -4   3   6        397.13        383.65         4.40 o                         
  -3   3   6        413.42        409.25         3.20 o                         
  -2   3   6        889.41        908.84         4.05 o                         
  -1   3   6       2719.40       2680.43        11.54 o                         
   0   3   6         12.16         14.10         1.01 o                         
   1   3   6          2.82          4.43         0.55 o                         
   2   3   6        990.29        962.62         5.87 o                         
   3   3   6       1356.59       1345.29        11.53 o                         
   4   3   6         20.48         26.72         1.96 o                         
   5   3   6         19.03         17.68         2.01 o                         
   6   3   6         99.39        100.13         4.57 o                         
   7   3   6          3.90          7.98         3.44 o                         
   8   3   6          8.62          8.40         3.66 o                         
  -8   4   6         19.26         33.62         6.72 o                         
  -7   4   6          1.18          4.57         4.65 o                         
  -6   4   6         16.01         19.65         4.60 o                         
  -5   4   6        116.56        127.57         4.17 o                         
  -4   4   6         39.34         40.25         2.87 o                         
  -3   4   6        284.21        301.70         4.50 o                         
  -2   4   6          0.39         -0.09         1.70 o                         
  -1   4   6       5828.99       5731.70        12.72 o                         
   0   4   6        335.30        321.54         2.82 o                         
   1   4   6        447.36        458.21         4.75 o                         
   2   4   6        295.66        289.42         8.00 o                         
   3   4   6        105.71         94.52         2.10 o                         
   4   4   6         28.49         24.09         1.99 o                         
   5   4   6        337.70        303.84         7.97 o                         
   6   4   6         11.27          7.73         2.29 o                         
   7   4   6         53.21         44.39         8.96 o                         
   8   4   6         16.54          5.90         3.46 o                         
  -7   5   6          4.73         17.17         5.12 o                         
  -6   5   6         95.15         95.25         4.48 o                         
  -5   5   6         81.35         84.69         3.88 o                         
  -4   5   6        228.76        227.29        12.92 o                         
  -3   5   6          0.48          3.36         2.22 o                         
  -2   5   6         82.66         91.46         2.60 o                         
  -1   5   6         13.13         12.20         1.53 o                         
   0   5   6          8.50          7.06         1.46 o                         
   1   5   6          0.57          1.37         1.89 o                         
   2   5   6         59.26         76.92         4.18 o                         
   3   5   6         43.97         33.93         4.17 o                         
   4   5   6         43.28         67.00         5.22 o                         
   5   5   6        116.35        120.62         5.93 o                         
   6   5   6         46.87         48.34         5.71 o                         
   7   5   6         59.08         71.37         6.56 o                         
  -6   6   6          0.35         -5.37         5.37 o                         
  -5   6   6         18.95         13.43         4.17 o                         
  -4   6   6          8.08          8.34         4.12 o                         
  -3   6   6         51.94         54.64         3.59 o                         
  -2   6   6          0.14          0.40         2.60 o                         
  -1   6   6         50.43         44.78         3.02 o                         
   0   6   6         22.46         24.29         2.72 o                         
   1   6   6        173.31        167.95         5.21 o                         
   2   6   6          2.56          2.85         2.29 o                         
   3   6   6          6.46          8.01         2.64 o                         
   4   6   6         27.16         27.92         4.90 o                         
   5   6   6         30.62         42.59         5.69 o                         
   6   6   6         10.42         12.64         4.58 o                         
  -5   7   6          3.77          8.76         3.95 o                         
  -4   7   6         55.76         61.55         4.03 o                         
  -3   7   6         69.34         73.98         4.26 o                         
  -2   7   6        183.82        180.03         5.11 o                         
  -1   7   6         31.00         32.40         3.14 o                         
   0   7   6         28.54         26.45         2.94 o                         
   1   7   6         19.32         25.49         3.15 o                         
   2   7   6          3.58          1.81         2.63 o                         
   3   7   6         22.78         25.22         3.06 o                         
   4   7   6          0.89          1.39         4.73 o                         
   5   7   6         17.48         16.20         4.38 o                         
  -4   8   6          0.75         -2.10         3.73 o                         
  -3   8   6          1.73         -3.09         3.39 o                         
  -2   8   6         49.15         49.29         3.66 o                         
  -1   8   6         29.00         27.51         5.44 o                         
   0   8   6         59.76         63.56         3.93 o                         
   1   8   6          8.27         10.39         3.14 o                         
   2   8   6          1.01         -1.99         4.19 o                         
   3   8   6          8.54         15.37         4.89 o                         
   4   8   6          0.40         -3.41         5.09 o                         
  -2   9   6          5.87          4.23         4.66 o                         
  -1   9   6          2.55          2.12         5.51 o                         
   0   9   6         27.99         20.58         3.76 o                         
   1   9   6         57.40         55.89         6.61 o                         
  -7   0   7          8.65          2.25         4.30 o                         
  -5   0   7        120.72        138.60         5.61 o                         
  -3   0   7        349.12        327.54        12.62 o                         
   1   0   7       9422.56       8821.37        76.00 o                         
   3   0   7       2428.87       2386.02        31.02 o                         
   5   0   7          6.69          5.17         1.79 o                         
   7   0   7          1.58         -2.32         4.57 o                         
  -8   1   7          0.36          2.99         3.54 o                         
  -7   1   7          2.43          2.09         3.31 o                         
  -6   1   7          9.52          2.07         3.02 o                         
  -5   1   7          4.37          3.93         2.42 o                         
  -4   1   7        252.70        250.65         5.18 o                         
  -3   1   7        135.85        127.47         2.80 o                         
  -2   1   7          2.07          1.04         0.80 o                         
  -1   1   7          9.59          9.66         1.42 o                         
   0   1   7          0.03          4.55         0.75 o                         
   1   1   7         10.92          6.59         0.83 o                         
   2   1   7       3851.13       3600.42        11.46 o                         
   3   1   7       1190.18       1141.12         4.96 o                         
   4   1   7         58.82         56.42         1.51 o                         
   5   1   7         54.74         49.92         2.22 o                         
   6   1   7       1007.36        995.78        10.04 o                         
   7   1   7          0.32         -1.74         3.24 o                         
   8   1   7         66.48         77.02         4.65 o                         
  -8   2   7         35.86         36.65         4.05 o                         
  -7   2   7          2.12         -1.55         2.94 o                         
  -6   2   7         84.89         61.10         3.66 o                         
  -5   2   7          6.93          8.40         2.41 o                         
  -4   2   7          5.45          2.09         1.24 o                         
  -3   2   7          2.75          2.64         0.91 o                         
  -2   2   7         19.17         21.20         1.28 o                         
  -1   2   7        578.24        529.18         2.29 o                         
   0   2   7          0.00          1.31         0.75 o                         
   1   2   7        159.67        162.13         1.84 o                         
   2   2   7        913.06        879.16         3.66 o                         
   3   2   7         32.63         35.62         1.88 o                         
   4   2   7         30.19         32.59         1.21 o                         
   5   2   7         43.24         38.53         2.21 o                         
   6   2   7         14.14         22.06         2.52 o                         
   7   2   7         32.64         25.08         5.63 o                         
   8   2   7          0.57         -3.54         3.54 o                         
  -8   3   7         39.19         47.79         4.70 o                         
  -7   3   7          0.18         -2.74         2.74 o                         
  -6   3   7        156.50        156.73         4.87 o                         
  -5   3   7         97.27         98.87         3.62 o                         
  -4   3   7         80.08         79.19         2.16 o                         
  -3   3   7        151.20        148.28         2.10 o                         
  -2   3   7        534.69        536.70         4.57 o                         
  -1   3   7       1251.12       1317.92        12.57 o                         
   0   3   7         61.64         69.70         1.21 o                         
   1   3   7         77.15         82.82         1.03 o                         
   2   3   7       2100.12       2175.13         8.77 o                         
   3   3   7         99.09         87.98         3.41 o                         
   4   3   7          1.87          0.91         1.34 o                         
   5   3   7         75.09         83.89         3.34 o                         
   6   3   7          0.43          1.70         2.28 o                         
   7   3   7         50.95         43.07         3.86 o                         
   8   3   7         14.98         14.46         7.07 o                         
  -7   4   7          0.66          7.77         5.12 o                         
  -6   4   7          6.43         10.79         4.93 o                         
  -5   4   7         46.53         52.25         3.47 o                         
  -4   4   7        662.38        703.63        28.30 o                         
  -3   4   7          5.71          6.07         2.13 o                         
  -2   4   7         31.76         48.21         2.36 o                         
  -1   4   7       1647.97       1640.59        13.98 o                         
   0   4   7       2207.06       2245.92        33.76 o                         
   1   4   7         70.67         82.89         1.81 o                         
   2   4   7         77.87         76.69         2.42 o                         
   3   4   7          0.78          1.74         2.84 o                         
   4   4   7        218.16        214.39         4.61 o                         
   5   4   7          0.05          4.17         2.10 o                         
   6   4   7        102.54        101.52         3.26 o                         
   7   4   7          0.33          3.89         3.06 o                         
   8   4   7         35.48         43.13         6.52 o                         
  -7   5   7          0.36          7.43         4.87 o                         
  -6   5   7         23.35         16.98         3.13 o                         
  -5   5   7         75.39         85.78         3.78 o                         
  -4   5   7        185.63        190.39         5.90 o                         
  -3   5   7        141.93        137.31         3.70 o                         
  -2   5   7         77.69         78.27         2.50 o                         
  -1   5   7          9.02          9.57         1.55 o                         
   0   5   7        501.43        503.44         9.74 o                         
   1   5   7         37.29         36.56         2.46 o                         
   2   5   7        258.71        251.15         4.34 o                         
   3   5   7        158.33        169.04         6.25 o                         
   4   5   7        170.50        174.06         4.45 o                         
   5   5   7        114.51        129.44         4.43 o                         
   6   5   7        147.01        152.57         7.19 o                         
   7   5   7          2.90          7.32         4.99 o                         
  -6   6   7          2.55          7.86         5.06 o                         
  -5   6   7         59.21         57.74         5.15 o                         
  -4   6   7          0.15         -0.44         4.16 o                         
  -3   6   7        122.37        136.94         4.40 o                         
  -2   6   7         16.54         12.76         2.69 o                         
  -1   6   7        267.27        260.03         5.05 o                         
   0   6   7         80.22         79.82         3.37 o                         
   1   6   7          5.87         15.30         6.86 o                         
   2   6   7        210.26        198.21         6.62 o                         
   3   6   7         30.17         30.24         2.96 o                         
   4   6   7         98.04         88.61         5.60 o                         
   5   6   7          2.28          6.53         4.16 o                         
   6   6   7         64.73         69.43         6.58 o                         
  -5   7   7         36.09         45.17         5.13 o                         
  -4   7   7         17.43         20.14         3.31 o                         
  -3   7   7        126.08        119.19         4.77 o                         
  -2   7   7         54.27         68.32         4.18 o                         
  -1   7   7        100.57         96.95         5.93 o                         
   0   7   7         14.59         18.15         2.95 o                         
   1   7   7        104.34         96.51         3.94 o                         
   2   7   7         58.93         49.69         3.37 o                         
   3   7   7          0.35          2.76         4.10 o                         
   4   7   7          6.31          1.74         4.02 o                         
   5   7   7          1.23         -4.95         5.04 o                         
  -4   8   7          0.13         -2.27         3.39 o                         
  -3   8   7         67.42         61.75         4.26 o                         
  -2   8   7        114.72        130.29         4.81 o                         
  -1   8   7          1.19         -2.25         4.47 o                         
   0   8   7         30.90         33.47         3.35 o                         
   1   8   7          8.37         10.33         3.24 o                         
   3   8   7          0.31          6.68         5.69 o                         
   4   8   7         14.55         16.33         4.91 o                         
  -2   9   7         30.32         26.72         5.01 o                         
  -1   9   7         13.31         14.76         5.26 o                         
   0   9   7         11.16          6.89         5.69 o                         
   1   9   7          0.66         -1.08         3.78 o                         
  -8   0   8         31.43         28.87         5.74 o                         
  -6   0   8         17.28         10.28         4.00 o                         
  -4   0   8         22.50         17.20         1.43 o                         
  -2   0   8         96.41        103.03         1.84 o                         
   0   0   8        406.91        381.67         2.64 o                         
   2   0   8        101.83        115.11         2.87 o                         
   4   0   8        266.63        260.81         6.16 o                         
   6   0   8        127.49        130.49         6.84 o                         
   8   0   8         19.49         26.28         5.86 o                         
  -8   1   8         23.59         13.53         3.34 o                         
  -7   1   8          4.66         -2.22         4.53 o                         
  -6   1   8         53.89         52.18         3.85 o                         
  -5   1   8        217.50        216.39         4.54 o                         
  -4   1   8         39.63         36.34         2.43 o                         
  -3   1   8        107.08        106.31         1.90 o                         
  -2   1   8        158.19        178.98         2.57 o                         
  -1   1   8         13.12         10.11         0.60 o                         
   0   1   8       1246.34       1211.28         2.96 o                         
   1   1   8       1455.96       1385.26         7.75 o                         
   2   1   8       1223.37       1283.62        11.12 o                         
   3   1   8         55.63         57.55         1.05 o                         
   4   1   8         14.36          9.27         0.99 o                         
   5   1   8        186.77        184.11         4.35 o                         
   6   1   8        378.54        389.24        21.07 o                         
   7   1   8         33.05         31.09         3.71 o                         
   8   1   8          8.20         12.31         3.74 o                         
  -8   2   8          3.69          4.20         4.77 o                         
  -7   2   8         32.25         25.15         3.39 o                         
  -6   2   8          0.28         -1.83         3.07 o                         
  -5   2   8        408.56        392.08         5.80 o                         
  -4   2   8          0.91          0.81         1.19 o                         
  -3   2   8         36.45         40.31         1.34 o                         
  -2   2   8        173.94        178.00         3.14 o                         
  -1   2   8       2194.74       2124.89         8.46 o                         
   0   2   8        485.86        478.18         4.12 o                         
   1   2   8        242.02        262.48         1.90 o                         
   2   2   8          0.87          1.89         0.78 o                         
   3   2   8        195.68        220.00         2.80 o                         
   4   2   8        314.29        316.80         3.33 o                         
   5   2   8         40.57         41.51         2.03 o                         
   6   2   8        571.07        529.89        13.69 o                         
   7   2   8          8.23          5.90         3.05 o                         
   8   2   8          2.95         -2.38         3.14 o                         
  -8   3   8         10.14          8.91         3.46 o                         
  -7   3   8          3.25         -0.75         3.07 o                         
  -6   3   8         37.11         36.20         3.26 o                         
  -5   3   8        335.55        355.90         5.57 o                         
  -4   3   8         49.35         57.76         1.74 o                         
  -3   3   8          0.03         -0.76         0.99 o                         
  -2   3   8       1729.54       1794.23         6.45 o                         
  -1   3   8       2755.50       2773.21        10.68 o                         
   0   3   8        115.77        122.52         1.50 o                         
   1   3   8        168.91        173.05         1.39 o                         
   2   3   8        316.39        297.54         3.44 o                         
   3   3   8        448.65        449.48         6.26 o                         
   4   3   8         59.23         51.83         1.88 o                         
   5   3   8         32.33         32.60         2.12 o                         
   6   3   8         79.95         79.07         3.38 o                         
   7   3   8          0.07          1.58         2.88 o                         
   8   3   8         25.96         31.11         3.87 o                         
  -7   4   8          3.46         -0.48         3.86 o                         
  -6   4   8         52.28         43.16         4.75 o                         
  -5   4   8         31.50         26.85         3.06 o                         
  -4   4   8          2.08          4.59         2.47 o                         
  -3   4   8          2.42          2.44         2.11 o                         
  -2   4   8       1539.73       1530.30        13.23 o                         
  -1   4   8        314.66        331.61         9.93 o                         
   0   4   8        305.99        310.14         5.87 o                         
   1   4   8        524.52        574.38         3.70 o                         
   2   4   8          0.21          0.19         1.55 o                         
   3   4   8         16.66         25.31         3.61 o                         
   4   4   8         89.99         87.23         4.03 o                         
   5   4   8         31.16         35.22         3.08 o                         
   6   4   8         67.75         79.26         4.39 o                         
   7   4   8         10.29         15.40         7.60 o                         
   8   4   8          0.00          7.17         4.90 o                         
  -7   5   8          8.86         10.51         4.66 o                         
  -6   5   8          0.42          0.54         3.16 o                         
  -5   5   8         33.21         34.27         3.67 o                         
  -4   5   8         13.31         15.01         2.78 o                         
  -3   5   8        352.34        358.18         5.37 o                         
  -2   5   8       1518.92       1476.21        19.59 o                         
  -1   5   8         52.24         56.31         2.58 o                         
   0   5   8         13.73         20.30         1.65 o                         
   1   5   8         59.52         58.40         2.58 o                         
   2   5   8        419.94        398.38        17.73 o                         
   3   5   8        180.22        182.57         6.22 o                         
   4   5   8          0.01          0.18         2.52 o                         
   5   5   8         36.70         40.42         4.84 o                         
   6   5   8         10.63         14.56         4.62 o                         
   7   5   8          0.83          5.41         3.98 o                         
  -6   6   8          0.22         -1.15         4.32 o                         
  -5   6   8         39.41         41.08         5.08 o                         
  -4   6   8          0.04         -2.15         3.89 o                         
  -3   6   8          0.56          2.55         2.78 o                         
  -2   6   8         74.90         84.97         3.74 o                         
  -1   6   8         90.53         96.00         5.77 o                         
   0   6   8         52.31         49.58         3.18 o                         
   1   6   8        247.95        254.49         4.81 o                         
   2   6   8          5.15          7.59         2.30 o                         
   3   6   8         58.82         60.21         3.21 o                         
   4   6   8          4.82          2.12         4.33 o                         
   5   6   8          6.98          7.46         4.48 o                         
   6   6   8         54.52         61.82         5.96 o                         
  -5   7   8         13.98         19.53         5.17 o                         
  -4   7   8         38.13         32.49         3.50 o                         
  -3   7   8         18.76         21.91         3.63 o                         
  -2   7   8        428.13        436.88         7.14 o                         
  -1   7   8         13.15         10.33         4.57 o                         
   0   7   8          6.40          5.96         2.87 o                         
   1   7   8         13.08         12.34         2.70 o                         
   2   7   8         12.13         16.10         4.73 o                         
   3   7   8         26.73         23.89         4.95 o                         
   4   7   8          0.49         -4.95         4.95 o                         
   5   7   8         13.11         11.51         5.41 o                         
  -4   8   8          0.12         -2.24         5.10 o                         
  -3   8   8         10.77         10.45         3.29 o                         
  -2   8   8         10.06          8.74         3.07 o                         
  -1   8   8         16.45         10.66         4.52 o                         
   0   8   8          7.02          4.79         2.80 o                         
   1   8   8         28.24         26.57         5.46 o                         
   2   8   8         10.11         11.47         4.91 o                         
   3   8   8          0.62          2.53         5.26 o                         
  -2   9   8         27.10         20.14         4.57 o                         
   0   9   8          0.00          5.07         4.47 o                         
  -7   0   9         91.09         83.20         6.24 o                         
  -5   0   9         13.19         13.46         3.95 o                         
  -3   0   9         54.78         59.35         3.88 o                         
  -1   0   9        885.03        875.15         9.99 o                         
   1   0   9       1158.59       1137.07        11.83 o                         
   3   0   9         10.49         15.87         1.97 o                         
   5   0   9       1306.04       1186.71        15.01 o                         
   7   0   9          6.62         -0.36         5.14 o                         
  -8   1   9          4.22          1.52         3.13 o                         
  -7   1   9         36.40         28.21         3.88 o                         
  -6   1   9          0.82         -3.25         3.25 o                         
  -5   1   9        326.64        337.14         5.55 o                         
  -4   1   9        581.39        599.04         9.87 o                         
  -3   1   9        193.40        189.12         3.92 o                         
  -2   1   9          0.59          1.86         0.72 o                         
  -1   1   9       2843.28       2816.91         4.96 o                         
   0   1   9        426.97        433.74         2.92 o                         
   1   1   9          5.50          5.11         0.63 o                         
   2   1   9       6164.02       6204.22        24.38 o                         
   3   1   9         65.89         83.33         1.40 o                         
   4   1   9        243.44        219.26         2.89 o                         
   5   1   9        655.62        631.32         6.35 o                         
   6   1   9        778.39        783.41         7.04 o                         
   7   1   9         53.97         48.69         5.54 o                         
   8   1   9          0.40         -1.22         3.93 o                         
  -8   2   9          5.28          2.70         3.62 o                         
  -7   2   9         94.13         98.89         4.53 o                         
  -6   2   9          4.79          2.89         3.02 o                         
  -5   2   9        487.54        468.21         6.36 o                         
  -4   2   9        121.72        117.53         2.31 o                         
  -3   2   9       1580.83       1522.38         8.25 o                         
  -2   2   9         27.82         24.84         0.76 o                         
  -1   2   9         77.03         87.72         1.14 o                         
   0   2   9          3.27          4.27         0.97 o                         
   1   2   9       1020.91        941.98         9.20 o                         
   2   2   9         29.14         42.34         1.84 o                         
   3   2   9          5.53         10.73         0.96 o                         
   4   2   9         71.56         82.73         1.66 o                         
   5   2   9         18.23         27.18         2.69 o                         
   6   2   9         55.60         57.41         2.99 o                         
   7   2   9          4.40          5.75         3.74 o                         
   8   2   9         38.47         38.35         4.22 o                         
  -8   3   9          1.05          8.60         5.50 o                         
  -7   3   9          5.03          7.76         2.83 o                         
  -6   3   9        289.43        292.92         5.79 o                         
  -5   3   9        115.20        124.47         6.75 o                         
  -4   3   9        451.15        450.92         4.44 o                         
  -3   3   9        201.13        186.56         2.97 o                         
  -2   3   9        257.88        285.99         4.99 o                         
  -1   3   9       5318.74       5216.74        14.06 o                         
   0   3   9         38.51         37.18         1.07 o                         
   1   3   9         19.41         19.23         0.73 o                         
   2   3   9        937.12        942.34         4.85 o                         
   3   3   9         74.49         92.93         3.91 o                         
   4   3   9        127.70        128.09         2.76 o                         
   5   3   9        223.45        243.71         3.58 o                         
   6   3   9         95.47         93.93         3.43 o                         
   7   3   9         16.45         19.68         5.97 o                         
   8   3   9         26.86         44.40         4.33 o                         
  -7   4   9         26.69         28.82         5.44 o                         
  -6   4   9          0.51          6.37         4.95 o                         
  -5   4   9        265.35        255.25         5.33 o                         
  -4   4   9         34.58         40.12         4.59 o                         
  -3   4   9        267.25        281.10         9.01 o                         
  -2   4   9          0.70          4.09         2.00 o                         
  -1   4   9        120.01        130.34         4.19 o                         
   0   4   9        791.33        792.63         4.95 o                         
   1   4   9        735.41        730.41         3.78 o                         
   2   4   9         27.44         27.22         1.57 o                         
   3   4   9        542.98        552.19        21.82 o                         
   4   4   9        212.33        220.85         6.53 o                         
   5   4   9         21.11         19.73         3.02 o                         
   6   4   9          6.66          3.41         2.87 o                         
   7   4   9         19.28         24.18         4.72 o                         
  -7   5   9         17.67          0.88         5.41 o                         
  -6   5   9          5.43          3.85         2.94 o                         
  -5   5   9          1.07         -0.67         2.70 o                         
  -4   5   9         13.75         16.04         2.73 o                         
  -3   5   9          2.44          5.94         2.43 o                         
  -2   5   9         13.47         23.58         2.39 o                         
  -1   5   9         29.19         32.26         2.33 o                         
   0   5   9         81.27         85.57         2.27 o                         
   1   5   9         58.07         57.41         2.65 o                         
   2   5   9        480.97        475.11         8.61 o                         
   3   5   9         49.49         46.38         2.68 o                         
   4   5   9         13.42         15.31         4.07 o                         
   5   5   9         15.24         15.17         2.88 o                         
   6   5   9         14.39         10.22         3.17 o                         
   7   5   9         64.42         61.22         5.79 o                         
  -6   6   9          0.32          5.57         4.21 o                         
  -5   6   9          0.88          3.38         4.21 o                         
  -4   6   9         70.99         62.03         4.91 o                         
  -3   6   9         43.03         48.63         4.24 o                         
  -2   6   9        363.18        340.61         5.91 o                         
  -1   6   9        319.75        339.22         8.56 o                         
   0   6   9        300.60        305.52         5.27 o                         
   1   6   9         40.13         45.25         3.02 o                         
   2   6   9          5.42          4.72         2.31 o                         
   3   6   9         10.63          6.94         4.17 o                         
   4   6   9        105.54         99.96         6.21 o                         
   5   6   9         21.67         25.39         5.27 o                         
   6   6   9         59.80         56.53         5.27 o                         
  -5   7   9          0.74         -1.83         4.73 o                         
  -4   7   9          0.09         -0.62         2.96 o                         
  -3   7   9        146.78        139.31        10.69 o                         
  -2   7   9          0.13          4.21         3.13 o                         
  -1   7   9          2.95         -0.18         4.68 o                         
   0   7   9         13.35         12.53         2.94 o                         
   1   7   9         14.30          5.01         4.02 o                         
   2   7   9        113.16        124.80         6.29 o                         
   3   7   9          1.75          5.30         4.91 o                         
   4   7   9          2.68         -0.49         4.84 o                         
   5   7   9          4.06         -4.17         4.20 o                         
  -4   8   9         12.38         22.34         4.79 o                         
  -3   8   9         29.83         25.59         7.45 o                         
  -2   8   9          2.83         -0.18         3.18 o                         
  -1   8   9         17.22         17.85         5.28 o                         
   0   8   9          9.93          8.95         5.07 o                         
   1   8   9          0.84          5.00         4.27 o                         
   2   8   9          9.39         14.98         5.54 o                         
   3   8   9         22.38         24.66         4.72 o                         
  -8   0  10         47.92         44.38         5.83 o                         
  -6   0  10          0.24         -1.99         4.18 o                         
  -4   0  10         38.13         31.82         1.80 o                         
  -2   0  10        224.62        195.25         3.28 o                         
   0   0  10       4469.75       4106.03        15.18 o                         
   2   0  10       1179.21       1113.47        12.50 o                         
   4   0  10          9.12          5.27         1.57 o                         
   6   0  10        313.46        304.65         9.06 o                         
   8   0  10         26.72         27.90         5.43 o                         
  -8   1  10          0.73          1.59         3.03 o                         
  -7   1  10         46.90         52.38         4.22 o                         
  -6   1  10        117.83        105.08         4.33 o                         
  -5   1  10         69.62         64.94         3.64 o                         
  -4   1  10         40.68         34.20         1.58 o                         
  -3   1  10          0.35          1.58         1.12 o                         
  -2   1  10        292.21        327.19         3.77 o                         
  -1   1  10        943.17        926.71         3.71 o                         
   0   1  10        175.16        160.15         1.53 o                         
   1   1  10        145.51        129.71         1.94 o                         
   2   1  10       7315.91       7218.77        49.39 o                         
   3   1  10        126.72        139.02         1.45 o                         
   4   1  10        158.37        143.71         3.36 o                         
   5   1  10        181.03        181.59         3.64 o                         
   6   1  10         19.61         21.07         2.80 o                         
   7   1  10         12.55          5.84         3.22 o                         
   8   1  10         36.03         31.87         4.37 o                         
  -8   2  10          3.13          5.40         4.27 o                         
  -7   2  10          0.27          0.44         2.94 o                         
  -6   2  10         33.37         32.68         5.52 o                         
  -5   2  10         76.32         79.29         5.32 o                         
  -4   2  10        338.79        328.07         4.41 o                         
  -3   2  10        212.64        204.70         2.65 o                         
  -2   2  10        822.43        908.66         3.16 o                         
  -1   2  10        755.33        744.03         6.98 o                         
   0   2  10        569.24        586.92         2.72 o                         
   1   2  10        181.95        181.62         3.25 o                         
   2   2  10          0.59          1.03         0.78 o                         
   3   2  10          1.78          1.56         0.73 o                         
   4   2  10         43.25         43.89         1.72 o                         
   5   2  10       2166.63       2095.88        11.91 o                         
   6   2  10        178.14        170.26         6.14 o                         
   7   2  10          0.13          2.00         5.73 o                         
   8   2  10          0.07         11.48        10.11 o                         
  -8   3  10          7.10         13.66         6.11 o                         
  -7   3  10          0.22          1.96         3.08 o                         
  -6   3  10        159.17        152.89         4.58 o                         
  -5   3  10         55.55         48.71         3.53 o                         
  -4   3  10        224.50        221.24         3.37 o                         
  -3   3  10         14.82         17.01         1.57 o                         
  -2   3  10       1136.43       1159.16        12.53 o                         
  -1   3  10        107.49        110.33         3.14 o                         
   0   3  10        321.96        344.08         8.62 o                         
   1   3  10        565.71        552.41         3.07 o                         
   2   3  10        125.03        124.79         2.02 o                         
   3   3  10        132.59        142.98         2.58 o                         
   4   3  10         98.58        104.30         4.59 o                         
   5   3  10       2255.77       2216.59        18.04 o                         
   6   3  10          0.07          0.88         1.88 o                         
   7   3  10         30.47         29.47         3.70 o                         
   8   3  10          5.42         10.86         6.42 o                         
  -7   4  10          1.43          1.00         4.44 o                         
  -6   4  10         47.53         52.94         5.02 o                         
  -5   4  10          0.39          2.11         3.01 o                         
  -4   4  10        150.12        149.77         4.09 o                         
  -3   4  10        238.73        213.33         5.03 o                         
  -2   4  10        451.22        446.93         6.97 o                         
  -1   4  10         80.92         88.93         2.18 o                         
   0   4  10       2807.11       2728.60        10.44 o                         
   1   4  10          2.76          3.83         1.12 o                         
   2   4  10        211.54        214.10         2.51 o                         
   3   4  10        243.56        232.52         8.20 o                         
   4   4  10        103.51        113.77         3.78 o                         
   5   4  10        351.41        353.52         6.20 o                         
   6   4  10         23.07         21.37         3.30 o                         
   7   4  10         27.96         24.89         3.47 o                         
  -7   5  10          0.13         -5.25         5.25 o                         
  -6   5  10          0.03          4.51         4.81 o                         
  -5   5  10          5.79          3.56         2.76 o                         
  -4   5  10         74.95         71.02         3.50 o                         
  -3   5  10        400.46        419.93         5.81 o                         
  -2   5  10        170.32        183.17         4.19 o                         
  -1   5  10        124.85        124.01         2.69 o                         
   0   5  10         23.89         25.73         1.78 o                         
   1   5  10          0.06          0.18         1.40 o                         
   2   5  10        107.48        120.88         3.22 o                         
   3   5  10         87.58         92.77         5.29 o                         
   4   5  10         77.12         71.23         4.87 o                         
   5   5  10         24.72         26.25         3.13 o                         
   6   5  10         16.82         16.78         3.11 o                         
   7   5  10          0.35         -4.58         8.74 o                         
  -6   6  10          8.82         13.11         4.18 o                         
  -5   6  10        100.99        106.33         6.27 o                         
  -4   6  10          0.00          1.63         3.65 o                         
  -3   6  10        313.69        322.21         6.01 o                         
  -2   6  10         46.16         48.26         3.36 o                         
  -1   6  10        471.21        487.89         9.95 o                         
   0   6  10         23.03         20.56         2.66 o                         
   1   6  10        208.04        218.16         4.53 o                         
   2   6  10          2.09          2.88         3.65 o                         
   3   6  10         36.72         40.13         4.83 o                         
   4   6  10         20.97         19.24         4.05 o                         
   5   6  10          0.06          1.06         4.29 o                         
   6   6  10         10.52         22.47         5.41 o                         
  -5   7  10         13.03         12.22         5.02 o                         
  -4   7  10          1.57          0.05         3.03 o                         
  -3   7  10          6.02          9.06         3.18 o                         
  -2   7  10          0.14          1.49         2.90 o                         
  -1   7  10          2.90         -1.50         4.55 o                         
   0   7  10         16.91         16.97         2.65 o                         
   1   7  10         29.08         25.94         4.85 o                         
   2   7  10         13.36         17.55         4.20 o                         
   3   7  10        134.36        138.93         7.02 o                         
   4   7  10          1.25         -0.01         4.36 o                         
   5   7  10          6.12          1.65         4.66 o                         
  -4   8  10          0.18         -2.70         3.99 o                         
  -3   8  10         12.39          8.66         7.15 o                         
  -2   8  10         42.99         38.34         6.04 o                         
  -1   8  10         75.81         66.34         6.55 o                         
   0   8  10         80.34         72.13         6.48 o                         
   1   8  10        123.27        122.49         7.11 o                         
   2   8  10         12.85         23.09         5.57 o                         
   3   8  10          1.69          7.70         4.69 o                         
  -7   0  11         36.42         40.48         5.76 o                         
  -5   0  11         13.43          9.62         3.91 o                         
  -3   0  11         51.34         65.10         3.02 o                         
  -1   0  11       1663.35       1596.23         6.51 o                         
   1   0  11       7609.17       7316.66        12.98 o                         
   3   0  11       2775.23       3051.72        16.02 o                         
   5   0  11        772.81        734.83         7.72 o                         
   7   0  11         30.32         24.40         4.98 o                         
  -8   1  11          3.76          3.12         3.64 o                         
  -7   1  11         17.78         22.93         5.46 o                         
  -6   1  11          3.04          2.50         3.06 o                         
  -5   1  11          3.74          4.71         2.99 o                         
  -4   1  11         76.57         93.11         2.22 o                         
  -3   1  11         19.41         20.25         1.27 o                         
  -2   1  11        548.75        633.71         6.60 o                         
  -1   1  11          0.00          1.39         0.68 o                         
   0   1  11         93.67        103.51         2.56 o                         
   1   1  11        285.98        259.87         3.89 o                         
   2   1  11       5200.01       5578.75        25.80 o                         
   3   1  11         17.51         25.20         0.65 o                         
   4   1  11         44.73         33.60         1.28 o                         
   5   1  11         14.08         14.56         1.74 o                         
   6   1  11          1.12          3.76         2.15 o                         
   7   1  11         13.96         12.96         5.83 o                         
   8   1  11         12.37         17.38         4.12 o                         
  -8   2  11         17.35         19.80         5.02 o                         
  -7   2  11         44.32         38.78         3.58 o                         
  -6   2  11        142.00        140.49         4.59 o                         
  -5   2  11        514.36        500.74        10.54 o                         
  -4   2  11        157.16        142.66         3.57 o                         
  -3   2  11        221.52        231.73         2.85 o                         
  -2   2  11       2205.32       2222.39         6.53 o                         
  -1   2  11        409.85        482.39         2.89 o                         
   0   2  11         55.92         82.42         1.23 o                         
   1   2  11        275.72        276.87         2.44 o                         
   2   2  11         58.84         44.47         1.48 o                         
   3   2  11         51.73         54.94         1.29 o                         
   4   2  11         36.28         30.22         1.40 o                         
   5   2  11        170.07        192.87         3.32 o                         
   6   2  11         16.71         15.63         2.55 o                         
   7   2  11          6.04          5.87         3.08 o                         
   8   2  11          0.08         -2.23         3.59 o                         
  -7   3  11          1.41          2.99         3.90 o                         
  -6   3  11         10.02          7.88         3.07 o                         
  -5   3  11         86.99         87.51         3.49 o                         
  -4   3  11         83.37         87.44         2.54 o                         
  -3   3  11        597.15        596.54         5.86 o                         
  -2   3  11        263.93        286.52         4.47 o                         
  -1   3  11         63.05         58.64         1.08 o                         
   0   3  11        867.80        887.35         4.92 o                         
   1   3  11          0.67         -0.01         0.62 o                         
   2   3  11       1049.45       1035.42         8.09 o                         
   3   3  11         39.93         39.58         1.82 o                         
   4   3  11        428.81        422.98         6.23 o                         
   5   3  11        359.44        379.07         6.97 o                         
   6   3  11         47.59         45.85         2.28 o                         
   7   3  11          8.20         11.53         3.48 o                         
   8   3  11          8.53         -3.28         5.20 o                         
  -7   4  11          5.65          5.54         5.01 o                         
  -6   4  11          3.57          4.92         4.96 o                         
  -5   4  11        127.43        133.55        12.29 o                         
  -4   4  11         53.45         50.22         3.24 o                         
  -3   4  11          3.81          2.44         2.17 o                         
  -2   4  11        328.77        324.86         4.46 o                         
  -1   4  11          0.98          2.81         1.13 o                         
   0   4  11        130.28        151.29         2.99 o                         
   1   4  11          0.42         -0.60         1.09 o                         
   2   4  11         50.16         47.62         1.47 o                         
   3   4  11         25.03         32.82         2.69 o                         
   4   4  11          2.76          5.34         2.53 o                         
   5   4  11         58.81         69.06         3.70 o                         
   6   4  11         17.57         13.63         3.03 o                         
   7   4  11          7.17         -2.41         3.00 o                         
  -7   5  11          0.00          3.61         4.13 o                         
  -6   5  11          1.72          3.98         4.60 o                         
  -5   5  11         57.50         61.45         3.65 o                         
  -4   5  11        146.51        145.87         4.21 o                         
  -3   5  11        444.61        433.62         5.94 o                         
  -2   5  11        582.48        600.98         5.42 o                         
  -1   5  11        344.64        346.02         4.01 o                         
   0   5  11         29.76         26.91         1.78 o                         
   1   5  11        153.71        151.61         2.77 o                         
   2   5  11         20.02         22.56         3.79 o                         
   3   5  11         45.17         45.79         4.18 o                         
   4   5  11         82.53         91.84         5.55 o                         
   5   5  11          6.67          6.13         3.18 o                         
   6   5  11          3.92          2.87         3.34 o                         
   7   5  11          5.88          9.74         3.15 o                         
  -6   6  11          7.43         11.52         4.14 o                         
  -5   6  11         15.10         14.03         4.45 o                         
  -4   6  11         29.13         26.03         4.48 o                         
  -3   6  11         49.57         58.80         5.74 o                         
  -2   6  11        434.63        447.95         6.54 o                         
  -1   6  11        226.57        225.75         4.79 o                         
   0   6  11         27.51         20.60         2.64 o                         
   1   6  11        123.77        128.09         5.87 o                         
   2   6  11         19.06         22.23         4.11 o                         
   3   6  11          1.68         -0.69         3.59 o                         
   4   6  11         19.38         18.67         4.33 o                         
   5   6  11          4.20          4.59         4.08 o                         
   6   6  11         12.74         20.68         5.27 o                         
  -5   7  11         17.41         20.65         5.67 o                         
  -4   7  11          0.06         -3.23         3.23 o                         
  -3   7  11         26.60         17.43         3.28 o                         
  -2   7  11          3.66          4.19         3.31 o                         
  -1   7  11          4.11          2.40         2.69 o                         
   0   7  11          8.62         10.92         4.14 o                         
   1   7  11         19.91         18.98         4.62 o                         
   2   7  11          0.00         -1.32         4.44 o                         
   3   7  11         18.22         22.85         4.38 o                         
   4   7  11         40.85         38.64         4.74 o                         
   5   7  11          7.54         -2.13         5.31 o                         
  -4   8  11          6.96          0.95         4.14 o                         
  -3   8  11          2.09         -1.28         3.11 o                         
  -2   8  11          1.01          4.20         5.55 o                         
  -1   8  11          1.00         -4.19         5.41 o                         
   0   8  11          1.29         -2.01         4.89 o                         
   1   8  11        116.43        120.19         7.52 o                         
   2   8  11         13.84         21.82         5.10 o                         
   3   8  11          3.63          8.95         5.87 o                         
  -8   0  12         31.67         41.73         5.71 o                         
  -6   0  12         31.81         37.68         5.11 o                         
  -4   0  12       1554.86       1506.24        14.10 o                         
  -2   0  12        726.21        730.26         8.04 o                         
   0   0  12       2503.41       2320.62         9.64 o                         
   2   0  12        308.17        305.12         4.87 o                         
   4   0  12         15.81         16.80         1.96 o                         
   6   0  12        899.08        827.46        13.59 o                         
   8   0  12         49.30         50.04         5.96 o                         
  -8   1  12         17.99         19.18         3.48 o                         
  -7   1  12         55.91         49.14         3.88 o                         
  -6   1  12         84.36         74.62         3.88 o                         
  -5   1  12        519.69        534.15         9.37 o                         
  -4   1  12        126.37        129.53         2.59 o                         
  -3   1  12        148.46        150.53         2.90 o                         
  -2   1  12        606.54        618.51         8.84 o                         
  -1   1  12        286.12        282.97         3.96 o                         
   0   1  12       1870.78       1840.64        12.74 o                         
   1   1  12       2162.71       2247.23        12.49 o                         
   2   1  12        182.74        223.55         8.17 o                         
   3   1  12         31.29         31.65         0.73 o                         
   4   1  12         29.83         30.34         1.36 o                         
   5   1  12        983.03        972.83         6.07 o                         
   6   1  12         12.06         13.68         3.18 o                         
   7   1  12         14.12         13.31         3.52 o                         
   8   1  12          0.30         10.90         3.96 o                         
  -8   2  12         31.69         30.51         3.55 o                         
  -7   2  12         28.95         23.18         3.30 o                         
  -6   2  12         30.34         28.39         3.55 o                         
  -5   2  12         10.56          9.86         4.08 o                         
  -4   2  12        152.10        141.81         5.52 o                         
  -3   2  12        199.29        218.55         2.80 o                         
  -2   2  12        624.74        676.73         4.01 o                         
  -1   2  12          1.45          1.03         0.64 o                         
   0   2  12         71.47         70.83         1.05 o                         
   1   2  12       1568.25       1625.51         9.68 o                         
   2   2  12          9.45          6.35         1.32 o                         
   3   2  12        581.03        570.61         4.46 o                         
   4   2  12          3.66          4.55         1.24 o                         
   5   2  12        894.28        883.89         7.00 o                         
   6   2  12          3.58          2.26         2.17 o                         
   7   2  12          2.62          4.22         4.20 o                         
   8   2  12         30.87         23.31         3.86 o                         
  -7   3  12          5.66          0.23         5.08 o                         
  -6   3  12          4.62          7.16         4.86 o                         
  -5   3  12         25.59         23.94         3.02 o                         
  -4   3  12        625.63        625.92         6.56 o                         
  -3   3  12       1055.61       1069.24        10.32 o                         
  -2   3  12          0.12          1.27         1.50 o                         
  -1   3  12        420.76        469.13         3.47 o                         
   0   3  12         15.18         15.95         1.46 o                         
   1   3  12        187.34        178.78         1.54 o                         
   2   3  12         11.67         13.66         1.76 o                         
   3   3  12        704.93        681.17         7.43 o                         
   4   3  12        601.28        588.58         5.28 o                         
   5   3  12        389.09        391.81         8.19 o                         
   6   3  12          0.14          1.88         1.78 o                         
   7   3  12        106.00        112.30        10.22 o                         
   8   3  12         21.88         15.60         5.42 o                         
  -7   4  12          0.18         -5.51         5.55 o                         
  -6   4  12         36.51         46.43         4.92 o                         
  -5   4  12          2.94          1.51         4.15 o                         
  -4   4  12        406.53        393.70         5.86 o                         
  -3   4  12          0.32          7.42         4.41 o                         
  -2   4  12        226.59        240.04         3.94 o                         
  -1   4  12         93.37        119.33         1.98 o                         
   0   4  12         39.06         48.56         1.49 o                         
   1   4  12         11.05         11.75         1.14 o                         
   2   4  12         51.97         52.83         2.56 o                         
   3   4  12          8.15          8.56         2.34 o                         
   4   4  12        496.82        520.54        18.82 o                         
   5   4  12         10.88          8.27         2.21 o                         
   6   4  12          1.39          2.35         2.58 o                         
   7   4  12         10.26          7.60         5.52 o                         
  -7   5  12         12.90         18.53         5.70 o                         
  -6   5  12          0.76         -2.66         3.75 o                         
  -5   5  12         21.71         20.96         3.04 o                         
  -4   5  12         45.33         51.54         3.40 o                         
  -3   5  12         64.21         77.87         3.48 o                         
  -2   5  12        613.78        625.73         5.76 o                         
  -1   5  12        216.88        205.24         3.30 o                         
   0   5  12        139.34        133.42         2.71 o                         
   1   5  12         38.31         34.22         2.52 o                         
   2   5  12          6.34          4.28         3.30 o                         
   3   5  12         58.96         49.45         4.39 o                         
   4   5  12         19.40         23.59         4.64 o                         
   5   5  12         39.96         44.79         3.49 o                         
   6   5  12         37.61         44.94        10.07 o                         
   7   5  12          7.83          5.82         3.37 o                         
  -6   6  12         11.99         10.98         4.16 o                         
  -5   6  12         10.30          9.01         3.72 o                         
  -4   6  12        201.48        203.62         7.33 o                         
  -3   6  12         74.46         71.87         3.67 o                         
  -2   6  12         40.08         44.26         5.71 o                         
  -1   6  12        261.70        258.31         5.02 o                         
   0   6  12        153.41        147.54         6.44 o                         
   1   6  12          7.46         19.24         3.94 o                         
   2   6  12        111.68        119.97         6.00 o                         
   3   6  12         24.81         25.70         4.28 o                         
   4   6  12          9.37          8.61         4.65 o                         
   5   6  12          4.67          3.22         4.07 o                         
   6   6  12          5.58          9.64         5.12 o                         
  -5   7  12          4.95         14.63         5.18 o                         
  -4   7  12         13.45         17.18         3.63 o                         
  -3   7  12         88.22         91.87         4.46 o                         
  -2   7  12        113.51         96.27         7.17 o                         
  -1   7  12          7.72         -0.20         4.58 o                         
   0   7  12         19.58         18.34         4.20 o                         
   1   7  12         51.86         59.98         5.31 o                         
   2   7  12         22.46         26.72         5.28 o                         
   3   7  12          1.54          3.00         4.32 o                         
   4   7  12         37.13         39.32         5.33 o                         
   5   7  12          4.87         -3.79         5.33 o                         
  -4   8  12          0.77         -4.23         4.72 o                         
  -3   8  12          0.93         -2.05         3.96 o                         
  -2   8  12         95.07         86.12         6.91 o                         
  -1   8  12          1.16         -3.77         5.53 o                         
   0   8  12          0.40         -3.81         4.92 o                         
   1   8  12          2.75          3.37         5.16 o                         
   2   8  12          6.42          5.60         4.13 o                         
   3   8  12          9.58         24.78         5.81 o                         
  -7   0  13         73.43         77.69         5.85 o                         
  -5   0  13       3087.64       3072.65        21.47 o                         
  -3   0  13        271.04        255.47         4.72 o                         
  -1   0  13       5058.21       5328.74       101.50 o                         
   1   0  13        490.36        570.29        11.92 o                         
   3   0  13        650.97        671.54         8.19 o                         
   5   0  13       1976.36       1819.28        12.56 o                         
   7   0  13          7.87          8.26         5.19 o                         
  -8   1  13         32.57         38.13         4.19 o                         
  -7   1  13         43.09         51.75         3.88 o                         
  -6   1  13        186.96        168.68         4.91 o                         
  -5   1  13         23.37         33.77         3.35 o                         
  -4   1  13          8.93          9.50         2.25 o                         
  -3   1  13        416.83        427.86         3.76 o                         
  -2   1  13        252.79        281.42         2.96 o                         
  -1   1  13        984.11       1055.10         7.29 o                         
   0   1  13        280.34        273.65         6.76 o                         
   1   1  13       3426.01       3499.21        13.15 o                         
   2   1  13       2751.43       2935.34        20.07 o                         
   3   1  13         69.74         74.81         1.07 o                         
   4   1  13        311.85        307.91         4.78 o                         
   5   1  13       1089.49       1044.02        10.33 o                         
   6   1  13        253.79        238.02         4.38 o                         
   7   1  13          1.15          1.79         3.44 o                         
   8   1  13        164.27        193.65         6.24 o                         
  -8   2  13         14.49         22.75         4.05 o                         
  -7   2  13          0.40          2.27         3.07 o                         
  -6   2  13         35.17         34.12         3.59 o                         
  -5   2  13         72.35         75.77         3.64 o                         
  -4   2  13          0.14         -1.82         2.22 o                         
  -3   2  13          1.05          0.42         1.68 o                         
  -2   2  13         72.89         82.18         1.38 o                         
  -1   2  13       2153.73       2141.19         9.37 o                         
   0   2  13         20.12         17.90         0.75 o                         
   1   2  13       1144.51       1220.92         8.78 o                         
   2   2  13         27.26         42.42         1.87 o                         
   3   2  13         68.65         61.56         1.95 o                         
   4   2  13        349.94        354.41         5.33 o                         
   5   2  13          8.99         10.07         1.93 o                         
   6   2  13         49.80         54.24         2.83 o                         
   7   2  13          9.07          6.35         3.56 o                         
   8   2  13         39.26         43.78         4.26 o                         
  -7   3  13          0.16          9.60         4.25 o                         
  -6   3  13         18.31         13.38         4.66 o                         
  -5   3  13          3.09          2.30         4.55 o                         
  -4   3  13         36.32         42.18         4.74 o                         
  -3   3  13         12.24         17.97         2.24 o                         
  -2   3  13         27.58         22.74         1.78 o                         
  -1   3  13        144.01        114.15         1.96 o                         
   0   3  13        680.99        696.27         9.57 o                         
   1   3  13         15.03         13.04         0.94 o                         
   2   3  13        648.14        601.30         4.23 o                         
   3   3  13          0.24          2.50         1.44 o                         
   4   3  13        233.74        245.09         3.71 o                         
   5   3  13        241.95        243.72         3.69 o                         
   6   3  13          2.13          0.99         1.87 o                         
   7   3  13          6.00         13.43         3.49 o                         
   8   3  13          6.15          0.68         5.19 o                         
  -7   4  13          0.38         -1.08         4.30 o                         
  -6   4  13          0.02          3.39         4.77 o                         
  -5   4  13          4.66          8.75         4.42 o                         
  -4   4  13        154.24        144.78         5.15 o                         
  -3   4  13        204.60        197.10         4.07 o                         
  -2   4  13         30.06         31.71         2.25 o                         
  -1   4  13          0.05          0.87         1.08 o                         
   0   4  13        101.13         96.03         2.27 o                         
   1   4  13        199.17        186.49         2.96 o                         
   2   4  13          0.23          0.36         1.88 o                         
   3   4  13         13.56          9.91         2.20 o                         
   4   4  13         27.31         40.45         6.15 o                         
   5   4  13         41.67         36.78         2.63 o                         
   6   4  13          6.86          2.52         2.53 o                         
   7   4  13          0.21          1.19         6.24 o                         
  -7   5  13         15.44          4.46         6.32 o                         
  -6   5  13         14.40         18.73         5.36 o                         
  -5   5  13         28.91         28.16         3.47 o                         
  -4   5  13        153.90        144.15         6.52 o                         
  -3   5  13       1006.89        973.00        21.55 o                         
  -2   5  13          0.90          6.02         2.80 o                         
  -1   5  13        386.81        377.42         5.10 o                         
   0   5  13         23.65         25.60         2.49 o                         
   1   5  13          1.08          1.22         1.59 o                         
   2   5  13          5.66          7.22         3.35 o                         
   3   5  13        168.59        162.65         9.52 o                         
   4   5  13        238.29        218.28         7.34 o                         
   5   5  13        123.79        124.29         4.43 o                         
   6   5  13          0.07          1.62         3.79 o                         
   7   5  13          8.15         10.70         3.59 o                         
  -6   6  13         49.62         48.56         3.96 o                         
  -5   6  13          1.62          4.30         2.85 o                         
  -4   6  13         14.66         13.18         3.07 o                         
  -3   6  13          1.24          5.85         2.17 o                         
  -2   6  13          8.39         10.77         2.35 o                         
  -1   6  13        125.74        118.53         3.93 o                         
   0   6  13        150.61        135.00         6.25 o                         
   1   6  13        345.28        344.93         8.43 o                         
   2   6  13          7.87          8.88         4.13 o                         
   3   6  13        155.76        152.87         6.62 o                         
   4   6  13        252.84        264.16         8.58 o                         
   5   6  13          0.98          0.87         4.57 o                         
   6   6  13         63.77         69.82         6.54 o                         
  -5   7  13          0.88          5.43         5.15 o                         
  -4   7  13         24.81         31.39         6.52 o                         
  -3   7  13        340.26        315.18         9.64 o                         
  -2   7  13         75.50         82.85         6.33 o                         
  -1   7  13          6.71          6.06         4.63 o                         
   0   7  13          4.00         11.01         4.38 o                         
   1   7  13          0.02         -1.92         3.85 o                         
   2   7  13         35.11         30.88         5.32 o                         
   3   7  13        140.39        139.90         7.17 o                         
   4   7  13          8.05          9.54         5.23 o                         
   5   7  13          2.63         -5.21         5.21 o                         
  -3   8  13         18.19          7.26         4.47 o                         
  -2   8  13         62.99         51.83         6.46 o                         
  -1   8  13          2.59         -5.53         5.53 o                         
   0   8  13        100.01         96.38         6.65 o                         
   1   8  13          0.67          1.72         5.24 o                         
   2   8  13         43.44         42.79         5.49 o                         
   3   8  13         47.25         53.13         6.63 o                         
  -8   0  14          9.16          6.36         4.44 o                         
  -6   0  14        827.84        836.03        13.01 o                         
  -4   0  14         76.59         70.96         4.35 o                         
  -2   0  14       3991.58       4294.03        28.66 o                         
   0   0  14          2.16          4.37         0.95 o                         
   2   0  14        484.52        445.73         2.69 o                         
   4   0  14        215.88        194.93        10.20 o                         
   6   0  14        445.77        442.42        10.65 o                         
   8   0  14         10.79          9.83         5.62 o                         
  -8   1  14          2.33         -2.09        10.22 o                         
  -7   1  14          3.92          4.72         3.75 o                         
  -6   1  14        124.29        123.30         4.58 o                         
  -5   1  14        575.37        571.52        10.31 o                         
  -4   1  14         25.20         28.88         2.55 o                         
  -3   1  14         45.55         52.69         2.71 o                         
  -2   1  14        769.61        806.18         5.01 o                         
  -1   1  14          1.42          3.37         1.09 o                         
   0   1  14         52.44         67.03         1.05 o                         
   1   1  14         93.56         98.93         5.04 o                         
   2   1  14        608.46        654.07        11.50 o                         
   3   1  14        881.77        830.14         7.20 o                         
   4   1  14        744.00        707.51         6.41 o                         
   5   1  14        636.90        619.13         6.58 o                         
   6   1  14         32.95         29.47         2.65 o                         
   7   1  14        189.80        185.96         5.81 o                         
   8   1  14          7.82          6.72         3.79 o                         
  -8   2  14          7.22          8.26         5.19 o                         
  -7   2  14          9.20          8.23         3.11 o                         
  -6   2  14        144.70        133.61         4.36 o                         
  -5   2  14        189.24        179.17         4.64 o                         
  -4   2  14         68.17         66.72         3.06 o                         
  -3   2  14        346.29        346.37         4.51 o                         
  -2   2  14         11.44          8.61         0.97 o                         
  -1   2  14         58.16         77.24         1.58 o                         
   0   2  14        336.29        351.98         1.79 o                         
   1   2  14        313.23        303.54         5.39 o                         
   2   2  14        215.45        196.10         3.77 o                         
   3   2  14        538.52        519.83         7.12 o                         
   4   2  14       1276.08       1213.33        10.21 o                         
   5   2  14         51.89         50.41         2.26 o                         
   6   2  14          1.55          0.98         2.26 o                         
   7   2  14          0.38          0.37         5.81 o                         
   8   2  14          9.32          4.98         4.29 o                         
  -7   3  14         32.43         44.83         6.28 o                         
  -6   3  14          2.25          2.10         4.59 o                         
  -5   3  14          7.82          7.66         4.49 o                         
  -4   3  14          0.56          0.60         4.15 o                         
  -3   3  14        822.36        789.66        11.66 o                         
  -2   3  14          0.47          1.42         1.51 o                         
  -1   3  14        187.26        171.32         2.30 o                         
   0   3  14        462.10        479.02         3.90 o                         
   1   3  14        376.80        357.31         4.36 o                         
   2   3  14        210.81        190.07         3.29 o                         
   3   3  14         16.17         13.65         1.67 o                         
   4   3  14        825.23        809.92         6.44 o                         
   5   3  14         11.60          7.34         1.75 o                         
   6   3  14          3.57          2.06         2.34 o                         
   7   3  14          1.07         -0.33         2.35 o                         
   8   3  14          7.00         20.79         5.92 o                         
  -7   4  14          0.00         -1.22         5.71 o                         
  -6   4  14          1.19          2.42         4.03 o                         
  -5   4  14         26.01         19.26         4.71 o                         
  -4   4  14         11.48         11.78         2.72 o                         
  -3   4  14        112.67        114.12         3.43 o                         
  -2   4  14        256.85        267.16         4.13 o                         
  -1   4  14         48.70         58.09         1.62 o                         
   0   4  14         11.73          7.63         1.45 o                         
   1   4  14         20.66         18.32         1.62 o                         
   2   4  14          5.15          4.88         1.85 o                         
   3   4  14         46.24         44.36         2.76 o                         
   4   4  14        989.74        944.74        24.20 o                         
   5   4  14         22.60         22.71         2.43 o                         
   6   4  14        107.08        106.86         3.45 o                         
   7   4  14          0.03         -0.73         5.46 o                         
  -7   5  14          8.29          8.85         5.26 o                         
  -6   5  14         34.35         45.60         5.69 o                         
  -5   5  14          0.83          1.15         2.94 o                         
  -4   5  14         20.83         27.56         3.17 o                         
  -3   5  14        184.88        199.71        11.06 o                         
  -2   5  14         13.23         14.40         1.97 o                         
  -1   5  14        106.42         92.24         7.67 o                         
   0   5  14         31.13         32.09         2.01 o                         
   1   5  14         25.41         23.43         1.96 o                         
   2   5  14          3.82          3.55         2.32 o                         
   3   5  14         99.74        102.91         7.78 o                         
   4   5  14         13.97         17.79         3.20 o                         
   5   5  14         64.58         58.03         4.30 o                         
   6   5  14          2.73          2.88         2.64 o                         
   7   5  14          3.80          3.85         3.50 o                         
  -6   6  14          3.97         15.23         4.61 o                         
  -5   6  14         11.97          8.67         2.92 o                         
  -4   6  14         41.01         38.84         3.19 o                         
  -3   6  14          4.40          3.54         1.99 o                         
  -2   6  14        199.13        200.67         5.58 o                         
  -1   6  14         23.99         25.91         2.80 o                         
   0   6  14          1.09          1.24         2.45 o                         
   1   6  14         66.20         75.65         5.02 o                         
   2   6  14         13.78         12.22         4.34 o                         
   3   6  14         23.53         30.30         4.67 o                         
   4   6  14         25.58         46.50         5.65 o                         
   5   6  14          1.60          1.99         4.71 o                         
   6   6  14          4.54         24.77         5.38 o                         
  -5   7  14          3.83         -2.05         4.16 o                         
  -4   7  14          7.11          8.12         4.12 o                         
  -3   7  14         12.33         12.69         4.65 o                         
  -2   7  14         95.74         91.50         6.49 o                         
  -1   7  14          2.22          0.63         4.75 o                         
   0   7  14        147.65        162.64         7.07 o                         
   1   7  14         23.97         26.24         4.67 o                         
   2   7  14         32.60         26.40         5.24 o                         
   3   7  14         45.22         51.48         5.91 o                         
   4   7  14         35.16         40.52         5.96 o                         
   5   7  14          7.22         -4.18         4.18 o                         
  -3   8  14         17.04         11.66         4.84 o                         
  -2   8  14         11.52         11.92         5.78 o                         
  -1   8  14         22.34         15.48         5.40 o                         
   0   8  14         13.43         13.22         5.03 o                         
   1   8  14         73.86         71.88         6.64 o                         
   2   8  14         15.28         16.38         5.15 o                         
   3   8  14         29.55         30.13         5.56 o                         
  -7   0  15         76.49         79.68         6.23 o                         
  -5   0  15          0.31          1.63         3.84 o                         
  -3   0  15        369.16        418.59         7.15 o                         
  -1   0  15         14.95         14.70         2.46 o                         
   1   0  15       1267.42       1412.74        24.72 o                         
   3   0  15          0.77          1.20         2.20 o                         
   5   0  15        298.05        288.28         6.98 o                         
   7   0  15        142.21        161.19         8.03 o                         
  -8   1  15          5.60          0.72         3.25 o                         
  -7   1  15         31.32         33.46         3.49 o                         
  -6   1  15        122.93        119.87         4.60 o                         
  -5   1  15         81.03         82.85         5.24 o                         
  -4   1  15         39.24         40.26         2.83 o                         
  -3   1  15        439.40        462.15         5.29 o                         
  -2   1  15       2599.75       2845.84        19.56 o                         
  -1   1  15        127.83        115.24         1.81 o                         
   0   1  15         52.70         63.77         1.01 o                         
   1   1  15        582.55        581.00         4.50 o                         
   2   1  15       3328.61       3502.74         8.91 o                         
   3   1  15         58.11         59.31         1.71 o                         
   4   1  15         24.56         27.61         2.50 o                         
   5   1  15        738.81        725.53         5.67 o                         
   6   1  15         51.66         44.81         3.27 o                         
   7   1  15          0.00          1.21         3.26 o                         
   8   1  15          0.91          1.09         5.24 o                         
  -8   2  15         41.41         34.63         5.00 o                         
  -7   2  15          4.00          0.40         3.07 o                         
  -6   2  15         45.61         46.33         3.59 o                         
  -5   2  15        204.18        212.14         6.33 o                         
  -4   2  15        170.59        177.41         4.15 o                         
  -3   2  15         88.68        108.99         3.04 o                         
  -2   2  15          0.55          0.50         0.96 o                         
  -1   2  15       1273.54       1346.88         4.96 o                         
   0   2  15        207.75        196.91         1.63 o                         
   1   2  15       1949.85       1917.97         6.68 o                         
   2   2  15          9.65          7.25         1.09 o                         
   3   2  15        394.24        411.13         3.18 o                         
   4   2  15        531.41        494.00         4.10 o                         
   5   2  15         24.24         23.44         1.98 o                         
   6   2  15         28.46         24.33         2.54 o                         
   7   2  15          1.79          0.99         2.46 o                         
   8   2  15         58.32         69.85         6.29 o                         
  -7   3  15          0.01         -3.47         4.24 o                         
  -6   3  15          4.06          5.57         4.97 o                         
  -5   3  15          5.16         10.59         4.33 o                         
  -4   3  15        111.00        108.45         5.71 o                         
  -3   3  15        276.20        282.00         6.98 o                         
  -2   3  15         61.60         64.69         2.94 o                         
  -1   3  15        160.87        151.23         3.86 o                         
   0   3  15        378.91        347.59         3.52 o                         
   1   3  15        168.71        163.14         2.65 o                         
   2   3  15          3.66          6.89         1.35 o                         
   3   3  15        198.61        177.84         2.97 o                         
   4   3  15        169.74        157.55         3.17 o                         
   5   3  15         26.51         21.48         2.22 o                         
   6   3  15          0.22         -0.32         2.04 o                         
   7   3  15          0.02         -3.49         3.49 o                         
   8   3  15          4.92         11.30         5.94 o                         
  -7   4  15         39.52         52.12         6.07 o                         
  -6   4  15          0.24          0.40         5.01 o                         
  -5   4  15         15.55         12.82         4.76 o                         
  -4   4  15        393.72        400.77         6.09 o                         
  -3   4  15        153.42        157.22         3.86 o                         
  -2   4  15         10.59         13.56         1.95 o                         
  -1   4  15        143.82        154.00         2.77 o                         
   0   4  15         55.42         62.29         2.12 o                         
   1   4  15         49.94         54.73         2.10 o                         
   2   4  15         73.80         71.21         3.38 o                         
   3   4  15         72.97         63.54         4.01 o                         
   4   4  15        388.27        393.48        11.08 o                         
   5   4  15         63.75         61.36         5.66 o                         
   6   4  15          0.53          4.82         3.66 o                         
   7   4  15          5.57          1.18         3.33 o                         
  -6   5  15          7.05         11.48         4.26 o                         
  -5   5  15         73.36         69.79         5.15 o                         
  -4   5  15         19.25         13.86         2.88 o                         
  -3   5  15        250.28        243.57         8.38 o                         
  -2   5  15          0.75          1.68         2.29 o                         
  -1   5  15        129.86        122.86         4.59 o                         
   0   5  15         26.52         27.72         1.98 o                         
   1   5  15          1.34          1.70         1.83 o                         
   2   5  15        173.95        179.64         4.44 o                         
   3   5  15        156.06        141.05         9.66 o                         
   4   5  15         60.83         69.98         3.77 o                         
   5   5  15         96.40        102.41         5.65 o                         
   6   5  15         31.13         32.97         3.13 o                         
   7   5  15         36.80         27.35         9.29 o                         
  -6   6  15          2.79          9.05         4.93 o                         
  -5   6  15          7.65         10.53         3.28 o                         
  -4   6  15         19.54         18.05         3.09 o                         
  -3   6  15          6.69          6.31         2.79 o                         
  -2   6  15          9.93          8.80         2.58 o                         
  -1   6  15          1.21          3.20         2.55 o                         
   0   6  15          7.62          7.30         2.46 o                         
   1   6  15         83.30         85.82         3.58 o                         
   2   6  15          4.54          4.08         4.40 o                         
   3   6  15          2.01          4.43         4.45 o                         
   4   6  15        308.65        296.59         8.98 o                         
   5   6  15         11.65          7.92         4.84 o                         
   6   6  15          0.85          5.73         4.63 o                         
  -4   7  15         37.33         26.04         5.59 o                         
  -3   7  15          2.14          3.20         4.02 o                         
  -2   7  15         51.96         48.78         5.31 o                         
  -1   7  15          0.00         -2.10         4.63 o                         
   0   7  15        395.50        402.64        10.08 o                         
   1   7  15        134.41        125.25         6.51 o                         
   2   7  15          5.71          1.63         4.73 o                         
   3   7  15         25.56         26.16         5.18 o                         
   4   7  15          9.44         13.28         5.45 o                         
  -2   8  15          0.83         -5.04         5.27 o                         
  -1   8  15        121.04        105.26         7.33 o                         
   0   8  15          3.15          0.06         4.96 o                         
   1   8  15          3.50         -3.34         5.56 o                         
   2   8  15         41.54         45.54         5.80 o                         
   3   8  15         47.06         46.62         6.14 o                         
  -8   0  16          2.68          2.85         4.49 o                         
  -6   0  16          6.77         10.07         4.34 o                         
  -4   0  16          0.07         -1.94         2.99 o                         
  -2   0  16        534.47        568.12         5.14 o                         
   0   0  16        845.12        787.19         5.79 o                         
   2   0  16        703.78        719.06         6.30 o                         
   4   0  16          0.15          0.60         2.55 o                         
   6   0  16         48.10         42.98         3.09 o                         
   8   0  16        324.39        384.56        11.51 o                         
  -8   1  16         15.16         23.69         5.12 o                         
  -7   1  16          2.30          7.90         3.24 o                         
  -6   1  16         59.85         57.10         4.00 o                         
  -5   1  16         77.58         72.29         3.74 o                         
  -4   1  16        385.97        407.37         9.92 o                         
  -3   1  16        220.21        248.86         4.15 o                         
  -2   1  16        281.24        278.61         3.97 o                         
  -1   1  16        558.91        636.03         7.17 o                         
   0   1  16        122.51        110.03         1.26 o                         
   1   1  16        757.20        790.55         4.72 o                         
   2   1  16       1549.23       1680.37        22.36 o                         
   3   1  16        633.18        620.28         4.43 o                         
   4   1  16        410.89        413.49         5.30 o                         
   5   1  16         93.08        102.57         2.76 o                         
   6   1  16         16.56         17.24         2.30 o                         
   7   1  16          7.99         13.30         3.62 o                         
   8   1  16         15.45          6.54         5.56 o                         
  -8   2  16          1.26          6.05         3.87 o                         
  -7   2  16          3.71          2.91         3.25 o                         
  -6   2  16        161.74        169.27         5.06 o                         
  -5   2  16        233.71        242.59         5.19 o                         
  -4   2  16       1162.00       1171.46        10.36 o                         
  -3   2  16         58.28         62.52         2.64 o                         
  -2   2  16        448.90        470.06         3.59 o                         
  -1   2  16        319.91        324.26         3.99 o                         
   0   2  16         35.20         46.97         1.10 o                         
   1   2  16        107.51        118.59         3.45 o                         
   2   2  16         37.48         26.78         1.25 o                         
   3   2  16          0.60          1.13         1.33 o                         
   4   2  16         92.67         90.17         2.18 o                         
   5   2  16         29.26         37.40         2.71 o                         
   6   2  16        178.45        170.31         3.97 o                         
   7   2  16          8.59         10.42         3.40 o                         
   8   2  16         21.52         28.97         5.75 o                         
  -7   3  16         44.04         53.53         6.70 o                         
  -6   3  16          5.05          7.57         4.07 o                         
  -5   3  16         39.65         35.21         5.46 o                         
  -4   3  16        770.53        761.49        11.62 o                         
  -3   3  16         73.20         65.91         4.56 o                         
  -2   3  16         17.32         16.68         2.27 o                         
  -1   3  16        354.92        371.00         4.44 o                         
   0   3  16          6.94         10.52         1.44 o                         
   1   3  16         86.15         83.39         2.18 o                         
   2   3  16        451.06        449.62         5.22 o                         
   3   3  16         23.21         25.53         2.25 o                         
   4   3  16         13.13         10.98         2.27 o                         
   5   3  16         49.66         48.77         2.47 o                         
   6   3  16          0.39          0.94         2.10 o                         
   7   3  16          2.37         -2.59         2.76 o                         
  -7   4  16         31.01         41.39         5.64 o                         
  -6   4  16         50.59         53.91         5.46 o                         
  -5   4  16         10.46         13.26         4.62 o                         
  -4   4  16        446.20        435.70         9.34 o                         
  -3   4  16         48.42         49.28         2.82 o                         
  -2   4  16        237.78        244.60         6.41 o                         
  -1   4  16        127.53        127.13         2.61 o                         
   0   4  16         36.31         36.20         1.85 o                         
   1   4  16        182.37        183.31         3.12 o                         
   2   4  16         31.23         26.60         2.31 o                         
   3   4  16          5.05          6.34         2.90 o                         
   4   4  16        118.57        140.37         4.71 o                         
   5   4  16         38.84         42.18         3.23 o                         
   6   4  16         20.36         15.67         2.23 o                         
   7   4  16          3.47         -5.60         5.93 o                         
  -6   5  16          0.38         -4.80         4.80 o                         
  -5   5  16          0.04          5.64         4.62 o                         
  -4   5  16         49.71         41.43         3.18 o                         
  -3   5  16         52.83         50.79         4.37 o                         
  -2   5  16         21.80         21.95         2.79 o                         
  -1   5  16          9.84          6.46         2.31 o                         
   0   5  16          3.43          2.68         1.76 o                         
   1   5  16        205.00        201.98         3.60 o                         
   2   5  16         40.73         35.78         3.00 o                         
   3   5  16         87.68        102.65         4.13 o                         
   4   5  16        171.67        174.34         6.60 o                         
   5   5  16         72.64         73.12         8.71 o                         
   6   5  16          0.75         -1.10         2.63 o                         
   7   5  16          0.60          6.99         5.32 o                         
  -6   6  16          1.08         10.85         4.34 o                         
  -5   6  16          0.64         -2.50         3.07 o                         
  -4   6  16          0.84          2.74         3.23 o                         
  -3   6  16          1.49          1.38         2.69 o                         
  -2   6  16          9.63          8.59         2.76 o                         
  -1   6  16          0.66          0.00         3.59 o                         
   0   6  16          2.33          2.79         2.58 o                         
   1   6  16        173.09        175.97         4.53 o                         
   2   6  16          3.35          2.98         4.07 o                         
   3   6  16        272.18        243.87         8.04 o                         
   4   6  16         82.27         90.04         6.26 o                         
   5   6  16        111.47        111.00         6.33 o                         
   6   6  16         11.54         10.70         4.69 o                         
  -4   7  16         11.56         14.01         5.63 o                         
  -3   7  16        134.88        109.56         6.91 o                         
  -2   7  16        107.96         95.20         6.16 o                         
  -1   7  16        111.57        102.23         6.46 o                         
   0   7  16          2.81          9.92         4.81 o                         
   1   7  16         50.15         48.16         5.23 o                         
   2   7  16         12.97         12.89         4.70 o                         
   3   7  16         65.40         66.40         6.12 o                         
   4   7  16         49.91         46.47         6.15 o                         
  -2   8  16          1.99         -2.68         4.45 o                         
  -1   8  16         15.10         12.90         5.36 o                         
   0   8  16         93.08         69.59         6.84 o                         
   1   8  16         38.89         41.49         6.24 o                         
   2   8  16         28.27         29.95         5.16 o                         
  -7   0  17         47.01         41.79         4.74 o                         
  -5   0  17          1.57          5.52         4.47 o                         
  -3   0  17          7.74         15.74         3.03 o                         
  -1   0  17       1947.76       2017.17        19.43 o                         
   1   0  17       1758.37       1965.28         8.51 o                         
   3   0  17        177.53        175.34         5.04 o                         
   5   0  17        149.98        131.54         4.19 o                         
   7   0  17          8.71          4.21         5.32 o                         
  -8   1  17         17.16          8.96         5.15 o                         
  -7   1  17          1.88          0.34         3.12 o                         
  -6   1  17        137.02        137.96        11.57 o                         
  -5   1  17         67.64         71.02         3.87 o                         
  -4   1  17        429.11        459.71         6.05 o                         
  -3   1  17        236.68        268.07         8.79 o                         
  -2   1  17        566.81        621.97         8.62 o                         
  -1   1  17         51.15         52.79         2.72 o                         
   0   1  17         24.01         23.20         0.82 o                         
   1   1  17        338.06        334.49         2.54 o                         
   2   1  17          1.77          3.23         0.95 o                         
   3   1  17        189.88        186.58         3.63 o                         
   4   1  17        393.89        399.29         4.70 o                         
   5   1  17        576.88        558.01         5.18 o                         
   6   1  17          8.93          7.51         2.04 o                         
   7   1  17         56.43         65.50         4.50 o                         
  -8   2  17          0.61          4.04         5.02 o                         
  -7   2  17          3.15          0.34         4.90 o                         
  -6   2  17          8.25          5.65         3.07 o                         
  -5   2  17         21.27         30.44         3.31 o                         
  -4   2  17         85.22         92.58         3.48 o                         
  -3   2  17         57.37         65.58         4.64 o                         
  -2   2  17          3.69          2.78         1.15 o                         
  -1   2  17         54.68         49.67         4.74 o                         
   0   2  17         11.68         15.71         1.19 o                         
   1   2  17        296.40        298.72         2.83 o                         
   2   2  17         38.93         33.57         1.45 o                         
   3   2  17        141.03        122.47         2.97 o                         
   4   2  17         64.77         58.88         2.34 o                         
   5   2  17        395.81        392.46         4.91 o                         
   6   2  17         79.14         80.43         3.10 o                         
   7   2  17          1.71          1.59         3.81 o                         
   8   2  17          3.18          7.15         5.74 o                         
  -7   3  17          0.61          4.20         4.66 o                         
  -6   3  17         34.30         35.48         5.84 o                         
  -5   3  17         75.40         79.14         5.89 o                         
  -4   3  17         22.20         36.73         5.28 o                         
  -3   3  17          5.82          3.19         3.87 o                         
  -2   3  17         40.85         44.74         3.89 o                         
  -1   3  17         18.55         17.66         1.48 o                         
   0   3  17        103.06         99.55         2.20 o                         
   1   3  17        745.47        732.78         9.60 o                         
   2   3  17        155.21        129.74         3.17 o                         
   3   3  17          6.06          8.23         2.30 o                         
   4   3  17          4.11          3.52         2.28 o                         
   5   3  17          0.02          1.37         2.37 o                         
   6   3  17         57.96         50.75         7.61 o                         
   7   3  17         41.05         48.40         5.85 o                         
  -7   4  17         15.47         17.97         6.43 o                         
  -6   4  17         31.62         41.23         6.00 o                         
  -5   4  17          0.68         -1.32         4.31 o                         
  -4   4  17         44.08         52.72         5.52 o                         
  -3   4  17         47.30         43.85         2.75 o                         
  -2   4  17         14.84         16.32         3.68 o                         
  -1   4  17         40.91         39.29         2.02 o                         
   0   4  17          0.82          0.50         1.49 o                         
   1   4  17        224.30        219.28         3.44 o                         
   2   4  17        131.45        119.76         3.46 o                         
   3   4  17          6.72          6.42         2.41 o                         
   4   4  17        484.00        491.76         6.94 o                         
   5   4  17         73.47         68.21         9.56 o                         
   6   4  17          2.14          2.80         2.57 o                         
   7   4  17          0.23          1.19         4.10 o                         
  -6   5  17          5.78         11.85         5.64 o                         
  -5   5  17          0.73          2.97         4.89 o                         
  -4   5  17         18.20         13.21         4.23 o                         
  -3   5  17         22.65         23.22         3.99 o                         
  -2   5  17         42.06         38.87         2.99 o                         
  -1   5  17          0.54         -0.67         2.33 o                         
   0   5  17         87.79         91.88         2.77 o                         
   1   5  17         17.57         15.82         2.04 o                         
   2   5  17         14.98         19.12         2.91 o                         
   3   5  17        673.21        705.77         8.28 o                         
   4   5  17          1.78          6.70         2.83 o                         
   5   5  17          7.55         14.80         4.26 o                         
   6   5  17         27.97         20.61         6.33 o                         
  -6   6  17        100.00         95.02         6.80 o                         
  -5   6  17          2.99          7.30         4.67 o                         
  -4   6  17         40.96         27.69         4.08 o                         
  -3   6  17         62.88         58.11         3.36 o                         
  -2   6  17         24.95         20.89         3.11 o                         
  -1   6  17         13.11          8.79         2.56 o                         
   0   6  17        104.20         91.37         3.74 o                         
   1   6  17        121.43        110.21         3.90 o                         
   2   6  17          2.73          1.44         4.28 o                         
   3   6  17         27.31         24.06         4.74 o                         
   4   6  17         80.02         84.10         6.28 o                         
   5   6  17          1.91          2.17         4.44 o                         
   6   6  17          0.00         10.95         5.14 o                         
  -4   7  17          1.34          3.76         4.03 o                         
  -3   7  17         14.06         11.26         5.22 o                         
  -2   7  17         35.78         33.51         5.40 o                         
  -1   7  17         12.44         11.98         4.25 o                         
   0   7  17          2.35          3.33         4.78 o                         
   1   7  17        224.38        212.09         7.99 o                         
   2   7  17         20.38         17.76         4.97 o                         
   3   7  17        116.46        120.02         7.10 o                         
   4   7  17          0.00          5.53         5.31 o                         
  -2   8  17          1.66         -0.52         3.79 o                         
  -1   8  17         24.68         14.57         4.82 o                         
   0   8  17         72.31         68.04         6.98 o                         
   1   8  17          0.01          0.67         5.10 o                         
   2   8  17          1.20         11.93         4.28 o                         
  -6   0  18        125.07        112.79         6.12 o                         
  -4   0  18          1.57          3.43         3.60 o                         
  -2   0  18       1500.40       1573.95        12.69 o                         
   0   0  18         40.06         38.00         2.92 o                         
   2   0  18        938.93        864.27         8.06 o                         
   4   0  18       1326.00       1315.34        13.71 o                         
   6   0  18         19.50         14.92         2.69 o                         
  -8   1  18          0.29         -1.21         4.51 o                         
  -7   1  18         16.83         15.19         3.55 o                         
  -6   1  18        174.70        166.31         5.03 o                         
  -5   1  18        349.51        376.90         7.89 o                         
  -4   1  18        115.79        119.17         3.70 o                         
  -3   1  18        121.35        128.67         3.33 o                         
  -2   1  18        247.06        269.22         6.29 o                         
  -1   1  18        219.11        232.17         2.83 o                         
   0   1  18         16.78         22.65         0.91 o                         
   1   1  18         25.77         35.22         1.36 o                         
   2   1  18          1.34          1.50         1.26 o                         
   3   1  18         47.22         47.84         2.36 o                         
   4   1  18        150.79        149.89         4.23 o                         
   5   1  18        214.96        229.85         5.29 o                         
   6   1  18          4.65          3.17         2.76 o                         
   7   1  18         30.99         40.14         4.12 o                         
  -7   2  18          3.85         -1.05         4.36 o                         
  -6   2  18         29.37         35.86         3.50 o                         
  -5   2  18        443.79        474.81         6.86 o                         
  -4   2  18        495.94        497.40         6.36 o                         
  -3   2  18         43.22         43.88         2.53 o                         
  -2   2  18        113.04        109.75         2.68 o                         
  -1   2  18        540.07        593.91         4.71 o                         
   0   2  18          2.44          6.68         1.43 o                         
   1   2  18         38.52         37.60         1.63 o                         
   2   2  18         18.36         16.76         1.23 o                         
   3   2  18         47.55         51.29         3.82 o                         
   4   2  18         34.28         27.13         2.08 o                         
   5   2  18         91.62         88.45         4.12 o                         
   6   2  18         31.74         32.18         2.55 o                         
   7   2  18         41.52         37.75         3.15 o                         
  -7   3  18         13.62         19.06         6.03 o                         
  -6   3  18         22.59         24.44         4.79 o                         
  -5   3  18         56.82         59.41         5.52 o                         
  -4   3  18        248.69        221.72         7.17 o                         
  -3   3  18        279.85        279.59         7.32 o                         
  -2   3  18        347.55        343.66         7.30 o                         
  -1   3  18         50.63         57.73         1.90 o                         
   0   3  18         49.50         42.18         1.78 o                         
   1   3  18        549.29        532.34         4.64 o                         
   2   3  18          4.34          4.94         3.14 o                         
   3   3  18        602.15        577.65        12.01 o                         
   4   3  18        123.13        128.05         9.31 o                         
   5   3  18          2.99          8.80         4.03 o                         
   6   3  18         90.75         82.38         7.53 o                         
   7   3  18          5.74         17.17         3.29 o                         
  -6   4  18         70.16         79.30         6.66 o                         
  -5   4  18          8.26          5.38         4.62 o                         
  -4   4  18        147.64        139.50         6.25 o                         
  -3   4  18          5.02          7.00         3.74 o                         
  -2   4  18          8.52          9.00         3.60 o                         
  -1   4  18        166.53        162.85         4.97 o                         
   0   4  18        253.53        267.40         4.86 o                         
   1   4  18          0.17          0.56         1.72 o                         
   2   4  18        121.72        124.85         3.72 o                         
   3   4  18        368.43        368.05         5.75 o                         
   4   4  18        251.57        262.91         6.19 o                         
   5   4  18          6.70          7.00         2.60 o                         
   6   4  18         13.50         17.93         3.05 o                         
   7   4  18          0.10          9.29         3.31 o                         
  -6   5  18          0.00          5.23         4.81 o                         
  -5   5  18          7.79          5.74         4.04 o                         
  -4   5  18          9.75         10.62         4.78 o                         
  -3   5  18        151.33        139.94         6.22 o                         
  -2   5  18          1.49          1.28         2.65 o                         
  -1   5  18         10.97          9.75         2.64 o                         
   0   5  18        985.45        988.00        12.87 o                         
   1   5  18         53.91         49.69         2.49 o                         
   2   5  18        177.16        179.54         6.75 o                         
   3   5  18         76.17         85.01         4.01 o                         
   4   5  18        117.67        110.86         4.28 o                         
   5   5  18          0.68          0.98         4.83 o                         
   6   5  18          1.15         13.53         5.79 o                         
  -5   6  18         11.14         10.10         5.15 o                         
  -4   6  18          8.70          4.94         3.93 o                         
  -3   6  18          5.72          5.32         2.78 o                         
  -2   6  18         79.08         78.50         6.12 o                         
  -1   6  18         29.56         29.48         3.13 o                         
   0   6  18          4.13          4.38         2.59 o                         
   1   6  18          0.09          1.21         2.76 o                         
   2   6  18         91.45         85.72         4.01 o                         
   3   6  18        122.44        114.55         6.23 o                         
   4   6  18         92.15         86.76         6.26 o                         
   5   6  18          2.97          1.77         4.12 o                         
  -4   7  18          0.20          7.57         4.27 o                         
  -3   7  18          9.69          6.66         4.40 o                         
  -2   7  18         20.62         16.20         5.22 o                         
  -1   7  18        124.78        109.20         6.47 o                         
   0   7  18         35.77         50.82         5.91 o                         
   1   7  18          0.41         -0.99         4.53 o                         
   2   7  18        141.67        147.54         7.29 o                         
   3   7  18        163.47        153.54         7.64 o                         
   4   7  18          0.31         12.36         5.20 o                         
  -1   8  18          7.83          7.05         4.22 o                         
   0   8  18         23.72         10.49         5.26 o                         
   1   8  18          2.77          3.77         4.62 o                         
   2   8  18          2.24          9.99         3.52 o                         
  -7   0  19         12.56         23.03         5.57 o                         
  -5   0  19        734.76        787.58        12.25 o                         
  -3   0  19          0.47          1.63         2.73 o                         
  -1   0  19       1324.79       1509.66        12.19 o                         
   1   0  19        949.63        993.13         7.26 o                         
   3   0  19         83.74        102.00         4.37 o                         
   5   0  19          0.18         -1.29         2.60 o                         
   7   0  19          8.00         18.09         6.44 o                         
  -7   1  19          0.59         -0.85         4.98 o                         
  -6   1  19         22.98         32.12         3.56 o                         
  -5   1  19         14.38         21.17         7.16 o                         
  -4   1  19        145.32        150.84         4.14 o                         
  -3   1  19          0.72         -0.81         2.09 o                         
  -2   1  19        230.34        220.14         3.86 o                         
  -1   1  19        487.88        475.86         3.97 o                         
   0   1  19         22.12         17.27         1.01 o                         
   1   1  19        171.87        155.55         3.10 o                         
   2   1  19        415.76        368.51         4.14 o                         
   3   1  19          6.60          9.48         1.93 o                         
   4   1  19        141.51        150.52         3.90 o                         
   5   1  19        306.74        305.16         4.90 o                         
   6   1  19          6.12          2.01         2.12 o                         
   7   1  19         25.25         25.90         6.66 o                         
  -7   2  19          3.75         10.80         5.21 o                         
  -6   2  19         32.72         39.62         3.68 o                         
  -5   2  19          6.53         13.40         3.21 o                         
  -4   2  19        204.01        212.77         4.59 o                         
  -3   2  19          6.74         18.63         9.07 o                         
  -2   2  19          0.33          0.66         1.14 o                         
  -1   2  19          4.02          4.06         1.61 o                         
   0   2  19        441.00        435.86         4.12 o                         
   1   2  19        490.25        465.27         4.99 o                         
   2   2  19         33.11         34.21         3.34 o                         
   3   2  19          6.70          8.02         3.21 o                         
   4   2  19         25.07         24.40         2.09 o                         
   5   2  19          7.85          4.48         1.92 o                         
   6   2  19         26.61         25.64         2.52 o                         
   7   2  19        214.00        255.80         5.34 o                         
  -7   3  19          2.94          3.13         5.10 o                         
  -6   3  19          0.05          9.52         5.58 o                         
  -5   3  19          1.61          4.11         4.90 o                         
  -4   3  19          5.89         10.79         4.73 o                         
  -3   3  19         31.75         12.62         4.36 o                         
  -2   3  19         48.17         55.80         4.41 o                         
  -1   3  19         50.43         66.06         2.00 o                         
   0   3  19         29.74         32.03         2.31 o                         
   1   3  19        194.23        186.72         5.26 o                         
   2   3  19         26.94         34.56         4.17 o                         
   3   3  19         28.41         25.23         2.45 o                         
   4   3  19        106.56        126.23         6.03 o                         
   5   3  19        143.93        133.42         6.38 o                         
   6   3  19          5.99          7.63         2.76 o                         
   7   3  19          9.33         26.22        12.61 o                         
  -6   4  19         49.42         50.60         5.37 o                         
  -5   4  19         10.79         18.34         4.62 o                         
  -4   4  19         67.16         69.67         5.55 o                         
  -3   4  19          0.54         -1.14         4.08 o                         
  -2   4  19         20.41         13.17         3.74 o                         
  -1   4  19          0.01          1.71         2.21 o                         
   0   4  19        252.15        229.26         3.54 o                         
   1   4  19        358.00        329.15         4.18 o                         
   2   4  19        173.79        164.79         5.02 o                         
   3   4  19          2.79          5.48         2.50 o                         
   4   4  19        321.25        309.65         6.19 o                         
   5   4  19        105.92        104.64         6.30 o                         
   6   4  19          7.89         14.92         3.46 o                         
  -6   5  19         34.12         45.70         5.53 o                         
  -5   5  19         37.61         37.56         5.24 o                         
  -4   5  19         34.96         35.97         5.27 o                         
  -3   5  19         27.45         29.03         4.78 o                         
  -2   5  19         20.16         17.18         2.88 o                         
  -1   5  19          9.68         10.89         2.55 o                         
   0   5  19        429.32        448.94         5.25 o                         
   1   5  19        452.59        444.16        12.29 o                         
   2   5  19        501.86        479.68         6.82 o                         
   3   5  19        101.49        101.10         3.94 o                         
   4   5  19         31.46         29.59         3.28 o                         
   5   5  19          0.25          5.13         6.71 o                         
   6   5  19         10.38         12.45         3.60 o                         
  -5   6  19          2.49          7.89         4.91 o                         
  -4   6  19          6.83         17.20         4.52 o                         
  -3   6  19          7.02          8.13         2.71 o                         
  -2   6  19         15.20         17.18         2.74 o                         
  -1   6  19        254.91        258.70        11.31 o                         
   0   6  19         28.94         32.00         4.00 o                         
   1   6  19          7.17          6.10         3.60 o                         
   2   6  19         12.04          9.31         2.89 o                         
   3   6  19          4.71         16.75         6.48 o                         
   4   6  19        107.52        114.87         6.79 o                         
   5   6  19         25.07         17.94         4.60 o                         
  -3   7  19         10.85         10.13         4.69 o                         
  -2   7  19          7.16          5.95         4.13 o                         
  -1   7  19          0.51          6.41         4.65 o                         
   0   7  19        108.85        113.58         6.67 o                         
   1   7  19         86.00         78.38         6.15 o                         
   2   7  19          9.39          8.17         4.23 o                         
   3   7  19         16.67         20.57         4.79 o                         
   4   7  19         51.22         50.27         5.89 o                         
  -1   8  19          0.37         -4.98         4.98 o                         
   0   8  19          9.43          2.34         4.50 o                         
   1   8  19          6.70          4.39         4.08 o                         
   2   8  19          2.46         13.95         4.05 o                         
  -6   0  20         88.82         82.55         6.15 o                         
  -4   0  20        211.83        221.21         6.64 o                         
  -2   0  20          5.49          5.08         2.79 o                         
   0   0  20          0.06         -1.07         2.28 o                         
   2   0  20          2.31          1.39         1.31 o                         
   4   0  20        103.51         88.79         4.61 o                         
   6   0  20          0.01          1.35         2.60 o                         
  -7   1  20          1.24         -0.39         2.66 o                         
  -6   1  20          5.88          3.66         7.53 o                         
  -5   1  20          7.50          7.18         3.06 o                         
  -4   1  20         67.84         66.23         3.40 o                         
  -3   1  20         28.12         27.03         2.52 o                         
  -2   1  20         32.50         41.62         2.41 o                         
  -1   1  20        166.96        170.04         4.91 o                         
   0   1  20        104.08        105.24         3.14 o                         
   1   1  20        135.95        138.38         3.41 o                         
   2   1  20        131.61        115.13         3.70 o                         
   3   1  20        108.33        109.39         4.40 o                         
   4   1  20         47.52         53.24         7.56 o                         
   5   1  20        226.09        206.37         4.07 o                         
   6   1  20         24.48         20.95         2.64 o                         
   7   1  20        179.17        189.92         6.26 o                         
  -7   2  20         74.30         87.12         7.12 o                         
  -6   2  20         33.65         36.20         3.29 o                         
  -5   2  20        183.03        183.84         4.82 o                         
  -4   2  20          4.05          4.54         3.02 o                         
  -3   2  20        110.75        109.48         3.28 o                         
  -2   2  20         14.22         17.62         1.93 o                         
  -1   2  20         66.84         72.27         2.82 o                         
   0   2  20        222.60        225.23         2.46 o                         
   1   2  20          4.92          8.22         2.20 o                         
   2   2  20        123.09        116.10         4.71 o                         
   3   2  20         93.77         95.66         4.82 o                         
   4   2  20          0.65          1.74         1.90 o                         
   5   2  20          3.69          4.82         1.95 o                         
   6   2  20         22.60         21.58         2.82 o                         
   7   2  20          6.60         15.86         3.07 o                         
  -6   3  20         26.64         35.21         5.03 o                         
  -5   3  20         35.00         36.32         4.81 o                         
  -4   3  20         14.74         10.29         4.66 o                         
  -3   3  20        220.53        188.35         6.59 o                         
  -2   3  20         34.33         32.60         4.06 o                         
  -1   3  20         29.31         30.82         1.70 o                         
   0   3  20         10.90          8.95         1.57 o                         
   1   3  20         70.03         73.42         2.30 o                         
   2   3  20       1030.07        967.88        12.21 o                         
   3   3  20         98.48         93.02         5.09 o                         
   4   3  20        144.73        156.29         6.40 o                         
   5   3  20          0.81          2.14         3.76 o                         
   6   3  20          0.25          1.06         2.50 o                         
   7   3  20         47.28         63.01         5.57 o                         
  -6   4  20          3.07         -3.06         5.47 o                         
  -5   4  20         96.94         99.92         6.68 o                         
  -4   4  20          8.11          2.69         4.23 o                         
  -3   4  20          7.55         -1.38         4.23 o                         
  -2   4  20          1.73          2.73         3.54 o                         
  -1   4  20        202.66        175.88         4.10 o                         
   0   4  20         39.13         35.72         2.24 o                         
   1   4  20        405.55        371.84         4.53 o                         
   2   4  20         21.41         17.24         2.46 o                         
   3   4  20        372.38        341.28         5.69 o                         
   4   4  20         44.37         48.92         5.18 o                         
   5   4  20         71.33         66.80         5.45 o                         
   6   4  20         84.01         74.10         4.49 o                         
  -6   5  20         25.45         32.99         5.82 o                         
  -5   5  20          2.42         -0.89         4.97 o                         
  -4   5  20          3.00          4.98         4.16 o                         
  -3   5  20         11.70         20.31         4.57 o                         
  -2   5  20         54.95         61.42         8.31 o                         
  -1   5  20         37.80         31.68         6.05 o                         
   0   5  20         33.75         36.32         2.41 o                         
   1   5  20        100.55        101.94         3.23 o                         
   2   5  20          0.21          4.19         3.97 o                         
   3   5  20         27.44         29.46         3.12 o                         
   4   5  20         77.83         69.86         4.87 o                         
   5   5  20         13.24         11.18         4.18 o                         
   6   5  20          0.19         -4.93         4.93 o                         
  -5   6  20          0.68          0.60         4.15 o                         
  -4   6  20         21.47         23.42         4.88 o                         
  -3   6  20          0.01          3.52         2.61 o                         
  -2   6  20          9.72         12.87         3.08 o                         
  -1   6  20        111.10        108.63         4.28 o                         
   0   6  20         22.25         19.99         4.33 o                         
   1   6  20         10.71         10.50         2.95 o                         
   2   6  20         47.51         47.74         4.63 o                         
   3   6  20        438.60        452.34         9.56 o                         
   4   6  20         37.16         49.53        12.21 o                         
  -3   7  20         17.07         15.91         4.89 o                         
  -2   7  20          0.04          4.31         4.40 o                         
  -1   7  20          0.74          2.75         4.23 o                         
   0   7  20         13.15         12.63         4.10 o                         
   1   7  20          5.42         -4.16         4.16 o                         
   2   7  20         19.21         17.14         3.81 o                         
   3   7  20         37.55         40.17         4.75 o                         
   4   7  20         17.89         22.42         4.75 o                         
  -1   8  20          3.66          2.82         4.97 o                         
   0   8  20         39.67         35.79         4.30 o                         
   1   8  20         12.04         19.31         3.94 o                         
  -7   0  21         70.70         66.00         5.89 o                         
  -5   0  21        981.95       1075.93        14.38 o                         
  -3   0  21         24.46         19.48         3.39 o                         
  -1   0  21        457.45        466.93         7.53 o                         
   1   0  21          3.16          3.00         2.17 o                         
   3   0  21         35.70         29.18         3.25 o                         
   5   0  21         45.79         47.38         3.38 o                         
   7   0  21          0.89         10.98         4.93 o                         
  -7   1  21         14.26         12.81         4.58 o                         
  -6   1  21          2.48          5.79         3.39 o                         
  -5   1  21          9.04          8.74         3.07 o                         
  -4   1  21        106.29        113.25         3.89 o                         
  -3   1  21         98.24         98.54         3.36 o                         
  -2   1  21        286.76        309.86         4.56 o                         
  -1   1  21         22.88         25.51         2.42 o                         
   0   1  21        552.01        503.00         4.29 o                         
   1   1  21        165.68        181.96         4.71 o                         
   2   1  21          8.54          5.43         2.13 o                         
   3   1  21         45.94         48.14         2.57 o                         
   4   1  21          0.11          1.37         2.18 o                         
   5   1  21          5.25         11.22         2.28 o                         
   6   1  21          2.17         -3.39         3.51 o                         
   7   1  21         64.77         75.50         5.45 o                         
  -7   2  21          0.50         -0.61         4.63 o                         
  -6   2  21          2.47          5.74         5.15 o                         
  -5   2  21        133.30        129.95        13.04 o                         
  -4   2  21         16.53         16.96         2.68 o                         
  -3   2  21         56.39         65.71         3.07 o                         
  -2   2  21        218.82        237.87         4.05 o                         
  -1   2  21        190.01        185.93         2.80 o                         
   0   2  21          3.88          8.85         1.94 o                         
   1   2  21         23.05         26.21         2.45 o                         
   2   2  21         33.36         33.22         3.69 o                         
   3   2  21         21.58         22.36         3.46 o                         
   4   2  21        141.98        145.84         4.25 o                         
   5   2  21          0.03          0.32         1.86 o                         
   6   2  21         95.48         97.48         3.71 o                         
   7   2  21         69.34         74.07         3.68 o                         
  -6   3  21         69.16         80.88         6.91 o                         
  -5   3  21         29.96         41.97         5.76 o                         
  -4   3  21         10.91          3.10         4.32 o                         
  -3   3  21         12.25         21.19         4.65 o                         
  -2   3  21        109.47         90.12         5.00 o                         
  -1   3  21          9.68         11.59         1.52 o                         
   0   3  21        264.08        257.08         4.13 o                         
   1   3  21        198.08        192.50         3.41 o                         
   2   3  21         87.68         89.47         5.19 o                         
   3   3  21         21.71         20.24         4.17 o                         
   4   3  21        194.33        216.97         7.19 o                         
   5   3  21         73.38         76.95         5.30 o                         
   6   3  21         37.38         46.35         3.82 o                         
   7   3  21         60.16         94.35         6.12 o                         
  -6   4  21         53.71         67.63         6.27 o                         
  -5   4  21          0.03         -2.85         4.15 o                         
  -4   4  21          6.53          2.62         4.29 o                         
  -3   4  21         48.22         49.19         4.67 o                         
  -2   4  21          5.66          2.86         3.59 o                         
  -1   4  21         39.54         47.11         3.02 o                         
   0   4  21          0.08          1.25         1.87 o                         
   1   4  21        260.21        222.98         3.70 o                         
   2   4  21         17.03         15.75         2.47 o                         
   3   4  21        231.47        205.46         7.15 o                         
   4   4  21         41.70         39.19         4.47 o                         
   5   4  21          1.18          3.64         3.38 o                         
   6   4  21          3.47          7.81         4.86 o                         
  -5   5  21          7.65         13.61         5.04 o                         
  -4   5  21          1.42          2.93         3.40 o                         
  -3   5  21        165.59        155.16         6.85 o                         
  -2   5  21        162.34        156.14         4.56 o                         
  -1   5  21         91.51         85.65         6.09 o                         
   0   5  21        163.36        164.49         3.63 o                         
   1   5  21          9.22         11.04         2.21 o                         
   2   5  21        209.91        201.43         4.86 o                         
   3   5  21         72.05         68.32         3.77 o                         
   4   5  21         64.02         59.67         6.00 o                         
   5   5  21          0.86          5.23         3.30 o                         
   6   5  21          4.30          4.46         5.18 o                         
  -5   6  21          0.29         -0.85         3.54 o                         
  -4   6  21          5.70          3.10         4.58 o                         
  -3   6  21          1.41          3.56         2.84 o                         
  -2   6  21         21.21         16.18         2.95 o                         
  -1   6  21          0.28          2.38         2.70 o                         
   0   6  21        296.40        297.05         7.77 o                         
   1   6  21         38.37         39.80         2.68 o                         
   2   6  21         10.81         12.23         2.99 o                         
   3   6  21          2.59         20.52         3.80 o                         
   4   6  21         20.72         16.12         3.45 o                         
  -3   7  21         17.77         14.04         4.09 o                         
  -2   7  21          6.26          7.16         4.63 o                         
  -1   7  21          2.77          1.19         3.43 o                         
   0   7  21         58.93         54.97         5.50 o                         
   1   7  21          0.06         -3.29         3.29 o                         
   2   7  21          3.02          8.12         3.76 o                         
   3   7  21         67.41         80.63         6.24 o                         
   4   7  21          1.54          1.71         4.33 o                         
   0   8  21         32.97         25.84         4.92 o                         
   1   8  21          0.00          2.44         4.46 o                         
  -6   0  22         61.64         59.34         5.73 o                         
  -4   0  22         80.46         72.86         5.13 o                         
  -2   0  22         30.75         27.72         3.20 o                         
   0   0  22        122.79        115.58         4.12 o                         
   2   0  22         29.22         30.54         3.20 o                         
   4   0  22        263.02        200.11         6.47 o                         
   6   0  22         11.39         13.63         3.75 o                         
  -7   1  22          0.57          5.28         4.85 o                         
  -6   1  22         19.45         21.63         5.43 o                         
  -5   1  22        134.80        145.41         4.63 o                         
  -4   1  22         65.57         70.03         3.50 o                         
  -3   1  22          0.25         -1.39         2.17 o                         
  -2   1  22        378.07        414.87         5.32 o                         
  -1   1  22         32.60         31.45         1.70 o                         
   0   1  22         13.19         32.73         2.02 o                         
   1   1  22       1391.84       1382.71         7.40 o                         
   2   1  22        292.11        266.70         6.72 o                         
   3   1  22          1.22          4.57         2.06 o                         
   4   1  22         19.93         15.67         2.46 o                         
   5   1  22         11.78         10.97         2.24 o                         
   6   1  22         11.00         14.35         2.44 o                         
   7   1  22          0.05         -0.62         4.35 o                         
  -6   2  22          0.56          6.57         5.06 o                         
  -5   2  22         51.56         54.86         5.53 o                         
  -4   2  22          0.21         -0.83         4.61 o                         
  -3   2  22         19.11         15.67         2.54 o                         
  -2   2  22        179.45        189.36         5.92 o                         
  -1   2  22        189.32        192.67         4.02 o                         
   0   2  22        641.97        631.53         5.61 o                         
   1   2  22         48.51         56.12         2.96 o                         
   2   2  22        266.50        260.70         6.85 o                         
   3   2  22        242.82        233.20         6.92 o                         
   4   2  22        226.17        217.05         3.99 o                         
   5   2  22         30.63         25.17         2.27 o                         
   6   2  22          0.12          6.99         2.94 o                         
   7   2  22          0.35          6.21         2.68 o                         
  -6   3  22         29.10         20.66         4.66 o                         
  -5   3  22         25.73         24.91         4.69 o                         
  -4   3  22          0.07         -4.43         4.50 o                         
  -3   3  22        133.15        112.40         5.84 o                         
  -2   3  22          0.36         -1.49         3.93 o                         
  -1   3  22        112.77        102.86         2.51 o                         
   0   3  22        994.01        943.64        16.68 o                         
   1   3  22        654.82        619.14        11.32 o                         
   2   3  22        204.66        227.35         6.99 o                         
   3   3  22          6.58         13.43         3.94 o                         
   4   3  22        204.19        217.52         7.53 o                         
   5   3  22        459.64        460.85        10.63 o                         
   6   3  22          0.45          5.40         6.50 o                         
   7   3  22          1.16         -3.69         3.69 o                         
  -6   4  22          8.48         15.58         5.18 o                         
  -5   4  22         35.13         32.51         5.28 o                         
  -4   4  22         17.23          5.82         4.91 o                         
  -3   4  22          1.08          2.40         3.78 o                         
  -2   4  22         26.24         23.00         2.59 o                         
  -1   4  22        550.30        533.86         6.67 o                         
   0   4  22         31.46         28.96         2.29 o                         
   1   4  22          0.59          0.92         1.97 o                         
   2   4  22        119.02        106.99         5.43 o                         
   3   4  22         18.39         17.86         4.44 o                         
   4   4  22          0.01         -0.06         3.41 o                         
   5   4  22          8.91         12.66         4.22 o                         
   6   4  22         99.30        127.43         5.23 o                         
  -5   5  22          5.44          9.69         4.42 o                         
  -4   5  22          0.54         -0.89         4.37 o                         
  -3   5  22         82.54         74.76         5.79 o                         
  -2   5  22          0.04         -0.17         3.16 o                         
  -1   5  22        107.23         94.53         3.82 o                         
   0   5  22         84.73         82.86         2.92 o                         
   1   5  22        175.22        165.33         3.60 o                         
   2   5  22        435.34        418.36        11.70 o                         
   3   5  22          0.52         -2.88         4.31 o                         
   4   5  22          0.01          1.83         4.41 o                         
   5   5  22          0.00          9.69         4.58 o                         
  -5   6  22         20.79         17.48         4.55 o                         
  -4   6  22          0.11         -2.43         4.67 o                         
  -3   6  22          0.47          2.32         4.65 o                         
  -2   6  22          1.77         -3.07         8.80 o                         
  -1   6  22        104.55         90.15         4.39 o                         
   0   6  22          9.89         10.06         3.75 o                         
   1   6  22          8.67          8.36         2.43 o                         
   2   6  22         24.71         24.89         3.28 o                         
   3   6  22         33.00         37.78         3.55 o                         
   4   6  22          2.19          4.83         3.55 o                         
  -3   7  22          6.63         15.44         4.60 o                         
  -2   7  22          8.75         14.17         3.94 o                         
  -1   7  22          0.21          4.22         4.57 o                         
   0   7  22          1.86         -0.87         3.97 o                         
   1   7  22          0.33         -3.91         3.91 o                         
   2   7  22         34.40         41.74         5.06 o                         
   3   7  22          0.02         10.88         5.11 o                         
  -7   0  23         17.97         14.48         5.14 o                         
  -5   0  23         32.97         25.96         4.51 o                         
  -3   0  23         26.33         30.12         3.68 o                         
  -1   0  23        182.03        171.63         5.15 o                         
   1   0  23         14.65         18.79         2.29 o                         
   3   0  23         88.49         89.96         4.58 o                         
   5   0  23         53.95         47.38         4.37 o                         
   7   0  23         59.29         60.40         7.27 o                         
  -7   1  23          2.24          2.77         4.51 o                         
  -6   1  23          2.70          0.47         4.47 o                         
  -5   1  23        117.80        128.46         7.44 o                         
  -4   1  23         95.82        107.64         3.81 o                         
  -3   1  23          0.01         -1.75         2.18 o                         
  -2   1  23        161.79        162.97         3.72 o                         
  -1   1  23         95.16        105.71         2.46 o                         
   0   1  23        253.05        253.22         3.47 o                         
   2   1  23        108.78        113.62         5.05 o                         
   3   1  23          1.02          3.20         2.05 o                         
   4   1  23         45.33         42.59         2.88 o                         
   5   1  23         91.30         90.73         3.22 o                         
   6   1  23         15.11         23.80         2.87 o                         
   7   1  23         40.22         44.72         4.19 o                         
  -6   2  23         32.10         30.89         5.61 o                         
  -5   2  23          0.14         -0.26         4.59 o                         
  -4   2  23         46.54         40.42         4.70 o                         
  -3   2  23         44.93         30.68         4.22 o                         
  -2   2  23          3.83          3.16         3.64 o                         
  -1   2  23         13.32         17.05         3.74 o                         
   0   2  23        479.87        474.52         4.56 o                         
   1   2  23        578.72        531.74         6.47 o                         
   2   2  23        465.82        444.74         8.79 o                         
   3   2  23         34.95         22.71         3.75 o                         
   4   2  23         29.16         17.00         2.17 o                         
   5   2  23         53.78         48.20         2.60 o                         
   6   2  23         22.08         27.66         3.46 o                         
   7   2  23          1.23          2.36         7.68 o                         
  -6   3  23          4.03          5.44         5.51 o                         
  -5   3  23         34.31         31.60         5.67 o                         
  -4   3  23         52.46         51.44         5.43 o                         
  -3   3  23         89.65         82.25         5.66 o                         
  -2   3  23        282.38        268.01         7.70 o                         
  -1   3  23         22.91         25.28         1.96 o                         
   0   3  23       1009.24       1001.86        10.25 o                         
   1   3  23         79.08         76.66         3.47 o                         
   2   3  23        802.71        758.57        11.68 o                         
   3   3  23         36.38         26.50         4.02 o                         
   4   3  23        200.71        219.34        16.98 o                         
   5   3  23         40.58         54.46         5.44 o                         
   6   3  23        109.51        130.40         5.19 o                         
  -6   4  23          7.03          5.05         5.70 o                         
  -5   4  23          3.81          4.53         5.21 o                         
  -4   4  23          0.04          2.66         4.29 o                         
  -3   4  23        113.96        111.61         6.22 o                         
  -2   4  23          0.21         -1.58         2.36 o                         
  -1   4  23        646.69        563.60         6.85 o                         
   0   4  23        291.66        297.45         4.72 o                         
   1   4  23          3.96          5.17         2.68 o                         
   2   4  23         18.20         18.23         4.16 o                         
   3   4  23         50.07         40.38         4.99 o                         
   4   4  23          0.69         -2.58         4.03 o                         
   5   4  23          0.33          2.97         4.21 o                         
   6   4  23          9.07          6.10         3.32 o                         
  -5   5  23          6.05          8.81         4.87 o                         
  -4   5  23          3.01          9.79         4.69 o                         
  -3   5  23         42.92         43.64         5.22 o                         
  -2   5  23          4.03          5.68         2.71 o                         
  -1   5  23          8.72          6.56         2.53 o                         
   0   5  23          4.92          5.38         2.10 o                         
   1   5  23        105.52        107.82         4.18 o                         
   2   5  23         30.78         52.04         5.57 o                         
   3   5  23          0.56         -3.94         3.94 o                         
   4   5  23         22.39         17.95         4.08 o                         
   5   5  23          3.23          6.65         4.54 o                         
  -4   6  23         18.05         21.28         5.22 o                         
  -3   6  23         13.56          9.78         4.43 o                         
  -2   6  23          0.58          1.76         2.35 o                         
  -1   6  23          5.79          5.41         2.68 o                         
   0   6  23         62.35         56.09         8.24 o                         
   1   6  23         76.35         73.03         5.60 o                         
   2   6  23          3.72          6.97         2.36 o                         
   3   6  23         28.58         35.46         4.88 o                         
   4   6  23          8.59          9.96         4.71 o                         
  -3   7  23          1.14          9.85         3.36 o                         
  -2   7  23         29.13         36.14         5.40 o                         
  -1   7  23          0.38          3.01         3.79 o                         
   0   7  23         17.27         12.99         3.47 o                         
   1   7  23         57.01         48.89         4.99 o                         
   2   7  23          7.28         16.36         4.36 o                         
   3   7  23         21.02         32.09         5.13 o                         
  -6   0  24        110.99        138.88         6.94 o                         
  -4   0  24         60.27         50.39         5.13 o                         
  -2   0  24          1.44         -0.76         2.80 o                         
   0   0  24        496.88        483.94         7.98 o                         
   2   0  24        347.29        311.80         7.25 o                         
   4   0  24         55.96         31.49         3.77 o                         
   6   0  24         11.91          6.63         5.34 o                         
  -7   1  24         15.17          3.44         4.04 o                         
  -6   1  24          7.14          8.14         2.98 o                         
  -5   1  24        123.57        117.98         4.48 o                         
  -4   1  24          3.30          2.13         3.09 o                         
  -3   1  24         72.31         57.48         3.04 o                         
  -2   1  24        125.37        115.00         3.47 o                         
  -1   1  24          2.17          3.34         1.61 o                         
   0   1  24         68.91         87.85         2.53 o                         
   1   1  24        459.21        475.72        18.09 o                         
   2   1  24         70.56         60.51         4.44 o                         
   3   1  24          2.39          2.96         2.08 o                         
   4   1  24          4.01          7.84         2.50 o                         
   5   1  24         45.15         42.80         2.73 o                         
   6   1  24         90.48        101.56         3.04 o                         
   7   1  24          3.77          8.77         8.10 o                         
  -6   2  24        195.22        182.37         8.22 o                         
  -5   2  24          0.30          6.65         5.13 o                         
  -4   2  24          1.99         -4.48         4.48 o                         
  -3   2  24         21.49         12.09         4.17 o                         
  -2   2  24          3.85          4.12         3.78 o                         
  -1   2  24        192.41        181.46         3.96 o                         
   0   2  24        242.54        247.13         6.91 o                         
   1   2  24         76.01         82.86         3.76 o                         
   2   2  24        107.11        120.32         5.77 o                         
   3   2  24          0.16          1.87         3.55 o                         
   4   2  24        276.62        241.85         6.55 o                         
   5   2  24          2.05          4.16         2.12 o                         
   6   2  24         13.83         22.25         2.98 o                         
   7   2  24         43.17         36.40        14.14 o                         
  -6   3  24          0.00          2.21         5.03 o                         
  -5   3  24         50.82         57.91         5.75 o                         
  -4   3  24          0.31         10.61         4.45 o                         
  -3   3  24         44.71         38.71         4.98 o                         
  -2   3  24          5.71          8.51         4.81 o                         
  -1   3  24        271.12        260.57         4.74 o                         
   0   3  24        443.52        411.20        17.87 o                         
   1   3  24         81.57         73.88         3.54 o                         
   2   3  24          5.76         30.23         4.85 o                         
   3   3  24        319.06        269.97         8.06 o                         
   4   3  24         16.28         16.88         6.65 o                         
   5   3  24         14.56         20.60         3.70 o                         
   6   3  24         30.98         39.04         4.60 o                         
  -5   4  24          0.02         -1.04         4.30 o                         
  -4   4  24         49.86         32.94         4.62 o                         
  -3   4  24         43.97         52.40         5.36 o                         
  -2   4  24          4.90          3.77         2.52 o                         
  -1   4  24        186.32        183.14         4.42 o                         
   0   4  24          6.07          9.24         2.48 o                         
   1   4  24         99.91         88.45         3.67 o                         
   2   4  24         17.38          8.17         4.04 o                         
   3   4  24        115.59        106.99         5.78 o                         
   4   4  24         31.52         24.27         4.56 o                         
   5   4  24          3.12          8.02         3.36 o                         
  -5   5  24          3.42          0.21         5.11 o                         
  -4   5  24         10.15         19.03         5.32 o                         
  -3   5  24          2.59          3.77         3.57 o                         
  -2   5  24         91.17         74.19         6.22 o                         
  -1   5  24         58.72         58.74         3.42 o                         
   0   5  24         36.56         32.61         2.93 o                         
   1   5  24          5.98          9.08         2.72 o                         
   2   5  24         16.44         20.81         4.64 o                         
   3   5  24          5.88         12.99         4.44 o                         
   4   5  24         92.23        106.76         7.12 o                         
   5   5  24         20.75         20.54         4.22 o                         
  -4   6  24          0.69         -6.13         6.13 o                         
  -3   6  24          0.00          8.16         4.15 o                         
  -2   6  24          2.33         -0.48         2.95 o                         
  -1   6  24         31.65         26.51         3.95 o                         
   0   6  24          1.85          0.84         4.54 o                         
   1   6  24          3.39         10.00         2.68 o                         
   2   6  24         41.48         43.23         4.96 o                         
   3   6  24          0.71          4.49         3.78 o                         
   4   6  24         12.41         14.20         4.90 o                         
  -3   7  24          5.09         -4.14         4.14 o                         
  -2   7  24         10.12         11.05         8.58 o                         
  -1   7  24         19.98         19.10         8.45 o                         
   0   7  24          6.85         -3.94         4.07 o                         
   1   7  24          1.73         -1.02         3.47 o                         
   2   7  24         49.22         53.95         5.18 o                         
  -7   0  25         50.33         72.39         6.84 o                         
  -5   0  25         16.55         11.29         4.47 o                         
  -3   0  25         22.01          6.85         3.57 o                         
  -1   0  25        133.22        150.05         5.22 o                         
   1   0  25          8.60          7.97         2.36 o                         
   3   0  25         52.45         55.69         4.33 o                         
   5   0  25         73.26         80.74         4.83 o                         
  -7   1  25          8.10         14.16         4.55 o                         
  -6   1  25          2.15          2.23         2.93 o                         
  -5   1  25         85.38         89.92         4.25 o                         
  -4   1  25         52.07         44.15         3.95 o                         
  -3   1  25         29.97         26.16         2.82 o                         
  -2   1  25         10.36         14.30         3.08 o                         
  -1   1  25          5.24         10.14         1.69 o                         
   0   1  25        369.75        379.89         4.33 o                         
   1   1  25        414.25        458.22         6.27 o                         
   2   1  25          7.78         10.63         3.59 o                         
   3   1  25         76.80         70.71         5.68 o                         
   4   1  25        199.76        209.01         4.95 o                         
   5   1  25         90.58         76.84         3.11 o                         
   6   1  25          5.47          8.08         2.02 o                         
   7   1  25         78.48         98.91         4.90 o                         
  -6   2  25          9.43         15.93         5.32 o                         
  -5   2  25         56.45         55.41         5.41 o                         
  -4   2  25         32.94         19.43         4.79 o                         
  -3   2  25         79.93         81.05         5.22 o                         
  -2   2  25         74.30         63.01         4.77 o                         
  -1   2  25          2.09          9.16         3.80 o                         
   0   2  25        219.47        227.88         5.29 o                         
   1   2  25        306.98        288.65         5.33 o                         
   2   2  25        157.10        129.47         5.97 o                         
   3   2  25        109.52         86.59         5.34 o                         
   4   2  25          3.01          2.44         4.36 o                         
   5   2  25          0.50          2.54         1.97 o                         
   6   2  25         24.66         28.23         3.47 o                         
  -6   3  25          0.04          3.14         5.22 o                         
  -5   3  25         21.87         20.19         5.28 o                         
  -4   3  25          0.39          2.09         4.64 o                         
  -3   3  25          0.00         -0.64         3.87 o                         
  -2   3  25        582.07        569.83        10.75 o                         
  -1   3  25        368.75        342.25         5.95 o                         
   0   3  25          6.55          8.17         2.59 o                         
   1   3  25          1.40          1.36         2.32 o                         
   2   3  25        791.29        733.95        11.87 o                         
   3   3  25        103.34         83.44         5.28 o                         
   4   3  25         11.46         23.43         5.21 o                         
   5   3  25          2.81          5.41         4.19 o                         
   6   3  25         82.09         96.12         4.85 o                         
  -5   4  25          2.60          6.47         5.32 o                         
  -4   4  25         55.06         54.22         5.75 o                         
  -3   4  25         36.06         34.70         5.09 o                         
  -2   4  25          9.15          6.95         2.53 o                         
  -1   4  25          6.52         12.37         4.36 o                         
   0   4  25         81.87         78.36         3.34 o                         
   1   4  25          2.28          1.49         2.48 o                         
   2   4  25          5.79          3.73         3.15 o                         
   3   4  25          0.55          4.63         4.32 o                         
   4   4  25          1.70          2.59         3.81 o                         
   5   4  25         22.50         28.73         4.86 o                         
  -5   5  25          3.47          2.70         5.06 o                         
  -4   5  25          3.08          1.70         4.88 o                         
  -3   5  25         16.23         18.53         4.24 o                         
  -2   5  25         24.94         20.32         2.85 o                         
  -1   5  25          3.69          2.29         4.49 o                         
   0   5  25         55.87         67.38         5.33 o                         
   1   5  25         28.71         19.78         2.75 o                         
   2   5  25        103.84        104.85         5.70 o                         
   3   5  25          8.94         14.84         5.27 o                         
   4   5  25        147.56        148.13         7.91 o                         
  -4   6  25          8.59          9.21         6.25 o                         
  -3   6  25         12.95         14.76         4.31 o                         
  -2   6  25         12.97         16.07         6.00 o                         
  -1   6  25         19.82         23.34         6.04 o                         
   0   6  25         13.07         13.24         2.82 o                         
   1   6  25          4.78          7.66         2.77 o                         
   2   6  25         45.23         61.35         5.72 o                         
   3   6  25          0.45          6.75         4.75 o                         
  -3   7  25         13.79          3.50         5.02 o                         
  -2   7  25         19.87         23.00         5.01 o                         
  -1   7  25          3.43          2.52         2.59 o                         
   0   7  25         24.48         22.71         8.22 o                         
   1   7  25         56.89         45.32         5.45 o                         
  -6   0  26        170.91        172.39         7.77 o                         
  -4   0  26         23.50         12.64         3.77 o                         
  -2   0  26        107.82         99.05         4.75 o                         
   0   0  26       3203.94       3069.46        20.15 o                         
   2   0  26        486.37        433.20         8.79 o                         
   4   0  26          4.62         10.88         3.42 o                         
   6   0  26         25.58         23.69         2.98 o                         
  -7   1  26          0.95         16.83         5.68 o                         
  -6   1  26         13.97         19.39         5.00 o                         
  -5   1  26          0.08          0.41         2.83 o                         
  -4   1  26         42.61         35.05         3.07 o                         
  -3   1  26         67.92         53.00         3.11 o                         
  -2   1  26        407.54        402.83         4.89 o                         
  -1   1  26        331.39        329.87         4.11 o                         
   0   1  26        584.33        595.61         5.44 o                         
   1   1  26       1785.39       1740.86        31.62 o                         
   2   1  26        234.15        241.72         9.70 o                         
   3   1  26         45.86         47.10         3.27 o                         
   4   1  26         93.09         94.68         3.86 o                         
   5   1  26          6.68          0.77         2.15 o                         
   6   1  26          2.80         -2.56         2.56 o                         
   7   1  26        139.47        171.64         7.46 o                         
  -6   2  26         52.24         68.73         6.86 o                         
  -5   2  26          0.32         -3.17         4.84 o                         
  -4   2  26          3.39         -0.74         4.65 o                         
  -3   2  26          9.22          9.43         4.40 o                         
  -2   2  26         10.56          9.20         4.11 o                         
  -1   2  26        243.38        258.07         4.88 o                         
   0   2  26        330.41        330.43         5.53 o                         
   1   2  26         63.41         69.99         6.48 o                         
   2   2  26         48.37         44.65         4.42 o                         
   3   2  26         85.81         76.92         8.22 o                         
   4   2  26         24.34         23.13         4.74 o                         
   5   2  26          9.68         10.75         2.20 o                         
   6   2  26         31.10         43.05         3.65 o                         
  -5   3  26         38.31         41.38         5.90 o                         
  -4   3  26          4.66          6.99         3.80 o                         
  -3   3  26          7.48          3.48         4.10 o                         
  -2   3  26          0.10          6.98         4.32 o                         
  -1   3  26          1.45          3.83         4.37 o                         
   0   3  26         21.40         15.55         2.63 o                         
   1   3  26          0.85          0.84         2.64 o                         
   2   3  26         83.91         88.75         5.68 o                         
   3   3  26         15.76         15.55         4.33 o                         
   4   3  26          9.72         14.44         6.01 o                         
   5   3  26         31.67         32.72         2.68 o                         
   6   3  26          3.29         -0.68         3.56 o                         
  -5   4  26         28.21         32.26         6.08 o                         
  -4   4  26          0.05          5.93         4.81 o                         
  -3   4  26          4.70          3.96         4.16 o                         
  -2   4  26         22.40         18.44         4.58 o                         
  -1   4  26         10.65          8.90         4.48 o                         
   0   4  26         46.41         44.29         3.09 o                         
   1   4  26          0.00          3.40         2.92 o                         
   2   4  26         70.46         69.51         5.14 o                         
   3   4  26         82.52         93.00         5.77 o                         
   4   4  26         59.36         64.55         5.80 o                         
   5   4  26         39.85         38.23         4.71 o                         
  -4   5  26         14.07         16.20         4.99 o                         
  -3   5  26          0.45         -1.10         2.73 o                         
  -2   5  26         97.31         92.96         3.86 o                         
  -1   5  26         65.44         62.16         4.86 o                         
   0   5  26         23.96         30.48         4.79 o                         
   1   5  26         14.96         12.09         4.23 o                         
   2   5  26         31.30         40.88         5.00 o                         
   3   5  26         56.53         65.19         5.18 o                         
   4   5  26         65.98         75.82         6.10 o                         
  -4   6  26          7.03          3.60         3.65 o                         
  -3   6  26          1.76         -2.05         6.63 o                         
  -2   6  26          1.42          1.44         3.58 o                         
  -1   6  26         40.77         38.95         6.04 o                         
   0   6  26         10.64          7.52         4.59 o                         
   1   6  26          6.10          8.38         2.70 o                         
   2   6  26          0.18         -2.11         3.75 o                         
   3   6  26          0.72          2.40         4.10 o                         
  -2   7  26          2.73          0.15         2.59 o                         
  -1   7  26          0.27          2.68         5.04 o                         
   0   7  26          0.00          0.91        14.66 o                         
   2   7  26          1.62         14.80         3.78 o                         
  -5   0  27          6.47          5.50         4.02 o                         
  -3   0  27         20.29         15.01         3.59 o                         
  -1   0  27         39.44         43.94         4.05 o                         
   1   0  27        104.58        112.06         3.91 o                         
   3   0  27         27.20         23.12         3.92 o                         
   5   0  27         14.88          7.38         3.73 o                         
  -6   1  27         11.32         20.95         3.48 o                         
  -5   1  27          9.40          8.69         3.06 o                         
  -4   1  27         16.10         13.35         3.96 o                         
  -3   1  27          2.12          6.80         2.74 o                         
  -2   1  27         32.83         37.34         2.30 o                         
  -1   1  27        217.93        233.56         3.73 o                         
   0   1  27        235.66        266.88         6.14 o                         
   1   1  27        454.13        579.58         8.87 o                         
   2   1  27         15.20         16.84         2.55 o                         
   3   1  27        185.00        163.46         8.06 o                         
   4   1  27         14.25         18.54         2.72 o                         
   5   1  27          0.27         -1.09         2.13 o                         
   6   1  27         25.11         15.77         3.81 o                         
  -6   2  27         86.37         83.31         6.55 o                         
  -5   2  27         10.27         -0.01         4.05 o                         
  -4   2  27          3.35         -0.78         3.97 o                         
  -3   2  27         33.65         30.92         4.92 o                         
  -2   2  27         40.74         35.24         4.75 o                         
  -1   2  27        929.76        901.30        23.57 o                         
   0   2  27         18.89         27.99         6.69 o                         
   1   2  27        123.92        134.51         4.34 o                         
   2   2  27          2.30         -1.43         3.25 o                         
   3   2  27         60.72         56.77         8.42 o                         
   4   2  27          5.45          3.10         2.37 o                         
   5   2  27          4.79          3.36         2.18 o                         
   6   2  27         58.32         67.10         4.52 o                         
  -5   3  27          7.97          6.76         4.78 o                         
  -4   3  27          1.53         -3.03         4.26 o                         
  -3   3  27         12.47          9.33         4.37 o                         
  -2   3  27        269.71        226.24         7.56 o                         
  -1   3  27          1.01          2.13         4.40 o                         
   0   3  27        100.29        106.90         3.68 o                         
   1   3  27        101.32        105.65         3.92 o                         
   2   3  27          0.19          2.42         3.29 o                         
   3   3  27          0.94          1.67         3.45 o                         
   4   3  27          6.29         13.10         3.96 o                         
   5   3  27         14.28         21.24         2.95 o                         
  -5   4  27          0.57         -3.94         4.36 o                         
  -4   4  27          0.09          3.87         4.25 o                         
  -3   4  27         93.40         93.29         5.82 o                         
  -2   4  27         45.34         36.40         5.03 o                         
  -1   4  27         75.24         60.14         5.38 o                         
   0   4  27         20.68         20.98         2.76 o                         
   1   4  27        118.60        106.40         4.14 o                         
   2   4  27          0.48          0.33         3.23 o                         
   3   4  27         94.81         96.99         6.43 o                         
   4   4  27         42.41         40.72         5.26 o                         
   5   4  27         75.34         97.46         6.82 o                         
  -4   5  27         30.80         39.90         5.19 o                         
  -3   5  27          1.73          1.41         2.71 o                         
  -2   5  27         18.45         19.39         4.29 o                         
  -1   5  27          0.94          3.90         4.19 o                         
   0   5  27          2.77         12.03         4.06 o                         
   1   5  27          4.25         -2.13         5.10 o                         
   2   5  27          4.18          4.05         3.69 o                         
   3   5  27          2.47          6.90         4.59 o                         
   4   5  27          2.77          8.34         5.33 o                         
  -3   6  27         11.94          9.33         6.29 o                         
  -2   6  27         16.05         17.86         6.65 o                         
  -1   6  27         24.43         33.45         5.46 o                         
   0   6  27          0.22         -3.13         4.43 o                         
   1   6  27         13.54         15.95         2.89 o                         
   2   6  27          1.08          0.23         4.02 o                         
   3   6  27          0.92          1.58         4.53 o                         
  -2   7  27          1.35         -3.07         4.50 o                         
  -1   7  27          2.84         -2.22         6.33 o                         
   0   7  27         32.80         45.99         5.46 o                         
   2   7  27          5.18         22.84         4.53 o                         
  -6   0  28          4.37          2.74         4.90 o                         
  -4   0  28         50.71         50.58         5.17 o                         
  -2   0  28          2.23          1.97         3.31 o                         
   0   0  28        530.52        583.48         9.92 o                         
   2   0  28        255.20        246.58         7.36 o                         
   4   0  28        371.31        316.23         8.57 o                         
   6   0  28         70.46         85.65         7.94 o                         
  -6   1  28         13.06         20.96         6.22 o                         
  -5   1  28          1.79         -3.04         3.04 o                         
  -4   1  28          7.62         12.80         2.83 o                         
  -3   1  28        132.05        118.92         5.82 o                         
  -2   1  28         64.81         57.20         3.41 o                         
  -1   1  28         83.42         96.20         2.82 o                         
   0   1  28        631.80        602.19         5.74 o                         
   1   1  28       1985.20       1964.20        12.79 o                         
   2   1  28          5.45         12.54         5.20 o                         
   3   1  28        158.29        134.69         4.26 o                         
   4   1  28         94.71         86.76         3.81 o                         
   5   1  28          7.18          7.01         2.18 o                         
   6   1  28         15.06         12.75         5.41 o                         
  -5   2  28         27.39         20.02         5.64 o                         
  -4   2  28         77.38         75.23         5.76 o                         
  -3   2  28         71.17         63.59         4.91 o                         
  -2   2  28         11.74         10.47         4.35 o                         
  -1   2  28        595.34        623.88        26.60 o                         
   0   2  28         26.41         29.10         2.90 o                         
   1   2  28         18.84         17.81         2.92 o                         
   2   2  28         80.18         72.75         4.84 o                         
   3   2  28          7.05          6.17         4.48 o                         
   4   2  28          1.45          1.35         2.32 o                         
   5   2  28          6.36         11.09         2.42 o                         
   6   2  28          0.62          7.96         3.82 o                         
  -5   3  28          1.53          3.48         5.32 o                         
  -4   3  28          0.42          8.39         4.88 o                         
  -3   3  28          0.69          2.94         3.95 o                         
  -2   3  28          3.25          4.42         3.76 o                         
  -1   3  28          0.47         -0.28         4.25 o                         
   0   3  28          8.93          9.63         2.51 o                         
   1   3  28          2.55          4.61         2.61 o                         
   2   3  28          8.05          7.31         3.73 o                         
   3   3  28         33.53         24.21         4.24 o                         
   4   3  28          4.43         15.68         4.07 o                         
   5   3  28         27.64         32.10         6.29 o                         
  -4   4  28          0.69         -1.60         3.87 o                         
  -3   4  28          0.04          1.09         4.04 o                         
  -2   4  28         40.15         40.99         4.84 o                         
  -1   4  28         25.68         24.51         4.44 o                         
   0   4  28          2.17          4.32         2.40 o                         
   1   4  28         17.77         16.02         2.70 o                         
   2   4  28        121.79        108.97         5.99 o                         
   3   4  28         76.42         82.28         5.51 o                         
   4   4  28         69.33         83.68         6.22 o                         
  -4   5  28          1.39          5.95         4.28 o                         
  -3   5  28          2.83          1.55         4.23 o                         
  -2   5  28         18.45         20.50         5.05 o                         
  -1   5  28          4.37          2.22         4.35 o                         
   0   5  28         34.28         29.54         4.92 o                         
   1   5  28         39.54         37.85         3.68 o                         
   2   5  28          1.30         -0.48         3.98 o                         
   3   5  28          0.02          1.71         3.34 o                         
  -3   6  28         19.54          9.86         3.11 o                         
  -2   6  28          8.47          9.58         4.48 o                         
  -1   6  28          3.97         -0.19         4.35 o                         
   0   6  28         11.31         13.10         4.95 o                         
   1   6  28          3.14          0.83         4.89 o                         
   2   6  28          3.86         16.41         4.14 o                         
  -1   7  28          0.05         -0.52         4.79 o                         
   0   7  28          0.08          5.65         4.31 o                         
  -5   0  29          1.29         -4.75         4.75 o                         
  -3   0  29         62.80         56.77         4.45 o                         
  -1   0  29         94.42         95.97         4.98 o                         
   1   0  29        245.00        225.80         5.01 o                         
   3   0  29          8.90          5.68         3.32 o                         
   5   0  29          0.53          4.47         3.63 o                         
  -6   1  29          1.40         -1.33         4.79 o                         
  -5   1  29          2.09          2.26         3.28 o                         
  -4   1  29         59.21         49.74         3.51 o                         
  -3   1  29        179.11        177.42         5.55 o                         
  -2   1  29         14.87         15.29         5.69 o                         
  -1   1  29        354.37        353.40         4.56 o                         
   1   1  29        468.56        545.17         7.38 o                         
   2   1  29          1.99          3.99         2.53 o                         
   3   1  29         12.33         12.85         2.88 o                         
   4   1  29          0.79          3.68         2.50 o                         
   5   1  29          3.66          1.43         3.48 o                         
   6   1  29         23.04          8.55         4.09 o                         
  -5   2  29          1.06          4.87         4.62 o                         
  -4   2  29         14.73         14.31         4.02 o                         
  -3   2  29         43.42         35.50         5.13 o                         
  -2   2  29          4.05          1.19         4.02 o                         
  -1   2  29         55.47         71.68         3.54 o                         
   0   2  29          0.39          8.91         3.47 o                         
   1   2  29         10.13          4.87         2.94 o                         
   2   2  29         50.34         40.04         4.39 o                         
   3   2  29          0.18          9.26         5.96 o                         
   4   2  29         30.64         27.35         2.89 o                         
   5   2  29         10.71         20.29         5.51 o                         
  -5   3  29         24.44         21.67         4.66 o                         
  -4   3  29          0.03          1.30         3.82 o                         
  -3   3  29         34.12         34.70         4.43 o                         
  -2   3  29          8.22         18.18         4.10 o                         
  -1   3  29         17.07         13.25         4.29 o                         
   0   3  29         95.15         92.91         3.66 o                         
   1   3  29        165.97        156.41         4.57 o                         
   2   3  29          1.42          0.64         3.79 o                         
   3   3  29          0.35         -4.11         4.11 o                         
   4   3  29         85.42         84.69         4.53 o                         
   5   3  29         27.69         30.37         8.16 o                         
  -4   4  29          0.34         -1.32         4.93 o                         
  -3   4  29         11.74         12.92         4.86 o                         
  -2   4  29          4.96          5.15         3.94 o                         
  -1   4  29        103.22         96.03         5.67 o                         
   0   4  29         28.30         31.69         3.63 o                         
   1   4  29          0.62          4.06         4.38 o                         
   2   4  29         16.50         24.82         4.60 o                         
   3   4  29          3.14          4.85         4.28 o                         
   4   4  29         24.45         40.20         5.78 o                         
  -3   5  29          0.55          3.17         4.12 o                         
  -2   5  29         39.03         39.89         5.56 o                         
  -1   5  29          6.57          5.40         4.25 o                         
   0   5  29         64.79         59.19         5.59 o                         
   1   5  29         30.87         22.04         3.06 o                         
   2   5  29          0.06          1.67         3.42 o                         
   3   5  29          5.19          0.25         4.37 o                         
  -2   6  29          0.17         -3.36         4.92 o                         
  -1   6  29          0.74         -4.44         4.44 o                         
   0   6  29         86.28         77.98         6.80 o                         
   1   6  29          3.29          2.25         4.57 o                         
   2   6  29          0.78         -4.04         4.04 o                         
  -4   0  30        113.31         93.84         5.66 o                         
  -2   0  30        596.11        595.14        10.83 o                         
   0   0  30       1922.79       1856.72        12.59 o                         
   2   0  30         38.63         37.92         4.40 o                         
   4   0  30          0.54         14.06         3.85 o                         
   6   0  30        105.85        137.22         6.86 o                         
  -5   1  30          4.29          5.04         3.92 o                         
  -4   1  30          5.23         10.72         4.52 o                         
  -3   1  30         54.92         52.96         5.98 o                         
  -2   1  30          0.77          1.28         2.50 o                         
  -1   1  30         24.30         42.23         3.08 o                         
   0   1  30         75.94         86.29         3.01 o                         
   1   1  30          7.81         45.89         9.70 o                         
   2   1  30        113.77        102.56         7.08 o                         
   3   1  30          2.67          6.00         2.46 o                         
   4   1  30          9.28          8.29         2.70 o                         
   5   1  30         11.54         11.65         2.81 o                         
   6   1  30          1.46          3.40         6.03 o                         
  -5   2  30          0.01          3.33         4.68 o                         
  -4   2  30          6.75         16.11         5.01 o                         
  -3   2  30          7.33          9.60         4.64 o                         
  -2   2  30         14.42         17.57         4.11 o                         
  -1   2  30         43.92         44.18         3.14 o                         
   0   2  30        417.87        445.28        12.11 o                         
   1   2  30         22.90         19.15         2.93 o                         
   2   2  30          0.61          0.49         3.26 o                         
   3   2  30        126.52        134.62         4.55 o                         
   4   2  30         21.84         28.66         4.50 o                         
   5   2  30          1.00          8.49         5.12 o                         
  -4   3  30          0.00         -4.44         4.44 o                         
  -3   3  30         14.93         20.22         4.50 o                         
  -2   3  30          2.16          2.03         4.13 o                         
  -1   3  30         30.43         24.93         4.26 o                         
   0   3  30         27.86         39.31         2.88 o                         
   1   3  30         36.12         27.47         2.75 o                         
   2   3  30          0.66          5.51         3.99 o                         
   3   3  30          1.74         -0.96         4.20 o                         
   4   3  30          8.04         27.33         7.70 o                         
   5   3  30          0.08         -1.24         3.65 o                         
  -4   4  30          5.43          2.18         5.30 o                         
  -3   4  30          9.31          5.36         4.82 o                         
  -2   4  30         24.40         26.55         4.56 o                         
  -1   4  30         46.08         51.06         5.37 o                         
   0   4  30         15.19         19.71         4.17 o                         
   1   4  30          9.22         12.07         5.81 o                         
   2   4  30          0.33         -0.46         3.24 o                         
   3   4  30         15.11          8.89         4.45 o                         
   4   4  30          6.35          7.00         4.43 o                         
  -3   5  30          9.41         10.50         4.51 o                         
  -2   5  30          2.21         13.50         5.27 o                         
  -1   5  30         18.25         19.42         4.64 o                         
   0   5  30          0.00         -1.94         4.28 o                         
   1   5  30          7.13          5.44         4.07 o                         
   2   5  30         31.43         22.49         5.00 o                         
   3   5  30          5.36          2.54         4.24 o                         
  -1   6  30         54.67         56.63         6.22 o                         
   0   6  30         12.49         12.87         4.68 o                         
   2   6  30         29.23         26.64         4.67 o                         
  -5   0  31         99.25         89.33         6.04 o                         
  -3   0  31         53.78         59.02         4.64 o                         
  -1   0  31        644.34        624.02        10.66 o                         
   1   0  31         19.97         26.53         4.37 o                         
   3   0  31          0.98          6.12         3.95 o                         
   5   0  31          3.16          3.39         3.88 o                         
  -5   1  31          0.38          0.18         4.58 o                         
  -4   1  31         13.10         19.44         4.78 o                         
  -3   1  31         10.40         10.97         3.93 o                         
  -2   1  31         93.15         76.34         7.28 o                         
  -1   1  31        197.64        219.70         3.94 o                         
   0   1  31          1.43         13.00         2.58 o                         
   1   1  31         24.84         23.27         3.65 o                         
   2   1  31          6.64         11.96         3.43 o                         
   3   1  31         69.60         75.22         3.87 o                         
   4   1  31          0.00          2.17         2.35 o                         
   5   1  31          3.61         -2.11         2.36 o                         
  -5   2  31          0.03         -2.17         4.65 o                         
  -4   2  31          0.14         -0.31         4.20 o                         
  -3   2  31          7.96          7.90         3.99 o                         
  -2   2  31        196.30        157.03         6.72 o                         
  -1   2  31          5.51          8.02         2.53 o                         
   0   2  31        541.56        536.40         7.46 o                         
   1   2  31          6.17          7.50         5.27 o                         
   2   2  31         23.94         17.91         3.97 o                         
   3   2  31         72.87         79.05         3.73 o                         
   4   2  31          1.78          2.85         2.79 o                         
   5   2  31          1.00         -3.89         8.18 o                         
  -4   3  31          0.02         -4.78         4.78 o                         
  -3   3  31          0.74         -0.37         4.45 o                         
  -2   3  31         48.10         32.04         4.73 o                         
  -1   3  31         22.50         21.03         4.31 o                         
   0   3  31        262.38        267.89         5.60 o                         
   1   3  31          1.11         -0.17         2.73 o                         
   2   3  31         51.33         52.99         5.01 o                         
   3   3  31         12.37          6.75         4.14 o                         
   4   3  31         44.15         52.12         3.45 o                         
   5   3  31         18.95         15.10         4.21 o                         
  -3   4  31          2.25         -1.85         5.04 o                         
  -2   4  31          5.31          4.49         4.24 o                         
  -1   4  31         18.70         34.04         5.56 o                         
   0   4  31         18.44         23.55         5.17 o                         
   1   4  31          4.29          6.07         2.56 o                         
   2   4  31          1.80          6.31         3.99 o                         
   3   4  31         10.77          6.51         3.73 o                         
   4   4  31         89.06        125.08         6.11 o                         
  -2   5  31          5.94          1.58         5.07 o                         
  -1   5  31         23.10         19.06         5.34 o                         
   0   5  31         32.51         27.36         5.61 o                         
   1   5  31          3.23          2.16         2.89 o                         
   2   5  31         11.90         15.38         4.45 o                         
  -4   0  32         17.89         16.28         4.12 o                         
  -2   0  32         60.37         52.70         4.85 o                         
   0   0  32        136.97        176.64         5.56 o                         
   2   0  32        244.54        239.18         7.72 o                         
   4   0  32         10.52          7.36         4.10 o                         
  -5   1  32          0.03          0.28         3.39 o                         
  -4   1  32          0.04          0.23         3.83 o                         
  -3   1  32          1.52          5.85         4.38 o                         
  -2   1  32          1.25          2.39         3.69 o                         
  -1   1  32        121.24        128.77         4.23 o                         
   0   1  32        183.02        182.68         5.76 o                         
   1   1  32         39.66         36.63         5.05 o                         
   2   1  32          2.08          1.46         2.25 o                         
   3   1  32         24.78         27.45         2.87 o                         
   4   1  32         20.49         20.10         4.18 o                         
   5   1  32         44.14         57.56         4.95 o                         
  -4   2  32         16.62         13.32         4.32 o                         
  -3   2  32          0.04         -0.18         4.30 o                         
  -2   2  32         32.82         50.21         5.25 o                         
  -1   2  32         62.24         56.34         5.18 o                         
   0   2  32         37.27         70.99         3.87 o                         
   1   2  32         15.23         17.10         4.03 o                         
   2   2  32        113.22         96.85         5.59 o                         
   3   2  32          0.02          6.77         5.33 o                         
   4   2  32        184.59        205.98         5.63 o                         
   5   2  32          1.52          8.76         3.68 o                         
  -4   3  32         14.96         13.10         5.02 o                         
  -3   3  32         18.80         14.84         4.86 o                         
  -2   3  32          1.35          1.40         4.41 o                         
  -1   3  32          2.23          4.81         3.81 o                         
   0   3  32         36.40         45.51         3.25 o                         
   1   3  32        107.13         92.88         6.08 o                         
   2   3  32         42.65         48.58         4.89 o                         
   3   3  32          0.00         -0.21         3.67 o                         
   4   3  32         19.38         36.74         8.21 o                         
  -3   4  32          8.13         17.76         5.67 o                         
  -2   4  32         10.98         18.30         4.20 o                         
  -1   4  32        194.07        217.66         8.53 o                         
   0   4  32          0.30         -2.02         4.85 o                         
   1   4  32          1.27         -1.66         2.72 o                         
   2   4  32          5.42         10.60         4.46 o                         
   3   4  32         19.23         14.73         4.12 o                         
   4   4  32         40.48         71.26         4.81 o                         
  -2   5  32          0.32          0.15         4.50 o                         
  -1   5  32          2.78         -4.49         5.01 o                         
   0   5  32         33.77         34.30         4.98 o                         
   1   5  32         12.48         16.82         4.55 o                         
   2   5  32          6.96         -3.61         3.61 o                         
  -5   0  33          4.89         12.89         3.39 o                         
  -3   0  33         49.49         40.54         4.53 o                         
  -1   0  33        200.35        186.08         6.55 o                         
   1   0  33         12.35          8.97         3.87 o                         
   3   0  33         39.77         25.53         4.27 o                         
  -5   1  33          2.42          8.66         4.78 o                         
  -4   1  33         13.82          5.03         4.80 o                         
  -3   1  33          3.32         -3.83         4.11 o                         
  -2   1  33          0.22         -3.27         3.27 o                         
  -1   1  33         34.18         47.43         3.08 o                         
   0   1  33        155.84        157.90         4.64 o                         
   1   1  33         28.35         29.82         2.60 o                         
   2   1  33          5.44         10.09         4.98 o                         
   3   1  33         78.43         85.95         6.96 o                         
   4   1  33          7.56         11.85         2.99 o                         
  -4   2  33          7.84         -2.28         5.05 o                         
  -3   2  33          3.67          4.49         5.02 o                         
  -2   2  33         70.76         78.64         6.15 o                         
  -1   2  33         70.91         68.06         5.48 o                         
   0   2  33        267.78        279.08        13.18 o                         
   1   2  33         22.21         17.12         4.77 o                         
   2   2  33          0.14          0.00         3.65 o                         
   3   2  33         16.09         16.99         3.05 o                         
   4   2  33         57.12         89.55         5.65 o                         
  -3   3  33         34.26         47.98         5.85 o                         
  -2   3  33          0.00         17.79         5.15 o                         
  -1   3  33         23.74         27.53         5.01 o                         
   0   3  33          3.52         11.19         3.17 o                         
   1   3  33          5.83          7.12         5.17 o                         
   2   3  33         32.03         40.62         5.05 o                         
   3   3  33          4.17          1.18         3.72 o                         
   4   3  33          0.12          8.54         3.91 o                         
  -2   4  33         39.54         47.22         5.00 o                         
  -1   4  33        113.90        118.37         6.74 o                         
   0   4  33         15.72          5.40         4.18 o                         
   1   4  33          4.94          7.95         4.02 o                         
   2   4  33          0.50         16.71         4.83 o                         
   3   4  33         30.45         32.26         5.45 o                         
   0   5  33          0.06         -1.34         5.55 o                         
   1   5  33         27.70         31.71         5.33 o                         
   2   5  33          7.32          7.94         4.46 o                         
  -4   0  34          0.90          1.84         3.92 o                         
  -2   0  34         84.17         79.19         5.44 o                         
   0   0  34         44.58         48.58         3.27 o                         
   2   0  34         29.19         31.34         4.31 o                         
   4   0  34         27.67         27.93         4.26 o                         
  -4   1  34          0.16          5.98         3.56 o                         
  -3   1  34         82.22         76.73         5.89 o                         
  -2   1  34          1.27          3.85         3.97 o                         
  -1   1  34         36.74         54.09         3.80 o                         
   0   1  34         57.17         54.31         3.38 o                         
   1   1  34          7.62         11.12         2.10 o                         
   2   1  34         41.69         43.31         3.38 o                         
   3   1  34          2.42          5.03         2.68 o                         
   4   1  34         17.66         28.68         3.28 o                         
  -4   2  34          9.57         19.52         4.88 o                         
  -3   2  34         54.89         58.93         5.77 o                         
  -2   2  34         54.86         75.52         6.31 o                         
  -1   2  34          9.97         18.12         4.50 o                         
   0   2  34         63.04         56.16         3.73 o                         
   1   2  34          0.15         -0.27         2.76 o                         
   2   2  34          0.09          0.64         4.07 o                         
   3   2  34         30.33         31.86         3.65 o                         
   4   2  34         13.88          9.22         3.43 o                         
  -3   3  34          0.08          6.56         4.85 o                         
  -2   3  34        146.19        157.10         7.55 o                         
  -1   3  34          5.10         10.86         4.87 o                         
   0   3  34         27.92         35.06         3.33 o                         
   1   3  34         51.73         53.45         3.42 o                         
   2   3  34          0.09          8.55         4.21 o                         
   3   3  34         16.76         31.48        10.60 o                         
  -2   4  34          3.77          5.83         3.97 o                         
  -1   4  34         50.05         53.47         5.38 o                         
   0   4  34         47.42         38.15         6.25 o                         
   1   4  34         10.61         15.92         4.70 o                         
   2   4  34         47.78         60.11         5.87 o                         
  -3   0  35          3.27          9.02         4.42 o                         
  -1   0  35         36.57         44.57         8.32 o                         
   1   0  35          4.35          0.99         3.52 o                         
   3   0  35        264.09        293.13         9.30 o                         
  -4   1  35         81.25        101.36         6.54 o                         
  -3   1  35          0.39         10.00         4.86 o                         
  -2   1  35          0.91          3.76         4.57 o                         
  -1   1  35          0.00          4.09         2.46 o                         
   0   1  35          0.25          0.32         4.05 o                         
   1   1  35          1.21          8.04         2.40 o                         
   2   1  35          0.16         -0.03         2.53 o                         
   3   1  35          5.28          2.49         2.95 o                         
  -3   2  35         21.55         23.99         4.90 o                         
  -2   2  35          8.75         13.87         4.79 o                         
  -1   2  35         15.57         17.55         4.24 o                         
   0   2  35          6.20          8.08         2.97 o                         
   1   2  35         12.87         11.39         3.29 o                         
   2   2  35          0.50          8.50         6.34 o                         
   3   2  35          0.17         12.97         3.08 o                         
  -2   3  35          0.56          5.77         4.83 o                         
  -1   3  35        154.89        167.83         7.71 o                         
   0   3  35          5.21         10.01         7.76 o                         
   1   3  35          7.02          1.64         3.33 o                         
   2   3  35         60.46         65.43         5.79 o                         
  -1   4  35          5.52         -1.73         5.12 o                         
   0   4  35         88.68         64.27         6.49 o                         
   1   4  35        109.05        124.20         4.93 o                         
   2   4  35          5.81         28.14         5.11 o                         
  -4   0  36          8.28         11.14         4.49 o                         
  -2   0  36         46.86         36.40         4.59 o                         
   0   0  36         86.63         95.87         3.94 o                         
   2   0  36         30.55         28.76         4.38 o                         
  -3   1  36          1.93         -3.80         4.46 o                         
  -2   1  36          6.60         14.84         4.50 o                         
  -1   1  36         14.43         11.23         2.51 o                         
   0   1  36         11.63         12.89         2.87 o                         
   1   1  36          6.50         13.84         2.81 o                         
   2   1  36          1.20         -1.25         2.90 o                         
   3   1  36          2.06         -2.62         2.62 o                         
  -3   2  36          2.24          4.18         3.86 o                         
  -2   2  36         18.31         19.24         4.80 o                         
  -1   2  36          3.67         11.02         3.59 o                         
   0   2  36          2.09         -2.74         5.01 o                         
   1   2  36          0.42          0.73         2.47 o                         
   2   2  36         13.34         28.95         6.44 o                         
  -2   3  36          2.25          1.70         5.00 o                         
  -1   3  36        183.37        169.14         7.88 o                         
   0   3  36         20.75         14.22         4.44 o                         
   1   3  36          2.46          0.50         2.66 o                         
   2   3  36          0.22         16.04         4.44 o                         
   1   4  36         43.59         58.63         5.65 o                         
  -3   0  37          0.16         -4.03         4.21 o                         
  -1   0  37         24.01         34.51         4.61 o                         
   1   0  37          0.04          5.43         3.57 o                         
  -3   1  37          3.75         -3.59         3.59 o                         
  -2   1  37         48.69         32.27         4.91 o                         
  -1   1  37         22.74         21.97         2.90 o                         
   0   1  37         19.65         26.42         3.13 o                         
   1   1  37         19.75         30.91         5.53 o                         
   2   1  37          1.58          0.57         3.00 o                         
  -2   2  37          3.14          3.31         4.45 o                         
  -1   2  37        121.59        109.24         6.19 o                         
   0   2  37          2.23          1.99         4.44 o                         
   1   2  37          2.70          4.11         5.84 o                         
   2   2  37         86.89         99.15         4.36 o                         
   0   3  37         16.59          9.43         4.58 o                         
   1   3  37         49.54         47.15         5.00 o                         
   1   4  37          9.20          5.46         4.36 o                         
  -2   0  38          1.78          6.08         4.08 o                         
   0   0  38          2.00          5.61         2.81 o                         
   2   0  38         15.01         15.10         4.71 o                         
  -2   1  38         29.72         29.06         4.56 o                         
  -1   1  38         24.68         20.99         4.28 o                         
   0   1  38          3.78         12.15         4.10 o                         
   1   1  38         32.62         28.75         6.86 o                         
   2   1  38         57.73         64.62         5.30 o                         
  -1   2  38         36.84         35.46         5.00 o                         
   0   2  38          5.70          8.99         6.02 o                         
   1   2  38         27.85         29.20         4.88 o                         
   1   3  38          3.50         -4.50         4.50 o                         
  -1   0  39         34.60         39.03         3.71 o                         
   1   0  39          6.77          5.12         4.49 o                         
  -2   1  39          0.05          5.65         3.53 o                         
  -1   1  39          6.38          7.93         3.87 o                         
   0   1  39          1.69          5.96         2.43 o                         
   1   1  39          4.65          6.23         3.03 o                         
   0   2  39          1.27          6.94         3.31 o                         
   1   2  39         70.28         79.91         5.50 o                         
   0   0  40          3.36         14.35         4.37 o                         
  -1   1  40          6.39         17.09         6.56 o                         
   0   1  40          7.36         23.99         4.42 o                         
   0   2  40          5.72         18.02         4.48 o                         
  -1   0  41         10.64         12.77         3.64 o                         
                                                                                
