# Supplementary material for: Syntheses, crystal structures and Hirshfeld surface analysis of three salts of 1-(4-nitro­phenyl)­piperazine
Source: Acta Crystallogr E Crystallogr Commun. 2023 Mar 21;79(Pt 4):373–9. doi: 10.1107/S2056989023002517 (PMC10088323; doi:10.1107/S2056989023002517)
Supplement: Supplementary file 3 [file e-79-00373-2sup3.hkl]

data_2                                                                          
_shelx_title ' NP2 IN P2(1)/N'                                                  
_shelx_refln_list_code          4                                               
_shelx_F_calc_maximum      321.32                                               
_exptl_crystal_F_000      1576.00                                               
_reflns_d_resolution_high  0.8301                                               
                                                                                
loop_                                                                           
 _space_group_symop_operation_xyz                                               
 'x, y, z'                                                                      
 '-x+1/2, y+1/2, -z+1/2'                                                        
 '-x, -y, -z'                                                                   
 'x-1/2, -y-1/2, z-1/2'                                                         
                                                                                
_cell_length_a    16.8820                                                       
_cell_length_b     9.7190                                                       
_cell_length_c    23.4450                                                       
_cell_angle_alpha  90.000                                                       
_cell_angle_beta  104.170                                                       
_cell_angle_gamma  90.000                                                       
                                                                                
_shelx_F_squared_multiplier     1.000                                           
                                                                                
loop_                                                                           
 _refln_index_h                                                                 
 _refln_index_k                                                                 
 _refln_index_l                                                                 
 _refln_F_squared_calc                                                          
 _refln_F_squared_meas                                                          
 _refln_F_squared_sigma                                                         
 _refln_observed_status                                                         
   4   0   0       3626.49       3733.59        30.57 o                         
   6   0   0      25616.30      25662.26        86.65 o                         
   8   0   0        655.68        703.27        44.27 o                         
  10   0   0         22.37         13.38        40.66 o                         
  14   0   0         47.31         -8.44        52.39 o                         
  16   0   0          0.61         67.78        51.22 o                         
  18   0   0          0.08          5.31        55.36 o                         
   2   1   0       3365.93       3556.63        47.13 o                         
   3   1   0         76.02         91.93         8.25 o                         
   4   1   0          5.99          7.79        10.00 o                         
   5   1   0       2255.49       2298.21        19.00 o                         
   6   1   0       6261.04       6179.98        29.92 o                         
   7   1   0       2264.51       2327.72        26.10 o                         
   8   1   0         35.79         16.18        15.44 o                         
   9   1   0        257.03        259.20        22.09 o                         
  10   1   0          0.99          1.27        20.50 o                         
  11   1   0         37.51          4.01        22.10 o                         
  12   1   0         84.50         56.72        30.23 o                         
  13   1   0         25.42          3.09        31.68 o                         
  14   1   0        112.21         36.44        36.50 o                         
  15   1   0         43.53         48.77        36.96 o                         
  16   1   0         89.45        162.72        42.11 o                         
  17   1   0        427.29        445.64        44.45 o                         
  18   1   0          3.48         -5.67        40.12 o                         
  19   1   0          5.73         26.13        39.81 o                         
   0   2   0     103245.91     101337.50       734.63 o                         
   1   2   0        219.14        198.40        13.85 o                         
   2   2   0        601.38        646.33        13.78 o                         
   3   2   0       5491.42       5579.31        45.27 o                         
   4   2   0       4839.12       4489.17        28.22 o                         
   5   2   0       1811.40       1756.50        20.64 o                         
   6   2   0       1803.30       1862.34        31.88 o                         
   7   2   0        852.59        885.36        23.59 o                         
   8   2   0       1910.82       1968.95        23.38 o                         
   9   2   0       1747.23       1946.28        38.41 o                         
  10   2   0        369.60        412.19        38.64 o                         
  11   2   0        138.94        143.07        22.83 o                         
  12   2   0        215.65        191.16        33.95 o                         
  13   2   0         16.18         18.49        33.30 o                         
  14   2   0          7.28        110.48        92.41 o                         
  15   2   0         18.42        -33.07        48.06 o                         
  16   2   0        188.30        139.71        39.81 o                         
  17   2   0         41.37         22.00        35.08 o                         
  18   2   0          4.96         30.67        40.02 o                         
  19   2   0          2.60         45.97        51.81 o                         
   1   3   0       6270.37       6322.05        28.14 o                         
   2   3   0         27.27         19.33        10.87 o                         
   3   3   0       2481.26       2551.53        23.91 o                         
   4   3   0       1066.45       1093.53        14.68 o                         
   5   3   0        637.49        649.65        19.51 o                         
   6   3   0          0.49          3.84         9.69 o                         
   7   3   0       3197.46       3167.02        39.11 o                         
   8   3   0       1015.58       1026.94        22.47 o                         
   9   3   0       1230.46       1236.08        37.61 o                         
  10   3   0        657.70        677.79        22.09 o                         
  11   3   0          0.26          7.03        50.80 o                         
  12   3   0         83.86         57.93        40.42 o                         
  13   3   0        566.92        491.61        41.16 o                         
  14   3   0         24.19        -32.02        38.83 o                         
  15   3   0         28.01        -61.47        61.47 o                         
  16   3   0        115.57        -64.81        64.81 o                         
  17   3   0          3.03        -70.38        70.38 o                         
  19   3   0          1.10        -32.91        60.67 o                         
   0   4   0         90.14         73.15        14.86 o                         
   1   4   0        838.03        903.55        28.66 o                         
   2   4   0       2265.58       2295.76        17.87 o                         
   3   4   0       4747.26       4677.91        42.21 o                         
   4   4   0       3393.11       3629.42        58.09 o                         
   5   4   0        354.79        313.59        27.30 o                         
   6   4   0        104.43         87.54        12.05 o                         
   7   4   0          7.29         11.98        10.76 o                         
   8   4   0       1484.19       1454.49        22.32 o                         
   9   4   0          0.07         -9.32        16.02 o                         
  10   4   0         48.85         34.60        25.11 o                         
  11   4   0          4.59         14.31        25.13 o                         
  12   4   0       4855.34       5181.94       117.15 o                         
  13   4   0        173.29        123.20        63.75 o                         
  14   4   0         80.25         24.63        61.73 o                         
  15   4   0         13.89        -62.85        62.85 o                         
  16   4   0          0.37        -69.27        69.27 o                         
  17   4   0         20.00        -43.05        71.87 o                         
  18   4   0         59.18        -77.39        77.39 o                         
   1   5   0       1788.56       1736.57        24.89 o                         
   2   5   0         22.08         15.04         9.15 o                         
   3   5   0        902.39        846.67        23.42 o                         
   4   5   0        346.29        354.49        17.21 o                         
   5   5   0       2358.53       2457.26        31.12 o                         
   6   5   0          0.30         -9.62        15.61 o                         
   7   5   0          0.36          7.48        20.13 o                         
   8   5   0        569.52        572.72        30.26 o                         
   9   5   0        262.73        260.92        26.14 o                         
  10   5   0          0.03          0.57        20.16 o                         
  11   5   0        199.60        181.92        29.37 o                         
  12   5   0         70.79         95.50        41.32 o                         
  13   5   0         21.67        -47.35        62.64 o                         
  14   5   0         14.21        -48.20        61.79 o                         
  15   5   0          0.03         29.83        67.31 o                         
  16   5   0         51.65        -69.96        69.96 o                         
  17   5   0         11.23        126.92        66.30 o                         
   0   6   0         50.74         56.70        21.19 o                         
   1   6   0       6255.55       6392.34        81.87 o                         
   2   6   0        202.47        191.67        16.12 o                         
   3   6   0         35.07         30.15        16.29 o                         
   4   6   0        132.94        126.79        30.54 o                         
   5   6   0        248.30        273.89        19.97 o                         
   6   6   0         46.73         34.00        22.82 o                         
   7   6   0        263.55        263.56        26.52 o                         
   8   6   0          0.02         -0.73        24.56 o                         
   9   6   0        126.60        139.23        27.18 o                         
  10   6   0        351.73        325.91        29.20 o                         
  11   6   0         15.81        -14.81        29.78 o                         
  12   6   0        286.33        333.76        78.77 o                         
  13   6   0         68.60        -53.35        58.34 o                         
  14   6   0         37.93        -70.38        70.38 o                         
  15   6   0         26.13         27.76        61.41 o                         
   1   7   0          0.47         -0.52        13.61 o                         
   2   7   0        143.26        130.46        22.67 o                         
   3   7   0         11.15        -19.32        20.13 o                         
   4   7   0         26.58         -5.40        21.81 o                         
   5   7   0          2.72         -8.77        21.45 o                         
   6   7   0         29.71         36.84        24.06 o                         
   7   7   0        110.60         74.98        24.33 o                         
   8   7   0          3.30        -19.45        31.25 o                         
   9   7   0          0.87        -17.23        30.69 o                         
  10   7   0          0.41          8.00        43.31 o                         
  11   7   0         23.01         28.66        55.76 o                         
  12   7   0          0.32         51.61        48.01 o                         
  13   7   0         26.79        -61.84        61.84 o                         
  14   7   0          4.32        -67.52        67.52 o                         
  15   7   0         91.90        -69.69        69.69 o                         
   0   8   0        541.14        633.67        37.84 o                         
   1   8   0        780.38        664.13        36.59 o                         
   2   8   0         60.68         60.02        21.71 o                         
   3   8   0         61.65         67.90        29.06 o                         
   4   8   0        124.19         62.14        21.78 o                         
   5   8   0        114.03         56.48        20.96 o                         
   6   8   0          4.05         20.90        35.96 o                         
   7   8   0         11.93         26.86        42.20 o                         
   8   8   0          2.44          1.86        40.55 o                         
   9   8   0         15.53          0.80        39.28 o                         
  10   8   0          3.29         43.96        40.71 o                         
  11   8   0          0.79         -6.34        75.88 o                         
  12   8   0          0.05        -39.55        39.55 o                         
  13   8   0         34.87        125.38        43.15 o                         
   1   9   0         24.89         -5.41        27.55 o                         
   2   9   0         33.00        -15.30        23.54 o                         
   3   9   0          0.35        -28.46        32.06 o                         
   4   9   0         25.46          3.10        26.44 o                         
   5   9   0          0.24         12.18        28.66 o                         
   6   9   0         21.54         16.22        49.84 o                         
   7   9   0         34.71         41.75        49.52 o                         
   8   9   0          1.30        -41.30        41.30 o                         
   9   9   0          0.80        117.04        40.02 o                         
  10   9   0          1.49        155.69        41.30 o                         
  11   9   0          5.61         55.34        41.99 o                         
  12   9   0          0.08        168.00        72.75 o                         
   0  10   0          4.98        -37.42        37.42 o                         
   1  10   0        102.93         53.48        31.87 o                         
   2  10   0          0.12        -48.73        48.73 o                         
   3  10   0         15.99         29.27        39.94 o                         
   4  10   0          4.39          9.87        41.03 o                         
   5  10   0         15.53        -33.18        37.74 o                         
   6  10   0          5.49         26.17        40.29 o                         
   7  10   0          1.07         -0.58        42.25 o                         
   8  10   0          6.19         -7.33        90.90 o                         
   9  10   0          0.07        -17.33        34.39 o                         
  10  10   0          0.06         12.12        36.10 o                         
   1  11   0          0.00        -27.89        28.32 o                         
   2  11   0         10.16        -11.69        29.76 o                         
   3  11   0          0.10         51.48        31.47 o                         
   4  11   0          0.83        -28.35        41.93 o                         
   5  11   0          4.86        -15.02        44.00 o                         
   6  11   0          7.36         24.36        45.91 o                         
 -19   0   1          0.25         81.00        53.08 o                         
 -17   0   1        400.32        384.14        39.07 o                         
 -15   0   1        265.68        344.23        61.89 o                         
 -11   0   1         21.32          7.75        41.03 o                         
  -9   0   1          3.87         -8.28        41.14 o                         
  -7   0   1        612.49        583.73        40.77 o                         
  -5   0   1       8866.06       8662.01        76.54 o                         
  -3   0   1       1025.32        839.95        27.39 o                         
   3   0   1      32045.74      32863.44       116.94 o                         
   5   0   1      10321.51      10340.26       110.81 o                         
   7   0   1       3862.83       4030.70        84.11 o                         
   9   0   1      24640.09      25832.06       108.88 o                         
  11   0   1          8.27        -42.62        42.62 o                         
  13   0   1          0.04         26.43        44.22 o                         
  15   0   1          3.19         54.83        53.29 o                         
  17   0   1        232.45        163.49        59.77 o                         
  19   0   1          0.88         61.41        64.55 o                         
 -19   1   1          2.95         50.46        40.20 o                         
 -18   1   1          6.96         34.66        52.31 o                         
 -17   1   1        210.32        163.02        43.26 o                         
 -16   1   1        401.97        382.74        51.59 o                         
 -15   1   1         42.77        -27.23        38.60 o                         
 -14   1   1          0.00        -35.41        35.41 o                         
 -13   1   1         51.36         22.26        34.36 o                         
 -12   1   1         18.11        -14.77        31.43 o                         
 -11   1   1         10.87        -18.37        18.37 o                         
 -10   1   1        224.18        203.65        23.10 o                         
  -9   1   1        935.11        954.57        27.29 o                         
  -8   1   1        180.09        168.03        19.96 o                         
  -7   1   1        533.44        519.64        16.61 o                         
  -6   1   1        472.10        488.62        14.98 o                         
  -5   1   1       3596.09       3552.39        38.22 o                         
  -4   1   1          0.55         -1.90         9.35 o                         
  -3   1   1       3589.91       3133.54        23.19 o                         
  -2   1   1        514.53        498.34       162.64 o                         
   2   1   1        907.31        932.53        11.93 o                         
   3   1   1       9381.60       9391.08        62.72 o                         
   4   1   1        320.80        279.51        20.69 o                         
   5   1   1       3235.72       3217.87        25.14 o                         
   6   1   1        407.01        429.09         9.88 o                         
   7   1   1       9490.97      10063.91        37.13 o                         
   8   1   1         35.82         33.31        10.05 o                         
   9   1   1         49.79         40.80        16.23 o                         
  10   1   1        197.96        189.66        18.61 o                         
  11   1   1          9.64        -14.62        20.63 o                         
  12   1   1          1.64        -32.91        32.91 o                         
  13   1   1         49.07         60.98        39.68 o                         
  14   1   1         29.78         32.73        36.04 o                         
  15   1   1          1.01        -21.01        35.49 o                         
  16   1   1         52.69         37.93        39.24 o                         
  17   1   1       1035.59        917.52        51.23 o                         
  18   1   1          0.04        -24.31        40.53 o                         
  19   1   1          0.51        -51.95        59.00 o                         
 -18   2   1          8.47        -37.68        88.09 o                         
 -17   2   1          7.15         88.14        39.19 o                         
 -16   2   1         33.96          3.41        39.71 o                         
 -15   2   1          2.00        -34.62        34.62 o                         
 -14   2   1        163.55        138.99        36.09 o                         
 -13   2   1          3.98         -6.34        53.66 o                         
 -12   2   1        468.28        503.11        35.72 o                         
 -11   2   1        106.27         86.74        22.13 o                         
 -10   2   1         51.18         46.32        20.42 o                         
  -9   2   1       2066.13       2064.86        27.43 o                         
  -8   2   1       2263.80       2458.64        31.99 o                         
  -7   2   1        108.43        111.51        19.61 o                         
  -6   2   1        240.78        226.57        12.49 o                         
  -5   2   1        248.52        222.47        11.86 o                         
  -4   2   1        714.01        673.70        14.85 o                         
  -3   2   1          5.05          2.91        15.11 o                         
  -2   2   1       4569.23       4458.76        44.85 o                         
  -1   2   1       7472.16       6692.02        31.59 o                         
   0   2   1      83010.20      81369.17       242.13 o                         
   1   2   1      13995.93      13205.45       243.54 o                         
   2   2   1       3294.79       3068.20        42.23 o                         
   3   2   1       2898.74       3081.43        24.53 o                         
   4   2   1       7516.03       7227.35        31.12 o                         
   5   2   1       1734.75       1585.01        15.26 o                         
   6   2   1        487.89        482.47        13.08 o                         
   7   2   1        134.16        153.77        11.87 o                         
   8   2   1        802.01        848.90        21.44 o                         
   9   2   1       1237.13       1293.42        25.44 o                         
  10   2   1         30.80         54.18        18.09 o                         
  11   2   1        111.34         78.66        19.56 o                         
  12   2   1         20.95         23.02        34.53 o                         
  13   2   1          2.69        -35.34        42.86 o                         
  14   2   1         12.88        -44.27        57.67 o                         
  15   2   1         31.23         -5.32        35.69 o                         
  16   2   1          7.69          5.79        45.41 o                         
  17   2   1         36.31         19.94        34.53 o                         
  18   2   1         37.52         79.83        39.41 o                         
  19   2   1          6.43        -54.89        54.89 o                         
 -17   3   1         59.23         10.62        60.09 o                         
 -16   3   1         68.27        -20.01        66.30 o                         
 -15   3   1         97.56         20.06        61.63 o                         
 -14   3   1          1.53        -28.08        62.37 o                         
 -13   3   1         12.62        -23.98        65.63 o                         
 -12   3   1          0.45        -31.40        31.40 o                         
 -11   3   1         23.90         27.35        17.10 o                         
 -10   3   1        347.48        365.16        21.06 o                         
  -9   3   1          4.80         -9.23        16.27 o                         
  -8   3   1       3193.76       3138.83        33.80 o                         
  -7   3   1       1109.15       1062.00        25.01 o                         
  -6   3   1       2905.05       2868.72        25.17 o                         
  -5   3   1       7887.37       7875.49        52.34 o                         
  -4   3   1       1973.96       1918.77        22.63 o                         
  -3   3   1        215.98        192.48        10.65 o                         
  -2   3   1       2309.06       2339.85        22.52 o                         
  -1   3   1      32630.89      32709.13       130.30 o                         
   0   3   1      31118.32      31083.81        94.17 o                         
   1   3   1       2713.70       2752.65        23.19 o                         
   2   3   1       1819.68       1879.96        21.04 o                         
   3   3   1        440.44        466.35        15.46 o                         
   4   3   1          0.70         -3.70        12.49 o                         
   5   3   1        530.42        550.47        14.40 o                         
   6   3   1          4.78         10.12        11.86 o                         
   7   3   1        104.68        109.83         9.56 o                         
   8   3   1        432.37        441.93        19.24 o                         
   9   3   1        135.73         99.91        21.01 o                         
  10   3   1         25.71          5.64        22.14 o                         
  11   3   1         85.20         75.73        23.78 o                         
  12   3   1         11.33          3.24        33.76 o                         
  13   3   1       1060.93        981.21        43.36 o                         
  14   3   1         34.25        -14.65        34.47 o                         
  15   3   1         28.60        -60.99        60.99 o                         
  16   3   1         22.40          8.39        63.22 o                         
  17   3   1          1.04        -19.11        56.27 o                         
  18   3   1          0.33        -14.33        60.78 o                         
 -18   4   1         10.50        -57.33        71.02 o                         
 -17   4   1         11.42        -61.26        71.02 o                         
 -16   4   1         76.64         56.74        65.66 o                         
 -15   4   1        263.36        205.21        65.08 o                         
 -14   4   1          7.80        -21.18        62.53 o                         
 -13   4   1        882.69        894.83        74.26 o                         
 -12   4   1         73.81         89.38        35.70 o                         
 -11   4   1         61.47         73.63        62.34 o                         
 -10   4   1        112.34        125.11        19.41 o                         
  -9   4   1        681.92        794.07        41.89 o                         
  -8   4   1         36.92         39.11        15.63 o                         
  -7   4   1         18.90         19.63        12.28 o                         
  -6   4   1        583.18        522.89        15.64 o                         
  -5   4   1       2424.05       2563.37        42.64 o                         
  -4   4   1        136.55        119.33        20.92 o                         
  -3   4   1        217.12        207.10        13.32 o                         
  -2   4   1         12.64          0.85         9.19 o                         
  -1   4   1          1.68         -9.73         9.73 o                         
   0   4   1         27.83         25.02         8.83 o                         
   1   4   1      11299.26      10882.84        47.29 o                         
   2   4   1          0.80          3.45        14.32 o                         
   3   4   1        781.11        785.56        20.11 o                         
   4   4   1       3824.77       3997.10        47.92 o                         
   5   4   1       1707.14       1817.07        30.45 o                         
   6   4   1        288.85        277.13        12.16 o                         
   7   4   1        727.54        851.44        16.10 o                         
   8   4   1        103.65        161.18        34.29 o                         
   9   4   1         65.83        100.99        20.78 o                         
  10   4   1        607.05        616.37        41.22 o                         
  11   4   1        156.96        256.94        79.04 o                         
  12   4   1          3.19        -31.13        38.67 o                         
  13   4   1        245.24        201.12        65.71 o                         
  14   4   1        508.82        383.56        69.00 o                         
  15   4   1          0.05        -16.93        67.47 o                         
  16   4   1          0.05        -65.50        65.50 o                         
  18   4   1         11.23         35.27        41.28 o                         
 -17   5   1          4.04         42.15        71.39 o                         
 -15   5   1         17.97        -49.26        63.59 o                         
 -14   5   1          0.10        -51.49        63.17 o                         
 -13   5   1          0.02         40.29        63.75 o                         
 -12   5   1       1284.69       1227.51        54.65 o                         
 -11   5   1        535.30        463.50        42.57 o                         
 -10   5   1         18.44         33.84        26.28 o                         
  -9   5   1         29.47         45.09        34.51 o                         
  -8   5   1       1074.99       1185.15        49.55 o                         
  -7   5   1        266.17        273.48        24.23 o                         
  -6   5   1         11.30          7.35        19.99 o                         
  -5   5   1       1793.81       1965.16        53.26 o                         
  -4   5   1        962.98        969.94        33.96 o                         
  -3   5   1        154.61        155.66        14.72 o                         
  -2   5   1        186.07        199.57        11.58 o                         
  -1   5   1       3539.99       3338.97        29.52 o                         
   0   5   1       8161.28       7751.34        70.80 o                         
   1   5   1        158.97        185.53        16.73 o                         
   2   5   1       3073.34       3103.99        43.82 o                         
   3   5   1        475.86        467.43        23.51 o                         
   4   5   1          0.01          4.97        16.31 o                         
   5   5   1         47.57         55.36        17.46 o                         
   6   5   1        405.74        349.18        19.29 o                         
   7   5   1        384.70        450.05        20.48 o                         
   8   5   1          7.86         -6.80        22.88 o                         
   9   5   1         22.93         32.94        23.13 o                         
  10   5   1         77.77        107.16        23.83 o                         
  11   5   1          0.55        -37.62        37.62 o                         
  12   5   1        344.02        279.02        44.10 o                         
  13   5   1        590.06        448.05        69.38 o                         
  14   5   1         10.10        -62.21        62.21 o                         
  15   5   1          0.23        -68.63        68.63 o                         
  16   5   1         31.77        -67.52        67.52 o                         
 -17   6   1          0.82        -73.30        73.30 o                         
 -16   6   1         19.98         12.05        69.91 o                         
 -15   6   1          0.11        -44.22        65.93 o                         
 -14   6   1          0.31        -63.80        63.80 o                         
 -13   6   1          9.63         36.91        49.34 o                         
 -12   6   1        286.86        246.39        74.31 o                         
 -11   6   1         70.19        106.07        32.70 o                         
 -10   6   1          0.84          7.54        30.00 o                         
  -9   6   1         63.61         81.28        30.13 o                         
  -8   6   1         47.41         48.77        39.89 o                         
  -7   6   1          0.06         31.73        22.61 o                         
  -6   6   1        655.24        729.45        37.47 o                         
  -5   6   1        440.32        407.32        26.83 o                         
  -4   6   1        364.58        409.95        19.89 o                         
  -3   6   1        648.31        635.08        18.42 o                         
  -2   6   1          4.17          6.45        14.39 o                         
  -1   6   1        575.04        482.32        15.69 o                         
   0   6   1       1007.10       1014.38        20.73 o                         
   1   6   1        263.08        297.34        19.00 o                         
   2   6   1        544.67        556.44        20.76 o                         
   3   6   1         81.46         81.78        17.20 o                         
   4   6   1        278.86        321.78        21.11 o                         
   5   6   1         10.63        -10.84        18.08 o                         
   6   6   1         44.66         40.92        18.50 o                         
   7   6   1         65.65         77.08        23.75 o                         
   8   6   1        261.90        323.91        29.74 o                         
   9   6   1        116.41        147.50        39.93 o                         
  10   6   1        425.58        460.64        31.15 o                         
  11   6   1         37.86          6.57        23.50 o                         
  12   6   1        431.83        270.55        61.20 o                         
  13   6   1          6.11        -59.98        59.98 o                         
  14   6   1         57.47        -13.75        68.37 o                         
 -14   7   1          0.15         35.42        87.05 o                         
 -13   7   1         10.28         16.37        35.64 o                         
 -12   7   1          5.42         -0.56        79.91 o                         
 -11   7   1          1.52          1.30        28.28 o                         
 -10   7   1          6.80         31.03        27.46 o                         
  -9   7   1         17.66         15.47        42.92 o                         
  -8   7   1        173.96        162.01        31.79 o                         
  -7   7   1         10.91         69.49        90.29 o                         
  -6   7   1          0.08         34.82        65.42 o                         
  -5   7   1         14.14         -3.91        21.21 o                         
  -4   7   1         39.78         36.05        18.77 o                         
  -3   7   1        177.52        168.44        21.48 o                         
  -2   7   1         61.03         80.08        19.86 o                         
  -1   7   1          0.19         17.05        28.35 o                         
   0   7   1         49.87         36.51        23.15 o                         
   1   7   1          3.05         12.97        18.49 o                         
   2   7   1        554.86        546.58        23.55 o                         
   3   7   1          5.06          0.18        24.62 o                         
   4   7   1         59.72         37.21        22.59 o                         
   5   7   1          2.72        -17.29        22.26 o                         
   6   7   1          0.00        -19.01        27.70 o                         
   7   7   1        100.96         90.55        28.94 o                         
   8   7   1        378.13        388.71        38.48 o                         
   9   7   1          0.05        -29.24        29.24 o                         
  10   7   1         33.22         60.42        61.23 o                         
  11   7   1          0.78         20.85       118.10 o                         
  12   7   1          5.59        -40.24        59.87 o                         
  14   7   1          0.04        -66.62        66.62 o                         
  15   7   1          0.96        -57.22        57.22 o                         
 -14   8   1          0.95        120.23        47.19 o                         
 -13   8   1          0.47         47.76        74.15 o                         
 -12   8   1          1.67         43.77        34.79 o                         
 -11   8   1          7.49         19.28        33.35 o                         
 -10   8   1         88.04         76.29        31.69 o                         
  -9   8   1         42.36         41.46        40.34 o                         
  -8   8   1        369.07        352.19        48.83 o                         
  -7   8   1         69.72        -17.20        43.05 o                         
  -6   8   1        138.06         81.32        37.42 o                         
  -5   8   1          1.20        -23.27        23.27 o                         
  -4   8   1         40.36         -4.61        22.07 o                         
  -3   8   1         16.13        -35.78        35.78 o                         
  -2   8   1         16.84         11.66        25.22 o                         
  -1   8   1         13.32         -1.47        24.67 o                         
   0   8   1          1.16         -6.08        25.04 o                         
   1   8   1        185.45        124.24        26.82 o                         
   2   8   1          0.18        -11.29        29.38 o                         
   3   8   1         93.98         66.92        30.38 o                         
   4   8   1          0.38        -12.96        22.61 o                         
   5   8   1          0.86          7.99        23.39 o                         
   6   8   1         31.22         69.27        39.86 o                         
   7   8   1          0.48         21.12        37.98 o                         
   8   8   1          5.76         51.42        46.29 o                         
   9   8   1          0.00        -28.48        33.65 o                         
  10   8   1         31.79         93.37        40.98 o                         
  11   8   1         14.56         49.84       114.68 o                         
  12   8   1         40.25         33.60        46.98 o                         
  13   8   1          0.78        108.92        54.67 o                         
  14   8   1          0.06        -60.30        60.30 o                         
 -12   9   1          1.90        158.82        48.30 o                         
 -11   9   1          0.82         23.78        45.28 o                         
 -10   9   1         20.59         -0.90        41.24 o                         
  -9   9   1          7.79         37.37        40.82 o                         
  -8   9   1         74.65        209.24        47.45 o                         
  -7   9   1         39.06         47.19        41.88 o                         
  -6   9   1         72.16         73.41        41.24 o                         
  -5   9   1         30.49         17.57        39.81 o                         
  -4   9   1         34.77         13.89        26.52 o                         
  -3   9   1          1.25        -21.27        26.99 o                         
  -2   9   1         39.71        -15.62        60.27 o                         
  -1   9   1         15.28        -13.80        27.15 o                         
   0   9   1          0.51         -3.12        22.30 o                         
   1   9   1        104.29         60.18        35.24 o                         
   2   9   1         10.95        -12.73        24.87 o                         
   3   9   1         24.08          9.25        24.81 o                         
   4   9   1         37.28         25.73        26.61 o                         
   5   9   1          9.55          3.28        24.60 o                         
   6   9   1         15.94        -20.48        28.24 o                         
   7   9   1         73.93         54.98        28.31 o                         
   8   9   1         13.57         33.81        30.45 o                         
   9   9   1         27.35         33.10        29.61 o                         
  10   9   1          2.43         52.31        37.74 o                         
  11   9   1          1.55         43.03        54.01 o                         
  12   9   1          3.36         72.88        54.41 o                         
 -10  10   1          3.46         72.32        36.90 o                         
  -9  10   1          7.58         72.52        41.68 o                         
  -8  10   1         24.60         80.44        34.37 o                         
  -7  10   1          1.05        132.22        42.46 o                         
  -6  10   1          7.56        169.11        39.65 o                         
  -5  10   1         16.92         -3.24        38.01 o                         
  -4  10   1          4.64         25.90        43.21 o                         
  -3  10   1          8.76         73.28        24.74 o                         
  -2  10   1        107.88         58.07        26.31 o                         
  -1  10   1          9.18        -33.81        33.81 o                         
   0  10   1        112.62         62.64        36.71 o                         
   1  10   1          0.40        -30.22        30.22 o                         
   2  10   1          3.23        -34.14        52.23 o                         
   3  10   1          6.95        -12.55        25.67 o                         
   4  10   1         29.32         20.12        43.15 o                         
   5  10   1          0.22         10.46        40.34 o                         
   6  10   1          1.87         10.93        42.25 o                         
   7  10   1          1.47         74.10        42.73 o                         
   8  10   1         18.87        116.70        33.33 o                         
   9  10   1          4.19          1.18       117.76 o                         
  10  10   1          1.88         84.94       118.13 o                         
  -6  11   1          9.96        -44.43        44.43 o                         
  -5  11   1          4.27        -43.79        43.79 o                         
  -4  11   1         16.11         82.06        45.54 o                         
  -3  11   1          0.46          8.26        31.81 o                         
  -2  11   1          1.46         -7.52        29.50 o                         
  -1  11   1         12.06         -9.28        30.99 o                         
   0  11   1         17.90         24.16        44.69 o                         
   1  11   1         21.63         31.08        56.50 o                         
   2  11   1          0.13         48.57        30.52 o                         
   3  11   1         10.78         33.63        33.99 o                         
   4  11   1          2.16        242.74        45.91 o                         
   5  11   1          0.02        -44.16        44.16 o                         
   6  11   1          0.26        224.42        47.45 o                         
 -20   0   2          4.69          7.91        53.40 o                         
 -18   0   2         47.76         39.01        59.18 o                         
 -16   0   2       1807.84       1643.59        84.61 o                         
 -14   0   2         97.26         36.09        50.32 o                         
 -12   0   2        622.95        587.87        53.03 o                         
 -10   0   2        165.00        167.20        41.19 o                         
  -8   0   2        424.56        463.98        38.43 o                         
  -6   0   2       1214.81       1125.57        40.50 o                         
  -4   0   2         50.11         30.52        27.92 o                         
  -2   0   2        421.45        610.22        15.77 o                         
   2   0   2       4162.10       3143.87      1128.36 o                         
   4   0   2       5759.10       5866.63        43.71 o                         
   6   0   2       1585.86       1620.57        29.32 o                         
   8   0   2      12746.52      13350.27        98.60 o                         
  10   0   2        282.18        292.01        24.94 o                         
  12   0   2         62.75         53.88        42.62 o                         
  14   0   2        196.27        219.33        53.40 o                         
  16   0   2        117.14         91.19        55.36 o                         
  18   0   2         60.02        127.71        63.27 o                         
 -19   1   2          1.35        -78.28        92.65 o                         
 -18   1   2          0.38        -29.13        35.68 o                         
 -17   1   2         92.20        -13.62        90.05 o                         
 -16   1   2        751.46        632.98       103.35 o                         
 -15   1   2         70.90          7.80        39.58 o                         
 -14   1   2        111.89         16.03        35.47 o                         
 -13   1   2          6.41        -34.92        34.92 o                         
 -12   1   2         79.49         76.28        32.41 o                         
 -11   1   2         89.44         91.95        22.62 o                         
 -10   1   2       1070.01       1166.44        30.04 o                         
  -9   1   2        353.11        372.08        15.21 o                         
  -8   1   2        104.57        110.33        19.71 o                         
  -7   1   2        368.67        411.79        14.40 o                         
  -6   1   2          3.22          5.28        10.93 o                         
  -5   1   2        375.46        368.81        12.60 o                         
  -4   1   2       2406.22       2388.05        18.02 o                         
  -3   1   2         14.08         14.33        12.21 o                         
  -2   1   2         19.68         14.76        21.44 o                         
  -1   1   2         13.27          6.58        17.57 o                         
   1   1   2        734.64        659.69        24.74 o                         
   2   1   2       2831.64       2823.75        27.02 o                         
   3   1   2       2768.14       2692.56        25.70 o                         
   4   1   2        908.30        847.40        13.60 o                         
   5   1   2         59.89         58.79         8.99 o                         
   6   1   2        573.15        623.14        11.46 o                         
   7   1   2         67.98         90.57         9.46 o                         
   8   1   2          0.05         12.60         9.34 o                         
   9   1   2          5.09          3.37         9.58 o                         
  10   1   2        416.41        477.28        20.63 o                         
  11   1   2          0.01        -20.68        20.68 o                         
  12   1   2         22.32         32.65        19.72 o                         
  13   1   2         18.55          4.40        34.79 o                         
  14   1   2        116.53        112.88        36.33 o                         
  15   1   2          8.53        -12.80        40.82 o                         
  16   1   2        240.39        203.88        29.94 o                         
  17   1   2        102.28        137.83        43.45 o                         
  18   1   2          0.12         26.47        38.62 o                         
  19   1   2          0.41         15.62        44.34 o                         
 -19   2   2          0.37        -71.77        71.77 o                         
 -17   2   2         17.15        -11.46        80.26 o                         
 -16   2   2        100.92         79.69        36.83 o                         
 -15   2   2         30.08         16.89        35.79 o                         
 -14   2   2          2.81          1.14        33.78 o                         
 -13   2   2        350.96        299.75        37.62 o                         
 -12   2   2        579.44        602.69        37.52 o                         
 -11   2   2          4.43         23.45        27.49 o                         
 -10   2   2        507.38        495.81        18.20 o                         
  -9   2   2        342.65        352.50        17.31 o                         
  -8   2   2        499.18        513.97        20.65 o                         
  -7   2   2       1059.46       1086.07        30.20 o                         
  -6   2   2       2783.15       2627.89        25.00 o                         
  -5   2   2       3528.15       3561.43        31.93 o                         
  -4   2   2       1110.66        821.85       166.16 o                         
  -3   2   2       1259.09        947.62       252.50 o                         
  -2   2   2       1590.47       1512.04        18.69 o                         
  -1   2   2        140.12        132.57        15.37 o                         
   0   2   2      29202.47      29037.11        96.99 o                         
   1   2   2      35623.33      35838.79        64.74 o                         
   2   2   2        479.35        466.86        14.54 o                         
   3   2   2         80.70         73.26        11.02 o                         
   4   2   2        710.27        680.38        11.98 o                         
   5   2   2       2696.72       2772.49        32.67 o                         
   6   2   2       1481.05       1449.53        16.66 o                         
   7   2   2          7.80         12.79         9.27 o                         
   8   2   2       1556.04       1511.57        17.32 o                         
   9   2   2        601.85        663.76        17.58 o                         
  10   2   2         89.12         93.76        20.12 o                         
  11   2   2         29.81         41.82        19.72 o                         
  12   2   2        133.21        126.49        25.96 o                         
  13   2   2          1.65         -8.23        35.11 o                         
  14   2   2         59.47         17.81        34.38 o                         
  15   2   2        115.46        119.56        36.13 o                         
  16   2   2         38.98         52.88        29.97 o                         
  17   2   2          3.56         -5.99        28.77 o                         
  18   2   2         15.66        102.94        41.80 o                         
  19   2   2          7.97        -55.04        55.04 o                         
 -19   3   2          0.05        -66.72        66.72 o                         
 -18   3   2          2.53        -53.40        68.47 o                         
 -17   3   2         25.58         61.20        64.17 o                         
 -16   3   2          9.84         22.93        60.35 o                         
 -15   3   2         32.45         16.56        56.69 o                         
 -14   3   2         14.39          8.07        59.82 o                         
 -13   3   2        427.84        450.24        36.85 o                         
 -12   3   2       1209.34       1249.63        44.36 o                         
 -11   3   2          0.10        -15.51        22.21 o                         
 -10   3   2         21.07         21.00        19.22 o                         
  -9   3   2          3.29         -1.39        13.96 o                         
  -8   3   2          9.95          7.83        14.12 o                         
  -7   3   2         11.27          8.74         6.92 o                         
  -6   3   2       1216.67       1209.66        15.28 o                         
  -5   3   2       1675.86       1701.23        17.75 o                         
  -4   3   2        154.34        154.33        10.63 o                         
  -3   3   2          1.04         -5.31        10.61 o                         
  -2   3   2       3547.90       3550.92        25.61 o                         
  -1   3   2        561.39        518.57        13.08 o                         
   0   3   2        975.89        944.27        15.03 o                         
   1   3   2       4676.94       4637.55        34.16 o                         
   2   3   2      11922.46      11736.47        53.46 o                         
   3   3   2       3954.30       4078.30        41.44 o                         
   4   3   2       1480.59       1556.53        18.61 o                         
   5   3   2       2988.96       3186.94        22.20 o                         
   6   3   2          3.52         -0.94        10.76 o                         
   7   3   2         14.02         17.27        14.75 o                         
   8   3   2        329.65        341.11        22.82 o                         
   9   3   2        438.59        494.88        26.05 o                         
  10   3   2          3.76         14.84        46.20 o                         
  11   3   2        480.27        526.81        41.60 o                         
  12   3   2        951.08        894.88        52.80 o                         
  13   3   2         17.41        -36.76        36.76 o                         
  14   3   2         12.18         14.45        38.40 o                         
  15   3   2         20.33        -54.94        54.94 o                         
  16   3   2         10.51         -5.73        57.06 o                         
  17   3   2         13.77         -2.89        90.85 o                         
  18   3   2         26.30        -27.44        37.93 o                         
 -18   4   2          6.58        -68.47        68.47 o                         
 -17   4   2          4.69        -34.18        71.61 o                         
 -16   4   2          0.64        -70.38        70.38 o                         
 -15   4   2          1.18        -52.07        64.71 o                         
 -14   4   2        128.24        112.00        60.67 o                         
 -13   4   2       1595.66       1544.86        80.79 o                         
 -12   4   2         54.46         87.14        26.95 o                         
 -11   4   2        603.77        655.25        66.03 o                         
 -10   4   2          9.01         24.73        23.40 o                         
  -9   4   2        236.32        227.98        42.15 o                         
  -8   4   2         15.89          3.72        28.49 o                         
  -7   4   2       3070.26       3072.45        34.96 o                         
  -6   4   2        833.90        807.95        12.11 o                         
  -5   4   2        399.96        371.78        13.49 o                         
  -4   4   2       6379.82       6883.47        43.46 o                         
  -3   4   2         63.81         76.75        12.77 o                         
  -2   4   2        140.01        130.18        13.17 o                         
  -1   4   2        377.31        323.07        11.96 o                         
   0   4   2       2209.72       2110.32        21.86 o                         
   1   4   2        529.30        527.45        21.17 o                         
   2   4   2       1774.47       1808.02        22.00 o                         
   3   4   2        225.98        228.68        16.56 o                         
   4   4   2       1511.88       1511.42        24.86 o                         
   5   4   2          2.82        -18.44        19.26 o                         
   6   4   2          2.99         15.83        12.36 o                         
   7   4   2          5.95         28.10        13.04 o                         
   8   4   2          0.74          8.07        18.20 o                         
   9   4   2         75.25         39.30        22.47 o                         
  10   4   2        683.17        689.21        30.33 o                         
  11   4   2         94.57         69.20        78.27 o                         
  12   4   2        224.04        237.99       199.61 o                         
  13   4   2         45.12        -27.06        42.89 o                         
  14   4   2         15.77        -62.00        62.00 o                         
  15   4   2         12.03        -58.71        58.71 o                         
  16   4   2         69.38         52.13        63.91 o                         
  17   4   2         95.81         80.72        36.24 o                         
  18   4   2          0.19        -43.71        43.71 o                         
 -18   5   2          3.99        -73.99        73.99 o                         
 -17   5   2          8.16        -13.43        63.33 o                         
 -16   5   2          2.84        -46.18        70.49 o                         
 -15   5   2        159.86         92.31        65.08 o                         
 -14   5   2          3.50        -62.32        62.32 o                         
 -13   5   2          4.24         41.85        53.37 o                         
 -12   5   2        841.09        767.32        68.98 o                         
 -11   5   2         52.71         68.87        28.86 o                         
 -10   5   2         49.65         88.09        36.20 o                         
  -9   5   2        163.61        184.31        23.65 o                         
  -8   5   2         13.18          7.08        19.91 o                         
  -7   5   2         31.17         -4.23        24.31 o                         
  -6   5   2        877.58        819.71        49.66 o                         
  -5   5   2        101.25         96.89        15.08 o                         
  -4   5   2        831.86        890.41        20.56 o                         
  -3   5   2       1417.88       1421.71        23.35 o                         
  -2   5   2          0.67        -14.63        14.63 o                         
  -1   5   2        726.18        647.19        16.03 o                         
   0   5   2        684.30        637.54        25.83 o                         
   1   5   2         51.77         28.42        10.85 o                         
   2   5   2       1380.59       1387.68        21.59 o                         
   3   5   2         80.16        106.84        18.33 o                         
   4   5   2        104.25         78.43        17.34 o                         
   5   5   2         56.33         47.39        17.69 o                         
   6   5   2        115.99        147.42        24.72 o                         
   7   5   2          4.48          0.61        22.93 o                         
   8   5   2        382.49        459.57        47.18 o                         
   9   5   2        410.70        457.64        38.83 o                         
  10   5   2        330.88        338.81        41.75 o                         
  11   5   2         14.10        -25.21        37.19 o                         
  12   5   2        673.42        750.23        48.08 o                         
  13   5   2        116.40         61.54        68.37 o                         
  14   5   2        100.95        -37.95        65.71 o                         
  15   5   2         12.23        -61.26        61.26 o                         
  16   5   2         12.88         14.65        33.67 o                         
  17   5   2          7.68         -8.58        37.80 o                         
 -17   6   2         21.35         16.51        76.28 o                         
 -16   6   2          0.09        -66.56        66.56 o                         
 -15   6   2          1.72        -63.86        63.86 o                         
 -14   6   2          0.80         26.86        68.79 o                         
 -13   6   2          6.21         18.12        50.69 o                         
 -12   6   2         14.90         38.26        32.66 o                         
 -11   6   2        192.52        177.46        31.78 o                         
 -10   6   2         31.24         58.24        29.99 o                         
  -9   6   2        141.72        171.66        45.41 o                         
  -8   6   2        279.95        298.59        36.92 o                         
  -7   6   2         52.81         64.62        27.23 o                         
  -6   6   2          1.27         -7.63        17.53 o                         
  -5   6   2        165.69        178.63        43.59 o                         
  -4   6   2         52.21         30.27        23.63 o                         
  -3   6   2         50.69         39.03        16.20 o                         
  -2   6   2          6.31        -15.48        15.48 o                         
  -1   6   2       1148.22       1172.24        27.90 o                         
   0   6   2         55.57         29.53        16.20 o                         
   1   6   2          8.69         -3.59        16.33 o                         
   2   6   2        112.80         97.36        15.30 o                         
   3   6   2        702.93        772.56        20.48 o                         
   4   6   2          5.57        -15.36        15.36 o                         
   5   6   2          0.01        -15.09        18.12 o                         
   6   6   2          0.33        -17.76        17.89 o                         
   7   6   2         38.52         35.65        22.62 o                         
   8   6   2         21.91         17.86        24.59 o                         
   9   6   2         67.54         83.99        45.17 o                         
  10   6   2          8.95         12.62        40.08 o                         
  11   6   2         49.42          5.61        43.10 o                         
  12   6   2         98.34          7.78        55.84 o                         
  13   6   2         15.51        -43.76        43.76 o                         
  14   6   2         13.56        -40.53        40.53 o                         
  15   6   2          0.46        -32.24        39.04 o                         
  16   6   2          8.72        -34.03        39.84 o                         
 -15   7   2         10.09        -68.63        68.63 o                         
 -14   7   2          5.98         23.99        73.78 o                         
 -13   7   2          0.66         -5.30        31.70 o                         
 -12   7   2          1.78         39.83        32.36 o                         
 -11   7   2         12.77        -14.70        47.32 o                         
 -10   7   2          9.10         44.93        28.99 o                         
  -9   7   2         45.29         43.38        27.18 o                         
  -8   7   2          0.04        102.17        78.67 o                         
  -7   7   2         31.83         36.87        41.30 o                         
  -6   7   2         43.76         60.37        32.35 o                         
  -5   7   2         33.12         35.54        20.01 o                         
  -4   7   2         14.57         -2.04        21.07 o                         
  -3   7   2         58.29         55.92        31.90 o                         
  -2   7   2          9.87         12.39        20.46 o                         
  -1   7   2        298.16        282.78        23.49 o                         
   0   7   2         16.52         -0.67        21.55 o                         
   1   7   2        381.72        375.00        26.28 o                         
   2   7   2          1.55          7.01        15.39 o                         
   3   7   2        152.56        141.83        24.83 o                         
   4   7   2          0.51         -6.05        18.33 o                         
   5   7   2         36.84         46.03        18.96 o                         
   6   7   2         10.57         27.19        26.03 o                         
   7   7   2          1.78        -21.06        21.06 o                         
   8   7   2          4.00        -27.93        43.58 o                         
   9   7   2         12.07          1.78        42.08 o                         
  10   7   2         53.10         54.47        27.23 o                         
  11   7   2          0.40         -3.22        29.71 o                         
  12   7   2          1.63          2.98        42.84 o                         
  13   7   2         25.38        -15.64        71.90 o                         
  14   7   2          5.18        -52.02        52.02 o                         
  15   7   2          1.90         11.21        47.40 o                         
 -14   8   2          0.44         22.74        78.16 o                         
 -13   8   2         13.04         20.10       110.78 o                         
 -12   8   2          3.23         60.56        66.40 o                         
 -11   8   2          2.03        -31.01        31.01 o                         
 -10   8   2          0.25         59.17        56.61 o                         
  -9   8   2        107.00        100.05        33.71 o                         
  -8   8   2         14.29        -13.59        39.76 o                         
  -7   8   2        113.55         37.53        42.62 o                         
  -6   8   2         13.37        -20.17        35.94 o                         
  -5   8   2         42.19         61.07        34.21 o                         
  -4   8   2         12.20          0.18        26.81 o                         
  -3   8   2         16.22        -20.58        25.31 o                         
  -2   8   2        351.45        242.52        29.08 o                         
  -1   8   2       2841.21       2978.11        72.52 o                         
   0   8   2        576.07        563.58        32.13 o                         
   1   8   2        636.48        702.32        49.48 o                         
   2   8   2         17.07         -4.37        41.82 o                         
   3   8   2         82.58         74.49        26.31 o                         
   4   8   2         22.35          2.82        19.93 o                         
   5   8   2          0.51        -23.66        23.66 o                         
   6   8   2          0.03          5.64        24.65 o                         
   7   8   2         62.65         86.43        30.39 o                         
   8   8   2          1.20         14.41        24.74 o                         
   9   8   2         24.76         28.51        25.60 o                         
  10   8   2          3.98        -25.18        25.18 o                         
  11   8   2          0.85        -31.53        31.57 o                         
  12   8   2          1.01        -16.56        45.07 o                         
  13   8   2          0.13          1.22        48.52 o                         
 -12   9   2         12.69        144.80        50.37 o                         
 -11   9   2          0.96         14.07        45.76 o                         
 -10   9   2          1.87         -3.87        41.08 o                         
  -9   9   2          6.47        -37.74        37.74 o                         
  -8   9   2         18.45         18.53        41.67 o                         
  -7   9   2          2.70        -41.14        41.14 o                         
  -6   9   2         25.07        -15.87        38.75 o                         
  -5   9   2          0.90        -19.37        39.12 o                         
  -4   9   2          2.65        -39.60        39.60 o                         
  -3   9   2         58.99         32.69        39.41 o                         
  -2   9   2          3.97        -11.52        23.70 o                         
  -1   9   2         99.19        133.06        68.82 o                         
   0   9   2         33.17         28.70        24.22 o                         
   1   9   2          0.01         -8.68        26.78 o                         
   2   9   2        158.42         70.04        33.44 o                         
   3   9   2        109.25         62.41        27.68 o                         
   4   9   2         33.41         20.82        63.29 o                         
   5   9   2         34.99         15.02        26.78 o                         
   6   9   2          7.44          0.64        24.88 o                         
   7   9   2         39.09         42.53        27.39 o                         
   8   9   2         11.94         60.63        41.40 o                         
   9   9   2         18.78         27.11        34.92 o                         
  10   9   2          0.15         64.56        32.63 o                         
  11   9   2          7.26        -14.49        53.40 o                         
  12   9   2          1.85         13.91        56.64 o                         
 -10  10   2          1.53        220.07        49.05 o                         
  -9  10   2          3.18         59.45        44.96 o                         
  -8  10   2         12.81        -44.64        44.64 o                         
  -7  10   2         10.46         23.51        41.08 o                         
  -6  10   2          0.30         38.64        40.08 o                         
  -5  10   2          3.99         10.40        38.11 o                         
  -4  10   2          2.37        -40.39        42.89 o                         
  -3  10   2          0.03        -31.34        34.58 o                         
  -2  10   2          1.48        -27.63        27.63 o                         
  -1  10   2         61.17        -31.64        31.64 o                         
   0  10   2         32.51         -8.39        53.56 o                         
   1  10   2        268.07        239.50        30.38 o                         
   2  10   2         44.16         37.72        25.85 o                         
   3  10   2          3.38         38.02        24.19 o                         
   4  10   2         30.59         55.31        34.18 o                         
   5  10   2          2.34        -50.00        65.21 o                         
   6  10   2          4.74         79.19        90.26 o                         
   7  10   2          0.10        -26.34        86.55 o                         
   8  10   2          6.60        126.75        34.78 o                         
   9  10   2          6.95        151.06        78.13 o                         
  -6  11   2          1.46         65.13        45.28 o                         
  -5  11   2         10.52          3.29        44.38 o                         
  -4  11   2          5.57        -36.20        43.53 o                         
  -3  11   2          1.27         52.44        31.63 o                         
  -2  11   2         15.55        -31.40        31.40 o                         
  -1  11   2          5.60         60.06        56.24 o                         
   0  11   2          1.73        -20.12        31.95 o                         
   1  11   2          2.57         28.04        69.62 o                         
   2  11   2          1.27          7.48        29.58 o                         
   3  11   2          8.98         45.25        30.68 o                         
   4  11   2          0.07        132.65        43.90 o                         
   5  11   2          6.05         91.72        45.44 o                         
   6  11   2          5.95         49.26        46.13 o                         
 -19   0   3         25.70        -15.66        61.63 o                         
 -17   0   3         90.31          3.82        66.56 o                         
 -15   0   3         52.72         22.98        52.23 o                         
 -13   0   3        271.08        286.32        54.89 o                         
 -11   0   3         22.69          8.65        40.18 o                         
  -9   0   3       3357.49       3881.33        53.80 o                         
  -7   0   3       6598.23       6727.23        59.24 o                         
  -5   0   3       1570.52       1575.54        77.90 o                         
  -3   0   3        453.73        333.63        18.41 o                         
  -1   0   3         26.81         37.00        16.03 o                         
   1   0   3      41861.73      40675.58       116.57 o                         
   3   0   3       3648.74       3385.50        60.51 o                         
   5   0   3         67.90         58.41        15.18 o                         
   7   0   3      17086.64      17447.60       211.59 o                         
   9   0   3        189.02        174.97        19.50 o                         
  11   0   3        228.78        254.50        27.97 o                         
  13   0   3          0.01         16.57        27.07 o                         
  15   0   3        200.92        173.79        56.21 o                         
  17   0   3          0.51         24.63        56.58 o                         
  19   0   3          0.01         -2.07        52.39 o                         
 -20   1   3          0.12        -44.29        44.29 o                         
 -19   1   3          0.69         28.75       158.79 o                         
 -18   1   3          6.87        -40.51        40.51 o                         
 -17   1   3        218.01        198.61        52.60 o                         
 -16   1   3        357.56        281.73        45.05 o                         
 -15   1   3         19.91         -9.46        40.01 o                         
 -14   1   3          4.12        -15.42        35.94 o                         
 -13   1   3         44.25          6.23        39.28 o                         
 -12   1   3         28.60         34.86        28.91 o                         
 -11   1   3       1056.79       1041.26        39.86 o                         
 -10   1   3        421.03        425.34        16.07 o                         
  -9   1   3        252.46        282.29        23.29 o                         
  -8   1   3       2551.65       2744.39        33.18 o                         
  -7   1   3       2053.02       2089.52        54.68 o                         
  -6   1   3        107.96        100.86        12.80 o                         
  -5   1   3        537.25        527.56        13.55 o                         
  -4   1   3        131.99        137.91        15.59 o                         
  -3   1   3        280.61        248.71        25.93 o                         
  -2   1   3          0.77         32.88        16.53 o                         
  -1   1   3        391.39        301.50        24.10 o                         
   0   1   3       2240.64       2104.97        34.93 o                         
   1   1   3       4884.11       4877.79        46.32 o                         
   2   1   3       3207.94       3032.08        37.59 o                         
   3   1   3       2058.73       1877.63        17.70 o                         
   4   1   3        146.63        167.68        10.07 o                         
   5   1   3       1965.47       2125.30        15.67 o                         
   6   1   3        464.83        511.70        11.51 o                         
   7   1   3       2159.11       2209.57        18.95 o                         
   8   1   3       1027.71       1103.35        15.89 o                         
   9   1   3        447.81        461.50        13.12 o                         
  10   1   3         12.31         15.75        13.37 o                         
  11   1   3         17.99         24.24        14.93 o                         
  12   1   3        320.45        304.45        26.95 o                         
  13   1   3         12.24         10.68        26.35 o                         
  14   1   3          1.19         15.45        26.42 o                         
  15   1   3         77.50         17.05        29.37 o                         
  16   1   3          1.60        -27.21        28.09 o                         
  17   1   3         12.81          5.26        47.80 o                         
  18   1   3          0.06         -1.05        37.15 o                         
  19   1   3         11.51        -18.45        67.15 o                         
 -18   2   3         26.19          1.65        68.63 o                         
 -17   2   3          0.00         -9.89        39.74 o                         
 -16   2   3        153.05        100.21        37.47 o                         
 -15   2   3         40.75         11.30        39.90 o                         
 -14   2   3         11.20         24.13        49.90 o                         
 -13   2   3        183.08        134.08        69.51 o                         
 -12   2   3        566.60        523.45        56.85 o                         
 -11   2   3         11.00         -0.82        15.58 o                         
 -10   2   3         66.94         28.06        14.97 o                         
  -9   2   3        756.67        618.54        29.69 o                         
  -8   2   3          1.64         -2.64        13.87 o                         
  -7   2   3       1043.25       1011.35        19.93 o                         
  -6   2   3          6.69         11.04        13.31 o                         
  -5   2   3       1569.07       1578.78        19.75 o                         
  -4   2   3       4773.73       4486.38        77.98 o                         
  -3   2   3       1925.06       1899.97        29.99 o                         
  -2   2   3        724.39        649.44        31.42 o                         
  -1   2   3        169.86        122.72        28.93 o                         
   0   2   3        484.33        500.49        25.64 o                         
   1   2   3       6421.92       6170.89        30.01 o                         
   2   2   3       6474.05       6514.65        32.93 o                         
   3   2   3       8598.09       8348.29        26.80 o                         
   4   2   3        595.97        634.95        15.20 o                         
   5   2   3       2399.25       2389.61        31.29 o                         
   6   2   3        350.91        367.62        12.25 o                         
   7   2   3         29.82         14.17         9.89 o                         
   8   2   3          3.15         12.24        11.64 o                         
   9   2   3        350.46        345.66        15.46 o                         
  10   2   3        282.49        262.65        19.99 o                         
  11   2   3        502.96        535.74        34.56 o                         
  12   2   3        180.64        204.29        28.01 o                         
  13   2   3         72.99         83.83        22.64 o                         
  14   2   3        226.33        267.93        29.35 o                         
  15   2   3        110.68         68.33        29.60 o                         
  16   2   3         92.40        122.04        36.51 o                         
  17   2   3          3.75        -34.80        34.80 o                         
  18   2   3          8.17        -30.03        30.03 o                         
 -19   3   3         17.90        -65.98        65.98 o                         
 -18   3   3          0.65        -33.87        64.71 o                         
 -17   3   3          4.54        -28.77        58.97 o                         
 -16   3   3          3.78        -43.53        62.05 o                         
 -15   3   3         57.53         34.93        56.11 o                         
 -14   3   3         50.76         40.93        59.82 o                         
 -13   3   3       1354.63       1509.35        77.87 o                         
 -12   3   3       1842.00       1881.38       152.37 o                         
 -11   3   3         51.40         40.65        20.81 o                         
 -10   3   3         28.67         -1.03        19.48 o                         
  -9   3   3         88.06         69.80        20.99 o                         
  -8   3   3         40.74         40.43        14.79 o                         
  -7   3   3        816.74        725.30        25.49 o                         
  -6   3   3         56.91         26.50        13.59 o                         
  -5   3   3       1117.15       1121.14        23.87 o                         
  -4   3   3         82.82        104.61        23.46 o                         
  -3   3   3      10736.85      10961.27       118.80 o                         
  -2   3   3        452.73        432.99        26.64 o                         
  -1   3   3        328.51        335.94        16.58 o                         
   0   3   3       1826.15       1850.44        37.87 o                         
   1   3   3       3891.79       3872.61        24.91 o                         
   2   3   3        609.66        588.57        15.13 o                         
   3   3   3       2308.48       2323.12        22.93 o                         
   4   3   3       5381.68       5575.88        46.55 o                         
   5   3   3        437.09        452.73        13.90 o                         
   6   3   3        527.32        505.44        16.12 o                         
   7   3   3         95.90         62.74        16.39 o                         
   8   3   3        453.70        417.63        31.95 o                         
   9   3   3         17.09         16.54        22.42 o                         
  10   3   3        318.05        317.80        26.46 o                         
  11   3   3        166.05        148.82        26.47 o                         
  12   3   3        360.52        336.69        29.14 o                         
  13   3   3          4.11        -21.25        27.62 o                         
  14   3   3        501.39        527.95        28.95 o                         
  15   3   3         53.41         40.77        29.18 o                         
  16   3   3         35.28         70.41        38.16 o                         
  17   3   3         88.45         67.81        39.86 o                         
  18   3   3         39.41         68.52        58.95 o                         
 -18   4   3         27.36        -70.54        70.54 o                         
 -17   4   3         40.36        -69.64        69.64 o                         
 -16   4   3         20.74        -65.02        68.53 o                         
 -15   4   3         61.96        112.96        66.46 o                         
 -14   4   3         73.66         29.83        58.81 o                         
 -13   4   3        157.89        142.26        62.53 o                         
 -12   4   3       1104.08       1048.87       112.11 o                         
 -11   4   3        478.56        413.66        70.76 o                         
 -10   4   3        110.89        124.00        40.08 o                         
  -9   4   3         41.89         38.05        19.14 o                         
  -8   4   3       1424.09       1485.73        31.01 o                         
  -7   4   3        178.74        174.96        12.66 o                         
  -6   4   3        804.93        790.10        31.67 o                         
  -5   4   3       2825.24       2879.49        26.21 o                         
  -4   4   3        360.69        392.09        15.83 o                         
  -3   4   3         46.63         65.79        13.38 o                         
  -2   4   3        284.08        247.94        14.65 o                         
  -1   4   3        637.13        678.50        15.01 o                         
   0   4   3       4780.66       4728.93        59.92 o                         
   1   4   3        811.01        715.93        15.78 o                         
   2   4   3       2483.65       2333.80        34.58 o                         
   3   4   3       2319.40       2563.08        37.11 o                         
   4   4   3        518.49        534.95        36.38 o                         
   5   4   3          2.35          7.39        15.71 o                         
   6   4   3        222.21        256.09        13.08 o                         
   7   4   3          2.68         -0.24        13.08 o                         
   8   4   3        169.98        155.63        34.67 o                         
   9   4   3        868.95        904.71        30.80 o                         
  10   4   3         12.71         15.41        24.21 o                         
  11   4   3          6.35          6.24        36.82 o                         
  12   4   3       2058.70       2014.69        59.73 o                         
  13   4   3        253.03        245.46        33.03 o                         
  14   4   3          1.32        -29.42        29.42 o                         
  15   4   3         21.18        -20.03        36.55 o                         
  16   4   3          0.68        -40.33        40.33 o                         
  17   4   3          5.20        105.45        36.03 o                         
 -18   5   3          3.63        -80.31        80.31 o                         
 -17   5   3         50.00          2.28        68.53 o                         
 -16   5   3         23.64        -55.10        69.69 o                         
 -15   5   3          6.27        -42.25        61.04 o                         
 -14   5   3          0.70         -0.74        61.89 o                         
 -13   5   3          2.36        -25.76        25.76 o                         
 -12   5   3          2.91         14.27        32.59 o                         
 -11   5   3         18.19         12.27        56.88 o                         
 -10   5   3         18.09         25.62        26.87 o                         
  -9   5   3        226.25        231.46        29.08 o                         
  -8   5   3          0.95        -21.02        21.02 o                         
  -7   5   3        304.91        291.37       122.35 o                         
  -6   5   3         29.97          5.66        17.90 o                         
  -5   5   3         37.29         50.76        12.44 o                         
  -4   5   3       1436.64       1573.50        37.32 o                         
  -3   5   3         57.73         53.20        14.65 o                         
  -2   5   3          9.42         25.96        19.22 o                         
  -1   5   3        105.05         89.40        12.63 o                         
   0   5   3        200.85        215.25        11.38 o                         
   1   5   3          8.52          8.92        11.01 o                         
   2   5   3         78.86         44.41        14.66 o                         
   3   5   3        138.15        141.52        15.62 o                         
   4   5   3       1721.09       1818.27        47.51 o                         
   5   5   3          1.67          9.99        14.70 o                         
   6   5   3        193.90        170.74        22.24 o                         
   7   5   3        101.70        125.78        24.36 o                         
   8   5   3         49.01         77.44        44.32 o                         
   9   5   3        177.27        127.30        55.60 o                         
  10   5   3        564.15        506.38        51.62 o                         
  11   5   3         81.80         99.94        64.33 o                         
  12   5   3          0.20        -31.56        31.56 o                         
  13   5   3        111.35         24.00        79.85 o                         
  14   5   3        114.65         71.22        32.84 o                         
  15   5   3          0.31          1.58        42.01 o                         
  16   5   3          2.34          3.03        37.44 o                         
  17   5   3          8.15        -55.74        82.75 o                         
 -17   6   3          8.50        -70.76        70.76 o                         
 -16   6   3          0.16        -39.39        71.34 o                         
 -15   6   3          3.96        -44.43        66.24 o                         
 -14   6   3         39.72         18.53        67.41 o                         
 -13   6   3         14.85         32.31        28.33 o                         
 -12   6   3        131.55        147.15        66.43 o                         
 -11   6   3         15.70         -7.27        28.54 o                         
 -10   6   3         48.64         80.10        28.96 o                         
  -9   6   3        129.38        152.59        29.90 o                         
  -8   6   3         82.63         84.75        28.78 o                         
  -7   6   3         19.91          3.22        25.79 o                         
  -6   6   3        289.04        253.27        73.93 o                         
  -5   6   3        145.03         91.75        19.76 o                         
  -4   6   3         73.03         75.48        17.23 o                         
  -3   6   3         40.18         48.97        16.16 o                         
  -2   6   3        209.52        228.36        18.76 o                         
  -1   6   3        862.08        938.02        19.43 o                         
   0   6   3       2704.19       2433.44        26.72 o                         
   1   6   3        288.35        266.06        19.32 o                         
   2   6   3        107.43        115.94        17.70 o                         
   3   6   3         12.13          7.75        15.67 o                         
   4   6   3        420.89        485.19        20.02 o                         
   5   6   3         48.38         58.59        26.24 o                         
   6   6   3         52.85         58.02        15.82 o                         
   7   6   3          1.69         22.73        21.22 o                         
   8   6   3          8.05         -5.25        20.46 o                         
   9   6   3          3.68         45.84        41.12 o                         
  10   6   3          4.64        -22.71        29.16 o                         
  11   6   3         50.37         25.78        34.25 o                         
  12   6   3          0.73          6.83        32.58 o                         
  13   6   3          0.07        -23.96        31.53 o                         
  14   6   3          0.28        -31.09        31.09 o                         
  15   6   3          3.98        -22.00        44.55 o                         
  16   6   3          2.28        114.40       131.96 o                         
 -16   7   3          0.02        -80.31        84.56 o                         
 -15   7   3          0.14        -14.60        69.96 o                         
 -14   7   3          2.39         33.87        74.23 o                         
 -13   7   3          8.64         -3.74        42.07 o                         
 -12   7   3          0.01          6.12        68.26 o                         
 -11   7   3         19.43         26.29        31.95 o                         
 -10   7   3         14.24         68.41        31.06 o                         
  -9   7   3         70.39        122.30        45.38 o                         
  -8   7   3         93.71         38.39        32.64 o                         
  -7   7   3         15.30          0.83        37.69 o                         
  -6   7   3        165.25        168.16        30.52 o                         
  -5   7   3          2.26          2.00        22.97 o                         
  -4   7   3         42.32         27.17        24.41 o                         
  -3   7   3          6.23         -9.36        29.09 o                         
  -2   7   3         71.29        128.94        21.57 o                         
  -1   7   3          3.34         -8.52        21.05 o                         
   0   7   3         48.54         37.94        17.36 o                         
   1   7   3         37.08         11.51        18.76 o                         
   2   7   3         22.05          5.40        15.29 o                         
   3   7   3         36.03         46.81        19.72 o                         
   4   7   3          1.29         -0.15        18.26 o                         
   5   7   3         16.92         20.59        20.16 o                         
   6   7   3          2.96         11.20        22.60 o                         
   7   7   3         15.08         -8.49        21.72 o                         
   8   7   3         24.03         37.31        22.05 o                         
   9   7   3          1.30         20.69        31.41 o                         
  10   7   3          0.47        -12.53        38.50 o                         
  11   7   3          1.65        -26.95        55.28 o                         
  12   7   3          0.18        -33.70        33.70 o                         
  13   7   3          3.58        -28.42        28.42 o                         
  14   7   3          0.98         61.91        39.45 o                         
  15   7   3          1.20        -13.38        73.81 o                         
 -14   8   3          1.82        -33.62        39.04 o                         
 -13   8   3          4.83         11.99        37.66 o                         
 -12   8   3         18.31        -11.42        34.76 o                         
 -11   8   3          5.25         18.52        35.86 o                         
 -10   8   3          5.51         74.55       116.19 o                         
  -9   8   3         14.60        -31.23        31.23 o                         
  -8   8   3         59.45         76.97        40.08 o                         
  -7   8   3          0.04        -40.77        40.77 o                         
  -6   8   3         12.95        -36.73        36.73 o                         
  -5   8   3         15.84        -22.08        22.12 o                         
  -4   8   3        110.19        181.26        99.79 o                         
  -3   8   3         47.64         16.64        30.52 o                         
  -2   8   3          7.92         -3.56        36.87 o                         
  -1   8   3        239.81        195.57        28.64 o                         
   0   8   3        820.95        835.65        35.26 o                         
   1   8   3        685.57        633.78        33.48 o                         
   2   8   3        290.15        272.11        24.32 o                         
   3   8   3          3.22        -18.16        20.60 o                         
   4   8   3         61.24         69.15        21.28 o                         
   5   8   3          3.02         11.29        20.10 o                         
   6   8   3         38.12         35.44        25.65 o                         
   7   8   3          1.36         22.97        24.52 o                         
   8   8   3         93.21        103.58        25.13 o                         
   9   8   3          3.73        -14.21        38.19 o                         
  10   8   3         15.17         47.93        39.00 o                         
  11   8   3          4.58        -29.52        37.12 o                         
  12   8   3          4.59        -46.10        46.10 o                         
  13   8   3          4.45        152.69       116.27 o                         
 -12   9   3          0.30         72.40        50.00 o                         
 -11   9   3          0.70         14.92        46.55 o                         
 -10   9   3          0.95        -24.42        41.72 o                         
  -9   9   3          0.86        -24.79        36.89 o                         
  -8   9   3         24.59         28.88        41.77 o                         
  -7   9   3          0.02        -41.83        41.83 o                         
  -6   9   3         33.77        -38.96        38.96 o                         
  -5   9   3         20.27        -33.81        39.92 o                         
  -4   9   3          4.82         -0.69        25.45 o                         
  -3   9   3         39.44         43.42        26.88 o                         
  -2   9   3         81.05        129.16        38.86 o                         
  -1   9   3         59.66         32.17        39.76 o                         
   0   9   3         50.12         82.09        30.67 o                         
   1   9   3         33.10         34.57        34.32 o                         
   2   9   3          4.22         -1.97        33.13 o                         
   3   9   3          1.89         63.62        34.08 o                         
   4   9   3         26.84         24.87        34.01 o                         
   5   9   3          6.40         45.08        27.57 o                         
   6   9   3          1.74         55.86        39.07 o                         
   7   9   3         16.86         45.62        28.06 o                         
   8   9   3         81.49        150.93        27.58 o                         
   9   9   3          7.12         13.88        38.92 o                         
  10   9   3          3.70         71.98        41.48 o                         
  11   9   3          0.32        -43.92        43.92 o                         
 -10  10   3          8.64         40.18        47.14 o                         
  -9  10   3          0.20        -45.01        45.01 o                         
  -8  10   3          6.81        -44.27        44.27 o                         
  -7  10   3          3.99        -41.67        41.67 o                         
  -6  10   3          0.60        -39.86        39.86 o                         
  -5  10   3         27.99        -29.19        39.55 o                         
  -4  10   3         10.65          7.54        39.44 o                         
  -3  10   3         12.35        -70.04        70.04 o                         
  -2  10   3         65.00         19.21        25.33 o                         
  -1  10   3         84.99        -43.92        43.92 o                         
   0  10   3          6.45         36.73        72.80 o                         
   1  10   3          6.74        -42.86        48.37 o                         
   2  10   3        102.49         81.98        28.88 o                         
   3  10   3          5.62         10.71        33.97 o                         
   4  10   3         10.97         35.84        52.23 o                         
   5  10   3         11.36         18.83        32.17 o                         
   6  10   3          2.95         19.35        41.85 o                         
   7  10   3          7.51         57.70        46.89 o                         
   8  10   3          2.02          1.61        53.59 o                         
   9  10   3          0.06        -49.60        49.60 o                         
  -6  11   3          3.51        -46.39        46.39 o                         
  -5  11   3          6.41         55.58        47.72 o                         
  -4  11   3          1.16        -11.09        41.93 o                         
  -3  11   3          0.14         83.77       131.11 o                         
  -2  11   3          1.30         39.42        30.20 o                         
  -1  11   3          6.66         -9.49        65.87 o                         
   0  11   3          0.31         -8.35        32.23 o                         
   1  11   3          0.00         19.22        98.20 o                         
   2  11   3          2.54          6.85        52.50 o                         
   3  11   3          0.21         56.88        37.50 o                         
   4  11   3         17.93         48.72        65.45 o                         
   5  11   3          8.68        -50.59        77.68 o                         
 -18   0   4         23.84        -24.20        57.43 o                         
 -16   0   4         24.29        -47.77        47.77 o                         
 -14   0   4         32.34          2.34        50.11 o                         
 -12   0   4          8.72         33.92        43.90 o                         
 -10   0   4        632.95        455.75        41.67 o                         
  -8   0   4       4793.15       4886.75        94.55 o                         
  -6   0   4       3553.34       3547.39        41.69 o                         
  -4   0   4      13057.97      12305.36       428.24 o                         
  -2   0   4        172.08        159.16        12.38 o                         
   0   0   4          0.67        103.35        21.50 o                         
   2   0   4       5806.52       5190.12        56.42 o                         
   4   0   4       5423.59       5463.71        46.42 o                         
   6   0   4      14359.69      14693.92       127.74 o                         
   8   0   4        533.98        570.41        22.21 o                         
  10   0   4        358.74        348.35        21.46 o                         
  12   0   4        200.38        205.14        30.05 o                         
  14   0   4         80.73         93.05        30.47 o                         
  16   0   4        222.39        218.21        55.58 o                         
  18   0   4         15.08         77.92        58.49 o                         
 -20   1   4         15.17        -63.86       103.88 o                         
 -19   1   4          0.05        -45.43        45.43 o                         
 -18   1   4         10.61        -44.88        44.88 o                         
 -17   1   4          1.79         -4.96        72.51 o                         
 -16   1   4        120.74         59.54        41.15 o                         
 -15   1   4          6.59         -9.72        40.50 o                         
 -14   1   4         21.24         -6.21        37.06 o                         
 -13   1   4        126.07         97.31        34.19 o                         
 -12   1   4        165.33        214.59        46.74 o                         
 -11   1   4        463.31        509.95        34.80 o                         
 -10   1   4         25.89         31.35        11.26 o                         
  -9   1   4        360.23        321.08        35.23 o                         
  -8   1   4       2680.10       2801.95        28.10 o                         
  -7   1   4       1180.33       1268.96        22.53 o                         
  -6   1   4       1693.15       1748.95        24.54 o                         
  -5   1   4       1514.61       1401.90        23.38 o                         
  -4   1   4         64.66         68.14        12.82 o                         
  -3   1   4       7486.47       7456.44        68.64 o                         
  -2   1   4        158.99         90.13        24.89 o                         
  -1   1   4         14.05         16.30        23.25 o                         
   0   1   4        406.98        394.84        10.61 o                         
   1   1   4       3226.34       2994.23        31.08 o                         
   2   1   4       8197.28       7664.34        51.27 o                         
   3   1   4        367.31        305.35        14.29 o                         
   4   1   4       3155.65       3305.81        24.14 o                         
   5   1   4        715.18        652.83        13.67 o                         
   6   1   4        756.31        733.82        12.75 o                         
   7   1   4         46.12         45.62         9.62 o                         
   8   1   4       2194.58       2210.06        38.57 o                         
   9   1   4          5.68         -4.01        11.29 o                         
  10   1   4          0.89         -3.03        14.80 o                         
  11   1   4         18.37         17.45        14.97 o                         
  12   1   4        108.37        152.82        29.70 o                         
  13   1   4          2.81         -0.98        25.91 o                         
  14   1   4        182.73        201.58        27.81 o                         
  15   1   4          1.43         -2.56        26.34 o                         
  16   1   4         79.85         75.47        26.92 o                         
  17   1   4         55.54         95.13        39.96 o                         
  18   1   4          0.85        -43.80        43.80 o                         
 -19   2   4          0.46        -75.11        75.11 o                         
 -18   2   4          2.22         20.60        68.85 o                         
 -17   2   4         40.09        -25.24        40.54 o                         
 -16   2   4         14.78        -28.75        41.24 o                         
 -15   2   4          6.68         -1.83        76.73 o                         
 -14   2   4         37.18         26.99        36.75 o                         
 -13   2   4        724.05        614.79        75.83 o                         
 -12   2   4         23.62         20.18        32.65 o                         
 -11   2   4         55.22         34.59        14.86 o                         
 -10   2   4        509.78        467.21        46.69 o                         
  -9   2   4        801.23        721.44        33.12 o                         
  -8   2   4        665.31        660.66        19.72 o                         
  -7   2   4        639.16        608.63        18.03 o                         
  -6   2   4          7.00         16.52        13.73 o                         
  -5   2   4       1059.48       1035.27        18.23 o                         
  -4   2   4       3221.02       3109.96        85.38 o                         
  -3   2   4       1657.50       1605.90        30.72 o                         
  -2   2   4        872.49        877.49        32.75 o                         
  -1   2   4       1067.97        947.60        37.10 o                         
   0   2   4         23.45         47.44        15.27 o                         
   1   2   4        140.52        151.56        14.93 o                         
   2   2   4       2619.77       2387.84        34.35 o                         
   3   2   4         12.23         15.51        12.38 o                         
   4   2   4       2787.21       2661.28        32.54 o                         
   5   2   4        420.69        479.46        15.84 o                         
   6   2   4        271.05        274.48        12.18 o                         
   7   2   4        364.93        339.18        10.47 o                         
   8   2   4          0.19          8.65        10.57 o                         
   9   2   4         25.01         24.62        11.72 o                         
  10   2   4        257.73        281.33        21.96 o                         
  11   2   4        501.95        490.47        25.16 o                         
  12   2   4          0.15         15.93        21.40 o                         
  13   2   4         95.29         76.46        27.81 o                         
  14   2   4        156.02        224.88        31.92 o                         
  15   2   4          0.02         34.20        25.15 o                         
  16   2   4          9.96         -4.00        49.47 o                         
  17   2   4          5.75         97.28        31.26 o                         
  18   2   4         15.05        -18.64        45.02 o                         
 -19   3   4          5.17        114.44        56.42 o                         
 -18   3   4          0.43        -13.59        65.77 o                         
 -17   3   4         46.07        104.36        59.45 o                         
 -16   3   4         43.76         54.41        64.23 o                         
 -15   3   4         18.56         39.39        60.14 o                         
 -14   3   4          9.54        -31.05        58.18 o                         
 -13   3   4        584.66        695.52        69.32 o                         
 -12   3   4        209.48        249.43        77.02 o                         
 -11   3   4        180.32        113.93        29.53 o                         
 -10   3   4         77.25         61.58        15.87 o                         
  -9   3   4         26.77         11.53        16.22 o                         
  -8   3   4         61.29         48.47        15.86 o                         
  -7   3   4       3350.07       3348.23        55.31 o                         
  -6   3   4        353.17        352.15        17.81 o                         
  -5   3   4        380.18        417.35        17.70 o                         
  -4   3   4        563.23        604.89        43.95 o                         
  -3   3   4        723.66        706.80        25.62 o                         
  -2   3   4        147.16        106.43        29.88 o                         
  -1   3   4       2439.91       2379.39        53.51 o                         
   0   3   4        869.36        800.89        23.94 o                         
   1   3   4        116.95        130.54        13.61 o                         
   2   3   4       1201.08       1202.10        20.73 o                         
   3   3   4        260.40        229.30        16.54 o                         
   4   3   4       1618.82       1744.37        16.93 o                         
   5   3   4        413.55        414.18        12.67 o                         
   6   3   4        122.36        118.71        14.27 o                         
   7   3   4         29.91         31.33        15.17 o                         
   8   3   4          6.35          3.33        15.24 o                         
   9   3   4          0.28          7.85        19.20 o                         
  10   3   4          5.24        -16.54        20.21 o                         
  11   3   4         32.99         22.68        21.52 o                         
  12   3   4        215.68        223.74        27.90 o                         
  13   3   4        376.26        417.59        27.39 o                         
  14   3   4        202.28        217.91        26.77 o                         
  15   3   4         18.47         42.93        30.52 o                         
  16   3   4         17.16        -32.26        35.48 o                         
  17   3   4         24.47         16.38        35.84 o                         
  18   3   4          2.79        -25.36        83.39 o                         
 -18   4   4         11.21        -39.44        69.38 o                         
 -17   4   4         23.09        -22.77        68.26 o                         
 -16   4   4          0.90         -7.48        71.98 o                         
 -15   4   4          1.68        -25.53        65.98 o                         
 -14   4   4         21.71        155.10        62.74 o                         
 -13   4   4        504.39        683.36        72.14 o                         
 -12   4   4        399.72        369.72        38.09 o                         
 -11   4   4          4.43        -15.47        25.82 o                         
 -10   4   4         10.12        -20.99        20.99 o                         
  -9   4   4        236.45        198.13        46.50 o                         
  -8   4   4        286.59        232.74        23.52 o                         
  -7   4   4         17.13         -3.77        25.87 o                         
  -6   4   4        603.58        511.58        33.64 o                         
  -5   4   4       2562.72       2757.37        41.39 o                         
  -4   4   4        621.12        623.81        32.31 o                         
  -3   4   4         11.03         16.64        12.53 o                         
  -2   4   4         97.52         96.79        14.11 o                         
  -1   4   4       1225.50       1224.46        32.07 o                         
   0   4   4         42.72         51.06        11.86 o                         
   1   4   4        634.14        604.54        21.32 o                         
   2   4   4         47.12         53.59        13.65 o                         
   3   4   4        636.78        697.01        18.59 o                         
   4   4   4       2173.69       2303.15        29.18 o                         
   5   4   4         28.24         21.81        12.46 o                         
   6   4   4        108.99        105.71        12.06 o                         
   7   4   4         83.73         84.21        16.06 o                         
   8   4   4        602.51        586.17        23.19 o                         
   9   4   4        239.86        273.79        22.46 o                         
  10   4   4        143.05        200.24        25.30 o                         
  11   4   4          0.40         -9.50        23.04 o                         
  12   4   4        207.56        200.37        33.22 o                         
  13   4   4         11.40         27.63        30.94 o                         
  14   4   4         39.36         25.09        31.26 o                         
  15   4   4         30.57         32.91        37.37 o                         
  16   4   4         15.61         32.71        59.58 o                         
  17   4   4          0.57         96.67        41.19 o                         
 -18   5   4         11.00        -50.96        75.27 o                         
 -17   5   4         18.03        -16.51        71.45 o                         
 -16   5   4         13.06        -34.66        71.82 o                         
 -15   5   4          5.22          7.48        69.69 o                         
 -14   5   4          8.30         36.68        66.19 o                         
 -13   5   4        711.61        723.90        67.09 o                         
 -12   5   4         19.90         -8.50        28.17 o                         
 -11   5   4         50.40         42.34        26.86 o                         
 -10   5   4         39.34         35.60        26.63 o                         
  -9   5   4        106.88         94.57        27.86 o                         
  -8   5   4        402.09        392.32        91.03 o                         
  -7   5   4        261.32        240.54        33.31 o                         
  -6   5   4         83.74         55.54        16.07 o                         
  -5   5   4        372.40        357.54        16.60 o                         
  -4   5   4       2131.31       2339.85        47.93 o                         
  -3   5   4         21.21         52.12        15.04 o                         
  -2   5   4        220.10        211.65        16.31 o                         
  -1   5   4        152.11        136.21        15.98 o                         
   0   5   4        495.05        577.24        19.82 o                         
   1   5   4         48.86         60.27        12.33 o                         
   2   5   4        254.85        267.47        15.43 o                         
   3   5   4        222.73        214.69        13.11 o                         
   4   5   4       2233.16       2432.15        36.35 o                         
   5   5   4        553.47        562.08        27.37 o                         
   6   5   4        319.29        360.67        26.47 o                         
   7   5   4        105.99         44.99        25.57 o                         
   8   5   4          6.32         -8.34        27.00 o                         
   9   5   4        166.28        167.51        43.13 o                         
  10   5   4          0.22        -13.52        32.04 o                         
  11   5   4        503.19        508.22        35.89 o                         
  12   5   4        175.12        251.70        33.54 o                         
  13   5   4        114.76         82.61        31.37 o                         
  14   5   4         23.27        -24.20        31.65 o                         
  15   5   4          0.06        -36.95        36.95 o                         
  16   5   4          0.23         35.68        36.37 o                         
 -17   6   4          2.80          3.77        66.83 o                         
 -16   6   4          5.36        -26.33        66.09 o                         
 -15   6   4          0.23          2.76        64.81 o                         
 -14   6   4          2.63         77.92        63.01 o                         
 -13   6   4         43.61         73.30        65.82 o                         
 -12   6   4          4.75        -35.30        98.12 o                         
 -11   6   4          0.13         53.51        95.23 o                         
 -10   6   4         21.33         22.80        29.46 o                         
  -9   6   4         12.10          7.17        26.83 o                         
  -8   6   4        172.65        142.58        68.31 o                         
  -7   6   4         28.98        -30.97        40.63 o                         
  -6   6   4          3.88        -16.88        18.30 o                         
  -5   6   4          0.01         13.48        18.96 o                         
  -4   6   4         19.21          1.13        14.54 o                         
  -3   6   4          0.33          0.22        14.84 o                         
  -2   6   4         28.61         50.27        22.69 o                         
  -1   6   4        291.31        294.85        18.78 o                         
   0   6   4       1446.10       1482.28        23.16 o                         
   1   6   4        166.94        165.59        18.96 o                         
   2   6   4          2.36         11.17        16.94 o                         
   3   6   4        104.37         76.14        15.31 o                         
   4   6   4         41.16         63.40        15.91 o                         
   5   6   4        404.55        423.80        23.48 o                         
   6   6   4         25.84         15.86        21.77 o                         
   7   6   4         11.77         15.51        34.10 o                         
   8   6   4          0.80        -17.13        25.34 o                         
   9   6   4        161.86        204.66        29.32 o                         
  10   6   4         73.88         94.23        28.00 o                         
  11   6   4         37.24         79.20        28.14 o                         
  12   6   4          9.65         -8.89        28.57 o                         
  13   6   4         10.16         17.67        29.16 o                         
  14   6   4          0.27          2.07        30.41 o                         
  15   6   4          3.09         53.38        40.14 o                         
 -16   7   4         12.54         12.00        76.01 o                         
 -15   7   4          4.06         29.46        64.23 o                         
 -14   7   4          1.87         17.35        71.45 o                         
 -13   7   4         10.94         40.41        29.33 o                         
 -12   7   4          0.09         37.70        54.04 o                         
 -11   7   4          0.66         19.55        80.92 o                         
 -10   7   4          9.32          3.21        37.82 o                         
  -9   7   4          5.56         -7.04        36.81 o                         
  -8   7   4          2.74        -75.33       107.06 o                         
  -7   7   4          0.00         -2.87        49.79 o                         
  -6   7   4         11.27        -25.74        44.69 o                         
  -5   7   4          4.95          8.75        19.95 o                         
  -4   7   4          6.21         13.82        21.65 o                         
  -3   7   4         54.91         33.50        22.37 o                         
  -2   7   4        126.89         65.93        20.34 o                         
  -1   7   4        394.12        409.43        27.39 o                         
   0   7   4        281.38        291.52        19.10 o                         
   1   7   4        404.99        393.86        23.01 o                         
   2   7   4         11.05          6.77        19.44 o                         
   3   7   4        142.65        165.87        20.36 o                         
   4   7   4         55.93         73.89        20.38 o                         
   5   7   4          4.88         11.83        19.70 o                         
   6   7   4          0.96         25.94        25.69 o                         
   7   7   4         15.09         -0.04        20.55 o                         
   8   7   4          0.11         17.92        25.44 o                         
   9   7   4          8.63          5.78        26.88 o                         
  10   7   4         26.75         15.31        26.09 o                         
  11   7   4          9.75         -6.65        28.50 o                         
  12   7   4         11.98         24.72        29.63 o                         
  13   7   4          1.40        -28.21        28.68 o                         
  14   7   4          7.97        -16.10        34.06 o                         
 -14   8   4         17.22         28.63        54.30 o                         
 -13   8   4         43.22         55.82        51.33 o                         
 -12   8   4          0.57         18.52        92.92 o                         
 -11   8   4         20.89         43.33        37.24 o                         
 -10   8   4          0.39         50.56        29.67 o                         
  -9   8   4          2.16        -27.32       104.41 o                         
  -8   8   4          2.58         15.61        39.39 o                         
  -7   8   4         12.74        -49.26        49.26 o                         
  -5   8   4         18.84        -52.53       102.58 o                         
  -4   8   4          7.41          4.58        50.40 o                         
  -3   8   4        131.81        162.10        32.70 o                         
  -2   8   4         77.90         89.91        24.48 o                         
  -1   8   4        513.06        503.27        33.43 o                         
   0   8   4        411.49        361.10        35.13 o                         
   1   8   4          4.30         42.74        28.79 o                         
   2   8   4        127.79        110.61        22.00 o                         
   3   8   4        210.58        166.27        22.12 o                         
   4   8   4         33.15          3.92        20.38 o                         
   5   8   4         23.34          9.40        20.54 o                         
   6   8   4          8.58          0.15        24.58 o                         
   7   8   4         38.47         25.29        33.59 o                         
   8   8   4          7.88          0.89        33.15 o                         
   9   8   4         15.48         36.43        35.79 o                         
  10   8   4         49.45         21.88        35.64 o                         
  11   8   4          6.35         26.45        36.98 o                         
  12   8   4          3.60        -14.94        30.89 o                         
  13   8   4          0.01        -40.90        40.90 o                         
 -13   9   4          0.13         25.69        54.46 o                         
 -12   9   4          5.15        -33.60        48.04 o                         
 -11   9   4          2.70        -37.69        45.07 o                         
 -10   9   4         11.42         48.94        40.02 o                         
  -9   9   4          9.70        -37.37        37.37 o                         
  -8   9   4         65.67         49.79        43.58 o                         
  -7   9   4         32.05          8.33        42.25 o                         
  -6   9   4          1.02          0.00        40.66 o                         
  -5   9   4          1.42        -41.99        41.99 o                         
  -4   9   4          0.18        -43.69        52.89 o                         
  -3   9   4         18.49         68.10       114.12 o                         
  -2   9   4          0.12          2.28        28.83 o                         
  -1   9   4        181.46        160.55        28.69 o                         
   0   9   4        106.21         99.40        33.86 o                         
   1   9   4        126.36        133.77        27.93 o                         
   2   9   4          0.14         10.20        26.23 o                         
   3   9   4         10.61         11.08        28.08 o                         
   4   9   4          2.58         89.64        42.52 o                         
   5   9   4          2.83         27.41        28.35 o                         
   6   9   4          1.55         -7.94        57.27 o                         
   7   9   4          1.54         -6.46        31.95 o                         
   8   9   4          6.13        -58.95        58.95 o                         
   9   9   4         11.16         60.34       133.60 o                         
  10   9   4          2.74        -48.59        50.98 o                         
  11   9   4          6.37         34.29       137.85 o                         
 -10  10   4          1.33        -47.93        47.93 o                         
  -9  10   4          2.75        -44.16        44.16 o                         
  -8  10   4          0.47        -38.64        43.90 o                         
  -7  10   4          5.69         -9.77        40.87 o                         
  -6  10   4          6.86        -40.71        40.71 o                         
  -5  10   4          0.55        -18.84        41.14 o                         
  -4  10   4          2.76         55.47        38.27 o                         
  -3  10   4          7.03         32.19        63.27 o                         
  -2  10   4          0.76        -55.79        55.79 o                         
  -1  10   4         44.65        -51.28        51.28 o                         
   0  10   4         16.81         15.70        85.62 o                         
   1  10   4         23.10          4.49        27.51 o                         
   2  10   4         44.49        193.12        48.04 o                         
   3  10   4          6.54        -34.47        34.47 o                         
   4  10   4         22.20         97.79        40.45 o                         
   5  10   4          2.73         45.80        33.36 o                         
   6  10   4          0.54        108.39        70.92 o                         
   7  10   4          7.48        -22.93        40.26 o                         
   8  10   4          7.19        -80.76       127.77 o                         
   9  10   4          0.12        -11.07        44.52 o                         
  -6  11   4          0.00        195.18        46.23 o                         
  -5  11   4          5.71         16.24        47.72 o                         
  -3  11   4          4.69        -43.31        43.31 o                         
  -2  11   4          3.86         -6.42       120.04 o                         
  -1  11   4          0.09        -30.66        44.19 o                         
   0  11   4          0.24         24.79        28.62 o                         
   1  11   4          3.93        -29.91        29.91 o                         
   2  11   4          4.60        -42.72        42.72 o                         
   3  11   4         11.44         80.05        53.74 o                         
   4  11   4          0.71        121.42       102.15 o                         
   5  11   4          0.06        104.61        95.76 o                         
 -19   0   5          7.32        -27.18        64.92 o                         
 -17   0   5        162.37         79.41        62.16 o                         
 -15   0   5        121.79        132.44        54.46 o                         
 -13   0   5         41.23         82.97        48.99 o                         
 -11   0   5          0.82         26.54        41.67 o                         
  -9   0   5       1078.94       1045.89        72.49 o                         
  -7   0   5       6677.16       7043.27        78.24 o                         
  -5   0   5      18310.06      18393.77       100.79 o                         
  -3   0   5         40.29         69.33        14.10 o                         
  -1   0   5      82237.55      78713.27       190.08 o                         
   1   0   5       1830.61       1779.79        40.50 o                         
   3   0   5        164.93        139.07        30.04 o                         
   5   0   5      13295.19      13682.21        77.74 o                         
   7   0   5         61.04         49.94        17.10 o                         
   9   0   5        443.96        485.83        32.86 o                         
  11   0   5          1.00          9.81        23.89 o                         
  13   0   5        558.30        529.23        56.37 o                         
  15   0   5        114.29        132.28        55.52 o                         
  17   0   5         42.55         50.80        64.97 o                         
 -20   1   5          3.93        -46.27        46.27 o                         
 -19   1   5          5.68        -68.87        68.87 o                         
 -18   1   5          4.29         34.60       100.11 o                         
 -17   1   5        163.76         48.05        43.56 o                         
 -16   1   5         17.52        -39.31        39.31 o                         
 -15   1   5          0.02          7.81        62.02 o                         
 -14   1   5          2.85         34.67        36.85 o                         
 -13   1   5        786.97        870.38        42.37 o                         
 -12   1   5        271.50        356.98        33.87 o                         
 -11   1   5        109.25        128.88        30.23 o                         
 -10   1   5       1020.16        918.42        26.10 o                         
  -9   1   5       1018.88       1033.12        37.96 o                         
  -8   1   5       1380.92       1423.93        22.81 o                         
  -7   1   5       4259.69       4455.46        42.81 o                         
  -6   1   5        708.24        675.60        19.16 o                         
  -5   1   5        557.29        552.83        15.51 o                         
  -4   1   5       6957.83       7094.52        60.83 o                         
  -3   1   5      28206.09      28200.58        91.56 o                         
  -2   1   5        896.86        880.82        28.90 o                         
  -1   1   5       5026.44       4548.07        32.78 o                         
   0   1   5      12923.43      12555.66        80.35 o                         
   1   1   5       8176.56       8235.97        51.21 o                         
   2   1   5       2284.39       2235.33        31.69 o                         
   3   1   5         12.36          9.37        13.13 o                         
   4   1   5         65.92         53.61        14.19 o                         
   5   1   5       1300.60       1325.67        19.81 o                         
   6   1   5         18.67         29.35        11.21 o                         
   7   1   5         72.39         55.86        10.42 o                         
   8   1   5         67.68         69.02        10.34 o                         
   9   1   5          8.74         -0.46        11.60 o                         
  10   1   5         21.26         20.84        14.99 o                         
  11   1   5        133.73        104.69        16.64 o                         
  12   1   5          5.14         -5.78        23.90 o                         
  13   1   5        206.93        244.65        28.59 o                         
  14   1   5         64.59         35.34        28.59 o                         
  15   1   5         38.15         48.30        27.20 o                         
  16   1   5        104.77        169.26        42.26 o                         
  17   1   5        176.51        187.37        43.72 o                         
  18   1   5          0.34        -41.23        41.23 o                         
 -19   2   5         18.13         22.24        76.28 o                         
 -18   2   5          0.69        -33.23        70.70 o                         
 -17   2   5          1.08        -63.91        63.91 o                         
 -16   2   5          0.63        -40.31        40.31 o                         
 -15   2   5          5.20         -9.65        44.48 o                         
 -14   2   5          3.07        -29.23        57.25 o                         
 -13   2   5        348.42        323.41        77.13 o                         
 -12   2   5         31.99         39.12        32.18 o                         
 -11   2   5          0.27         -3.63        14.08 o                         
 -10   2   5        186.50        174.82        55.20 o                         
  -9   2   5          8.09         12.16        17.00 o                         
  -8   2   5        378.83        409.86        18.32 o                         
  -7   2   5          1.43          5.16        14.90 o                         
  -6   2   5        401.64        408.39        16.96 o                         
  -5   2   5        675.08        691.32        20.12 o                         
  -4   2   5       2384.43       2414.79        30.89 o                         
  -3   2   5       4175.32       4338.79        44.66 o                         
  -2   2   5        452.81        431.01        36.41 o                         
  -1   2   5        351.49        371.09        33.87 o                         
   0   2   5       5868.12       6098.35        43.87 o                         
   1   2   5        160.04        210.08        19.30 o                         
   2   2   5       2138.01       2150.42        26.63 o                         
   3   2   5        523.78        537.93        17.14 o                         
   4   2   5        115.68         96.70        13.58 o                         
   5   2   5          3.20          2.49        13.56 o                         
   6   2   5        504.95        500.97        13.73 o                         
   7   2   5        705.26        712.58        15.66 o                         
   8   2   5        393.94        354.92        14.26 o                         
   9   2   5          7.14         23.68        14.86 o                         
  10   2   5        356.55        343.14        23.30 o                         
  11   2   5         54.07         41.02        20.86 o                         
  12   2   5          3.20         -0.18        22.98 o                         
  13   2   5        139.04        109.99        28.15 o                         
  14   2   5        172.34        118.36        27.01 o                         
  15   2   5          0.90         73.13        36.12 o                         
  16   2   5          5.57          8.71        29.40 o                         
  17   2   5          7.96        -10.94        29.83 o                         
  18   2   5         29.18         -7.29        40.78 o                         
 -19   3   5          0.03        -65.24        65.24 o                         
 -18   3   5          0.00          2.76        73.46 o                         
 -17   3   5          1.65        -64.49        64.49 o                         
 -16   3   5          0.07          4.30        55.31 o                         
 -15   3   5         20.65         32.33        61.84 o                         
 -14   3   5          3.15         -7.17        59.34 o                         
 -13   3   5        100.16        171.08        60.19 o                         
 -12   3   5        915.92        815.43        66.32 o                         
 -11   3   5          0.08        -37.12        37.12 o                         
 -10   3   5          1.31         -8.14        27.09 o                         
  -9   3   5        130.69        131.92        17.53 o                         
  -8   3   5        526.57        539.22        19.56 o                         
  -7   3   5        759.28        690.01        19.94 o                         
  -6   3   5        414.41        404.67        26.27 o                         
  -5   3   5          1.75         11.11        15.43 o                         
  -4   3   5       1156.61       1278.29        45.86 o                         
  -3   3   5        109.28        112.80        31.58 o                         
  -2   3   5       3203.67       3132.83        42.19 o                         
  -1   3   5          9.52        -11.76        13.22 o                         
   0   3   5       1288.63       1295.15        24.98 o                         
   1   3   5        216.12        189.68        15.97 o                         
   2   3   5       2394.15       2453.20        26.59 o                         
   3   3   5         70.11         79.51        16.23 o                         
   4   3   5         41.97         45.07         8.58 o                         
   5   3   5       1900.04       1933.34        27.67 o                         
   6   3   5        336.17        382.61        55.87 o                         
   7   3   5         45.90         73.34        20.94 o                         
   8   3   5        222.56        225.28        23.47 o                         
   9   3   5         64.18         53.11        19.25 o                         
  10   3   5        179.71        170.83        22.59 o                         
  11   3   5        171.76        155.83        24.09 o                         
  12   3   5       2796.49       2772.31        59.48 o                         
  13   3   5        164.12        196.62        23.92 o                         
  14   3   5          2.15        -19.78        27.57 o                         
  15   3   5          5.61        -10.26        28.16 o                         
  16   3   5         13.53         74.34        35.51 o                         
  17   3   5          0.59         39.04        50.93 o                         
 -19   4   5         20.91        -97.62        97.62 o                         
 -18   4   5          1.94          3.08        65.82 o                         
 -17   4   5         83.26        -66.09        66.09 o                         
 -16   4   5          2.00         72.46        67.15 o                         
 -15   4   5         14.70         68.47        68.21 o                         
 -14   4   5          0.03         16.72        61.68 o                         
 -13   4   5       2056.60       2256.99        89.60 o                         
 -12   4   5        394.04        370.97        48.09 o                         
 -11   4   5         37.87         50.51        22.58 o                         
 -10   4   5         12.77         12.10        51.86 o                         
  -9   4   5       1056.88       1099.32        40.28 o                         
  -8   4   5         14.78        -10.70        21.74 o                         
  -7   4   5        446.67        405.85        35.96 o                         
  -6   4   5         17.64          1.56        26.66 o                         
  -5   4   5        587.13        653.99        31.02 o                         
  -4   4   5       3232.22       3250.88        58.47 o                         
  -3   4   5       1426.12       1458.23        35.78 o                         
  -2   4   5       2296.00       2265.27        52.92 o                         
  -1   4   5         53.25         60.52        13.62 o                         
   0   4   5       2280.08       2197.58        40.87 o                         
   1   4   5         16.57          2.75        13.81 o                         
   2   4   5         78.82         63.61        15.24 o                         
   3   4   5       1314.91       1420.59        25.67 o                         
   4   4   5       1586.60       1615.88        27.44 o                         
   5   4   5        824.75        798.55        16.46 o                         
   6   4   5        352.08        361.48        17.33 o                         
   7   4   5          3.26         10.38        15.51 o                         
   8   4   5          2.78          0.84        19.48 o                         
   9   4   5        388.01        411.27        24.72 o                         
  10   4   5         25.29         35.43        21.57 o                         
  11   4   5       1289.04       1317.73        39.15 o                         
  12   4   5        293.40        292.86        31.63 o                         
  13   4   5          0.70        -31.74        31.74 o                         
  14   4   5         30.49        -18.85        29.32 o                         
  15   4   5         16.66        -38.51        38.51 o                         
  16   4   5          0.35         74.56        37.71 o                         
  17   4   5          8.66         29.43        38.75 o                         
 -18   5   5         23.64        -63.70        77.02 o                         
 -17   5   5          1.12        -66.99        66.99 o                         
 -16   5   5          3.46        -67.57        67.57 o                         
 -15   5   5         48.75        191.04        70.76 o                         
 -14   5   5         16.34        145.23        64.71 o                         
 -13   5   5        212.91        230.98       108.71 o                         
 -12   5   5         27.52          0.73        33.31 o                         
 -11   5   5        181.81        151.41        79.22 o                         
 -10   5   5         29.52        -53.12        87.45 o                         
  -9   5   5        558.05        519.03        37.19 o                         
  -8   5   5          2.79        -10.52        29.22 o                         
  -7   5   5        261.83        277.83        33.12 o                         
  -6   5   5        566.84        563.25        23.03 o                         
  -5   5   5         16.16         49.87        19.01 o                         
  -4   5   5        347.41        366.34        19.68 o                         
  -3   5   5         33.77         25.09        18.19 o                         
  -2   5   5        132.80        139.06        15.72 o                         
  -1   5   5        319.90        313.01        18.27 o                         
   0   5   5         92.80         91.38        11.72 o                         
   1   5   5         16.77          1.01        13.48 o                         
   2   5   5        429.09        432.97        20.47 o                         
   3   5   5         95.15         86.09        29.60 o                         
   4   5   5        273.67        298.96        22.24 o                         
   5   5   5       1096.78       1127.91        60.86 o                         
   6   5   5         32.78         46.51        18.97 o                         
   7   5   5          3.04        -17.25        18.86 o                         
   8   5   5        168.90        128.61        25.29 o                         
   9   5   5        144.49        106.46        27.39 o                         
  10   5   5          8.26         -1.92        27.83 o                         
  11   5   5         20.74         48.86        28.82 o                         
  12   5   5        112.40        102.70        30.80 o                         
  13   5   5        102.75        118.06        32.15 o                         
  14   5   5          4.73          0.72        31.46 o                         
  15   5   5         37.85         47.77        34.44 o                         
  16   5   5         20.56        -37.54        37.54 o                         
 -17   6   5          0.50        -31.16        71.77 o                         
 -16   6   5         36.03         79.30        68.00 o                         
 -15   6   5         12.22         44.27        71.98 o                         
 -14   6   5         13.37        117.26        69.11 o                         
 -13   6   5         30.46         28.03        57.99 o                         
 -12   6   5         20.12         -5.74        62.32 o                         
 -11   6   5        126.98        142.26        39.20 o                         
 -10   6   5         10.15         -0.73        28.82 o                         
  -9   6   5         11.06        133.60        53.19 o                         
  -8   6   5          2.72        -14.21        32.72 o                         
  -7   6   5         51.09         51.84        43.95 o                         
  -6   6   5         10.02          3.95        18.12 o                         
  -5   6   5        104.02        124.13        21.17 o                         
  -4   6   5        207.99        208.69        17.06 o                         
  -3   6   5         10.30         51.65        31.25 o                         
  -2   6   5        148.08        177.94        16.86 o                         
  -1   6   5        129.23        135.70        17.29 o                         
   0   6   5         59.98         40.83        14.02 o                         
   1   6   5         54.19         71.94        14.68 o                         
   2   6   5         19.25         37.19        16.87 o                         
   3   6   5         20.35         17.77        15.15 o                         
   4   6   5        164.88        167.30        16.76 o                         
   5   6   5         71.73         57.84        20.68 o                         
   6   6   5         80.04        115.12        26.13 o                         
   7   6   5          9.70         25.65        22.75 o                         
   8   6   5         25.42         44.44        25.55 o                         
   9   6   5          0.85          8.89        25.81 o                         
  10   6   5        104.30        107.48        28.86 o                         
  11   6   5          3.28        -20.51        27.06 o                         
  12   6   5        223.94        137.64        32.67 o                         
  13   6   5          1.04        -30.46        30.46 o                         
  14   6   5         20.61        -14.70        29.36 o                         
  15   6   5          2.59        -27.85        51.91 o                         
 -16   7   5          8.74        110.51        72.67 o                         
 -15   7   5         17.77        108.34        73.36 o                         
 -14   7   5         11.17         57.59        35.90 o                         
 -13   7   5          2.49        110.90        85.09 o                         
 -12   7   5          3.93         49.06        65.40 o                         
 -11   7   5         13.11         47.37        38.83 o                         
 -10   7   5         24.71         30.41        29.49 o                         
  -9   7   5          9.79        -38.72        70.44 o                         
  -8   7   5         10.89         22.56        56.90 o                         
  -7   7   5          0.11        -63.86       137.90 o                         
  -6   7   5          0.19        -30.85        32.25 o                         
  -5   7   5          3.62          3.49        19.79 o                         
  -4   7   5          3.77         23.07        20.66 o                         
  -3   7   5          2.54         25.36        21.88 o                         
  -2   7   5        143.02        121.49        35.63 o                         
  -1   7   5         21.48         20.09        23.78 o                         
   0   7   5       1345.52       1253.38        45.40 o                         
   1   7   5          4.70         22.39        19.49 o                         
   2   7   5        158.60        132.15        20.34 o                         
   3   7   5        190.52        184.01        21.48 o                         
   4   7   5          0.06          6.58        22.52 o                         
   5   7   5          0.22          3.64        22.64 o                         
   6   7   5          0.61          4.25        31.08 o                         
   7   7   5         48.38         53.79        25.44 o                         
   8   7   5        108.43        105.39        27.93 o                         
   9   7   5         50.75         45.33        26.44 o                         
  10   7   5          0.82        -22.32        28.22 o                         
  11   7   5         32.42         56.34        30.00 o                         
  12   7   5          5.44        -32.02        32.02 o                         
  13   7   5         15.78         28.63        34.94 o                         
  14   7   5          7.36         -0.26        35.33 o                         
 -14   8   5          2.05         32.46        74.37 o                         
 -13   8   5          4.24        145.52        36.98 o                         
 -12   8   5          0.53         49.98        67.52 o                         
 -11   8   5          1.76         75.05        55.39 o                         
 -10   8   5          4.86         18.95        63.03 o                         
  -9   8   5          1.17        -32.59        32.59 o                         
  -8   8   5          0.14        -41.16        42.09 o                         
  -7   8   5         10.04        -56.27        56.27 o                         
  -5   8   5         23.63         57.89        40.79 o                         
  -4   8   5         23.66         56.82        25.81 o                         
  -3   8   5          6.61         12.00        39.04 o                         
  -2   8   5         46.09         29.32        25.08 o                         
  -1   8   5        465.74        430.62        31.28 o                         
   0   8   5        944.50        878.92        36.82 o                         
   1   8   5        107.10         63.09        23.09 o                         
   2   8   5        239.14        230.74        22.93 o                         
   3   8   5          3.91         21.74        21.08 o                         
   4   8   5         30.06         21.18        21.29 o                         
   5   8   5          0.06         -8.96        23.79 o                         
   6   8   5          0.68         10.36        31.47 o                         
   7   8   5          0.93         -3.29        66.19 o                         
   8   8   5         13.84          0.00        44.22 o                         
   9   8   5          7.06         30.35        36.15 o                         
  10   8   5          0.94         74.71        73.70 o                         
  11   8   5          0.11         17.87        37.66 o                         
  12   8   5          2.34         12.86        59.69 o                         
  13   8   5          0.61        -22.99        36.22 o                         
 -13   9   5          0.49        -26.91        53.51 o                         
 -12   9   5          1.50        -18.68        47.67 o                         
 -11   9   5          1.17        -44.59        44.59 o                         
 -10   9   5          4.55        -39.81        39.81 o                         
  -9   9   5          0.00        -38.43        38.43 o                         
  -8   9   5          7.07        -43.26        43.26 o                         
  -7   9   5          2.00        -42.20        42.20 o                         
  -6   9   5          8.87        -51.49        51.49 o                         
  -4   9   5          0.18        -60.55        67.92 o                         
  -3   9   5         27.51         39.88        34.58 o                         
  -2   9   5         12.00         29.48        31.16 o                         
  -1   9   5         11.68          9.64        26.27 o                         
   0   9   5        129.22        147.67        25.17 o                         
   1   9   5         37.75         84.85        28.38 o                         
   2   9   5         52.79         45.43        29.11 o                         
   3   9   5         53.35         47.70        28.10 o                         
   4   9   5          1.35         38.67        23.78 o                         
   5   9   5          1.03         52.92        33.96 o                         
   6   9   5         34.83         47.15        37.14 o                         
   7   9   5          0.01         28.79        83.81 o                         
   8   9   5          6.23        -29.34        87.53 o                         
   9   9   5         14.19         26.96        61.44 o                         
  10   9   5          3.24        -42.01        42.01 o                         
  11   9   5          0.17         35.49       165.53 o                         
 -10  10   5          9.23         70.92        47.24 o                         
  -9  10   5          1.31         69.06        43.58 o                         
  -8  10   5          0.55        155.31        43.90 o                         
  -7  10   5          6.62        -41.93        41.93 o                         
  -6  10   5          0.62        -41.14        41.14 o                         
  -5  10   5          1.08         -7.59        44.91 o                         
  -4  10   5          6.92        -49.68        49.68 o                         
  -3  10   5          2.50         88.49        35.03 o                         
  -2  10   5          1.94         -6.74        38.80 o                         
  -1  10   5         17.78        -23.59        35.66 o                         
   0  10   5         53.59         59.44        33.14 o                         
   1  10   5         23.19         24.68        83.38 o                         
   2  10   5         15.82         97.82        57.24 o                         
   3  10   5          2.22         37.64        58.69 o                         
   4  10   5         11.28         62.85        65.24 o                         
   5  10   5          1.59        119.48        63.54 o                         
   6  10   5          1.34         45.86        64.17 o                         
   7  10   5          7.86          5.10        41.22 o                         
   8  10   5          0.68        -41.15        41.15 o                         
  -5  11   5          0.00         16.67        46.07 o                         
  -4  11   5         38.33         20.65        43.37 o                         
  -3  11   5          0.05        -44.38        44.38 o                         
  -2  11   5          1.69         46.23        32.18 o                         
  -1  11   5          7.34        -66.03        91.56 o                         
   0  11   5         19.41         33.61       126.07 o                         
   1  11   5          2.63         12.42        40.66 o                         
   2  11   5          7.50         17.76        34.00 o                         
   3  11   5         28.06        -11.78        69.96 o                         
   4  11   5          4.11         65.71        67.09 o                         
 -20   0   6         10.81        -73.68        73.68 o                         
 -18   0   6        109.51         16.35        59.24 o                         
 -16   0   6        153.56        103.93        58.76 o                         
 -14   0   6         16.90        104.30        53.13 o                         
 -12   0   6        560.20        474.22        56.48 o                         
 -10   0   6         12.82         25.74        42.78 o                         
  -8   0   6       8617.73       9254.11       137.72 o                         
  -6   0   6         87.94         84.19        15.01 o                         
  -4   0   6        981.59       1042.69        18.07 o                         
  -2   0   6       6682.51       6117.21        42.78 o                         
   0   0   6      26637.45      27011.83       128.93 o                         
   2   0   6      17390.17      17302.64       110.14 o                         
   4   0   6       5926.91       5817.05        77.07 o                         
   6   0   6        149.04        153.03        24.03 o                         
   8   0   6          0.85        -10.36        19.20 o                         
  10   0   6        199.91        147.56        27.18 o                         
  12   0   6          1.57         15.81        29.29 o                         
  14   0   6        314.32        304.79        55.15 o                         
  16   0   6         19.02         49.10        56.64 o                         
  18   0   6        114.37         68.00        65.98 o                         
 -20   1   6         10.98        -69.75        71.34 o                         
 -19   1   6         14.29        -42.17        48.66 o                         
 -18   1   6         29.15         10.40        46.77 o                         
 -17   1   6         59.88         51.37        43.70 o                         
 -16   1   6         19.41         22.24        38.02 o                         
 -15   1   6          0.21         43.66        39.30 o                         
 -14   1   6          0.59         40.83        35.66 o                         
 -13   1   6        307.15        345.88        36.82 o                         
 -12   1   6         11.70         19.70        32.41 o                         
 -11   1   6        844.38        833.44        38.02 o                         
 -10   1   6         14.92         21.21        17.06 o                         
  -9   1   6        175.07        200.61        16.01 o                         
  -8   1   6       3596.37       3666.62        32.23 o                         
  -7   1   6        882.69        824.39        14.80 o                         
  -6   1   6        405.53        401.26        16.42 o                         
  -5   1   6          2.07         -2.56         9.91 o                         
  -4   1   6      31251.01      31104.92        63.82 o                         
  -3   1   6       4607.36       4367.55        72.24 o                         
  -2   1   6       2524.85       2464.79        51.75 o                         
  -1   1   6      15803.25      15162.85       126.09 o                         
   0   1   6      73404.51      72509.66        97.29 o                         
   1   1   6       2815.66       2778.17        77.12 o                         
   2   1   6       8177.08       8264.19        46.08 o                         
   3   1   6         19.62         20.95        16.67 o                         
   4   1   6       1891.82       1837.21        24.40 o                         
   5   1   6       1260.40       1179.81        22.18 o                         
   6   1   6        205.65        180.74        14.89 o                         
   7   1   6        126.34        104.63        14.50 o                         
   8   1   6        157.66        159.19        11.50 o                         
   9   1   6          0.02        -12.83        12.83 o                         
  10   1   6        327.98        340.80        19.90 o                         
  11   1   6        144.34        135.36        18.13 o                         
  12   1   6          4.64         28.14        25.96 o                         
  13   1   6         41.00         25.68        25.96 o                         
  14   1   6         28.57         95.87        29.57 o                         
  15   1   6          1.74          2.35        58.46 o                         
  16   1   6        152.29        192.99        40.11 o                         
  17   1   6          1.42         15.26        40.94 o                         
  18   1   6          2.27        -34.00        45.66 o                         
 -20   2   6         17.25        -59.34        74.31 o                         
 -19   2   6         48.09        -34.13        71.98 o                         
 -18   2   6          5.91        -31.32        67.94 o                         
 -17   2   6         32.63         69.22        64.07 o                         
 -16   2   6         92.80         55.74        41.53 o                         
 -15   2   6          1.73        -11.79        62.24 o                         
 -14   2   6         28.62         17.55        36.10 o                         
 -13   2   6         74.64         45.91        26.69 o                         
 -12   2   6        648.31        659.90        72.14 o                         
 -11   2   6          6.63         24.12        29.10 o                         
 -10   2   6         87.52         72.51        21.79 o                         
  -9   2   6          0.79         12.20        16.44 o                         
  -8   2   6        346.71        324.87        18.28 o                         
  -7   2   6          0.17        -14.12        14.12 o                         
  -6   2   6        991.65        952.58        28.62 o                         
  -5   2   6        152.21        155.28        16.92 o                         
  -4   2   6       3279.53       3653.09        32.53 o                         
  -3   2   6       4708.48       4843.25        61.10 o                         
  -2   2   6        447.31        377.99        34.50 o                         
  -1   2   6         76.62        106.00        32.49 o                         
   0   2   6       7237.76       7094.92        49.03 o                         
   1   2   6       5211.22       5292.39        45.58 o                         
   2   2   6       3835.41       3764.70        41.59 o                         
   3   2   6       8258.17       8165.62        43.03 o                         
   4   2   6        136.20        112.27        14.87 o                         
   5   2   6        810.56        838.08        19.15 o                         
   6   2   6         97.94         94.34        12.31 o                         
   7   2   6        552.25        552.58        21.67 o                         
   8   2   6        373.64        374.64        18.47 o                         
   9   2   6        502.02        482.58        23.44 o                         
  10   2   6        163.08        153.90        21.80 o                         
  11   2   6         38.36         26.53        22.03 o                         
  12   2   6         95.42         71.48        22.76 o                         
  13   2   6        134.56        139.99        27.40 o                         
  14   2   6          5.47         -5.58        28.32 o                         
  15   2   6          2.44         27.56        28.13 o                         
  16   2   6         36.51         29.99        50.17 o                         
  17   2   6          0.46         64.11        31.13 o                         
 -19   3   6          9.26        -46.71        78.35 o                         
 -18   3   6         34.41         -7.38        68.85 o                         
 -17   3   6         14.15         34.71        64.97 o                         
 -16   3   6          0.33         22.72        61.89 o                         
 -15   3   6         76.52        115.72        62.74 o                         
 -14   3   6          1.42         31.53        55.26 o                         
 -13   3   6        375.71        229.20        61.84 o                         
 -12   3   6       1869.97       1791.15        76.12 o                         
 -11   3   6        101.07         60.02        33.25 o                         
 -10   3   6         61.39         59.17        20.42 o                         
  -9   3   6        262.42        248.91        21.90 o                         
  -8   3   6         61.95         65.78        16.80 o                         
  -7   3   6        398.71        370.54        18.39 o                         
  -6   3   6       1324.28       1439.22        41.00 o                         
  -5   3   6       5767.38       5932.59        53.32 o                         
  -4   3   6          5.50          2.74        15.50 o                         
  -3   3   6        484.46        460.16        27.53 o                         
  -2   3   6         45.51         46.76        34.61 o                         
  -1   3   6         42.67         23.78        34.34 o                         
   0   3   6        119.10        117.48        18.52 o                         
   1   3   6        446.23        439.49        21.87 o                         
   2   3   6        331.80        389.06        21.83 o                         
   3   3   6        906.97        915.05        22.18 o                         
   4   3   6         43.76         13.19        19.10 o                         
   5   3   6         27.68         24.11        14.67 o                         
   6   3   6          2.97         -1.59        14.80 o                         
   7   3   6         47.25         57.57        15.75 o                         
   8   3   6        385.94        386.32        18.55 o                         
   9   3   6         10.90         13.68        19.45 o                         
  10   3   6        294.37        278.87        24.65 o                         
  11   3   6        176.12        214.59        25.21 o                         
  12   3   6        242.01        257.14        27.33 o                         
  13   3   6         15.51         19.91        24.43 o                         
  14   3   6         23.80         29.48        30.26 o                         
  15   3   6          5.25        -35.12        35.12 o                         
  16   3   6          1.61        -32.46        32.46 o                         
  17   3   6          7.82         34.45        40.88 o                         
 -19   4   6          0.20        -71.66        71.66 o                         
 -18   4   6          1.16        -56.69        56.69 o                         
 -17   4   6         34.13         72.77        66.03 o                         
 -16   4   6         13.10         79.36        70.01 o                         
 -15   4   6        116.61        204.68        67.25 o                         
 -14   4   6          7.19         67.78        62.16 o                         
 -13   4   6        428.69        362.06        67.68 o                         
 -12   4   6         19.40        -37.02        37.02 o                         
 -11   4   6        258.84        221.37       105.13 o                         
 -10   4   6        326.84        299.33        38.01 o                         
  -9   4   6         69.44         45.25        31.25 o                         
  -8   4   6         32.39         52.60        28.07 o                         
  -7   4   6       1019.88       1033.10        38.69 o                         
  -6   4   6          1.73         -2.76        26.22 o                         
  -5   4   6         57.75         77.38        26.58 o                         
  -4   4   6        343.19        341.15        28.04 o                         
  -3   4   6       1226.32       1226.11        47.72 o                         
  -2   4   6          0.43         -9.77        30.84 o                         
  -1   4   6         16.16        -84.29        84.29 o                         
   0   4   6        442.74        399.06        18.98 o                         
   1   4   6        235.32        253.85        16.04 o                         
   2   4   6         23.73         15.27        15.84 o                         
   3   4   6        622.53        696.82        27.65 o                         
   4   4   6       1239.50       1334.36        28.12 o                         
   5   4   6          6.79         12.39        17.44 o                         
   6   4   6          1.44        -17.70        17.70 o                         
   7   4   6         84.63         93.65        21.06 o                         
   8   4   6          2.85          4.50        18.48 o                         
   9   4   6         47.40         37.49        22.20 o                         
  10   4   6        540.70        581.20        27.36 o                         
  11   4   6        246.35        242.59        26.72 o                         
  12   4   6        334.24        381.20        35.44 o                         
  13   4   6        125.86         81.89        42.87 o                         
  14   4   6         65.00         51.95        34.62 o                         
  15   4   6         18.30         42.34        32.36 o                         
  16   4   6          0.36        -39.41        39.41 o                         
 -18   5   6          0.38        -69.64        75.69 o                         
 -17   5   6         17.52         -1.49        66.51 o                         
 -16   5   6         49.73        186.37        69.69 o                         
 -15   5   6        109.98        212.96        70.28 o                         
 -14   5   6         36.27        252.72        68.69 o                         
 -13   5   6          1.99        -86.23        86.23 o                         
 -12   5   6       1211.14       1125.67        49.42 o                         
 -11   5   6         50.07         48.07        66.24 o                         
 -10   5   6        113.00         70.60        55.10 o                         
  -9   5   6        166.06        125.18        32.62 o                         
  -8   5   6         36.05         24.04        30.75 o                         
  -7   5   6        753.03        718.20        37.44 o                         
  -6   5   6         44.75         12.70        28.98 o                         
  -5   5   6        258.63        348.70        31.07 o                         
  -4   5   6        523.33        550.80        24.89 o                         
  -3   5   6        105.25        104.81        19.72 o                         
  -2   5   6        157.97        165.49        20.53 o                         
  -1   5   6         62.64         36.63        22.52 o                         
   0   5   6        324.44        336.76        19.89 o                         
   1   5   6        186.74        187.49        33.23 o                         
   2   5   6         74.54         67.07        16.24 o                         
   3   5   6        130.69        143.66        17.55 o                         
   4   5   6        227.64        230.85        19.67 o                         
   5   5   6        176.90        190.00        19.94 o                         
   6   5   6        306.70        308.81        21.54 o                         
   7   5   6        144.10        175.65        22.27 o                         
   8   5   6         12.50         30.31        25.42 o                         
   9   5   6          0.02         32.56        37.29 o                         
  10   5   6          3.05         30.64        28.93 o                         
  11   5   6         57.13         52.29        31.65 o                         
  12   5   6        601.64        593.04        54.29 o                         
  13   5   6        189.99        172.20        33.76 o                         
  14   5   6        116.93         69.41        32.32 o                         
  15   5   6          0.75         14.25        29.38 o                         
  16   5   6         24.14         11.38        37.18 o                         
 -17   6   6          0.03         84.40        78.61 o                         
 -16   6   6        113.81        161.10        76.17 o                         
 -15   6   6         88.13        142.68        73.57 o                         
 -14   6   6         15.34        163.97        68.00 o                         
 -13   6   6        257.60        254.23        87.87 o                         
 -12   6   6         59.37         35.95        30.61 o                         
 -11   6   6        186.95        140.74        32.59 o                         
 -10   6   6         72.75          0.62        64.33 o                         
  -9   6   6        270.95        230.12        60.09 o                         
  -8   6   6         77.59         78.10        33.98 o                         
  -7   6   6         17.61          2.98        34.08 o                         
  -6   6   6         95.99        104.94        30.48 o                         
  -5   6   6         59.40         59.95        21.13 o                         
  -4   6   6         27.82          6.24        23.53 o                         
  -3   6   6          2.35         40.80        33.13 o                         
  -2   6   6         72.26         47.80        20.18 o                         
  -1   6   6        166.60        178.73        23.10 o                         
   0   6   6        276.84        266.70        22.71 o                         
   1   6   6        156.08        185.50        22.51 o                         
   2   6   6        413.14        463.52        72.67 o                         
   3   6   6          1.35         -8.85        19.88 o                         
   4   6   6         99.48         79.05        20.77 o                         
   5   6   6         19.03         35.46        19.04 o                         
   6   6   6         42.62         62.05        39.52 o                         
   7   6   6         15.83         49.24        28.68 o                         
   8   6   6        349.62        363.57        29.53 o                         
   9   6   6          2.30        -27.83        27.83 o                         
  10   6   6          3.27        -13.05        29.16 o                         
  11   6   6        266.91        285.36        31.83 o                         
  12   6   6         60.18         38.13        33.21 o                         
  13   6   6          0.18        -14.33        32.82 o                         
  14   6   6         11.18         68.82        38.64 o                         
  15   6   6         62.67         75.57        33.98 o                         
 -16   7   6          6.49        154.20        71.18 o                         
 -15   7   6          3.45         56.96        77.92 o                         
 -14   7   6         24.25         14.81        56.45 o                         
 -13   7   6          1.50         40.43        84.08 o                         
 -12   7   6          3.50         24.47        32.30 o                         
 -11   7   6         82.89         75.41        32.71 o                         
 -10   7   6         59.74        -27.63        83.15 o                         
  -9   7   6         55.62         54.67        53.98 o                         
  -8   7   6         30.88        -37.69        37.69 o                         
  -7   7   6          6.67         -7.21        36.20 o                         
  -6   7   6          0.82        -34.43        34.43 o                         
  -5   7   6         21.82         27.73        31.27 o                         
  -4   7   6         79.12         40.45        29.04 o                         
  -3   7   6         77.82         60.77        27.00 o                         
  -2   7   6         81.39        115.99        20.91 o                         
  -1   7   6         59.02         29.20        22.16 o                         
   0   7   6        161.61        186.53        25.02 o                         
   1   7   6         82.72        100.71        40.58 o                         
   2   7   6         14.13         17.03        24.44 o                         
   3   7   6        134.23        169.81        30.44 o                         
   4   7   6         14.27          3.18        22.06 o                         
   5   7   6         15.09         45.49        26.29 o                         
   6   7   6         39.97         14.59        38.46 o                         
   7   7   6         61.47         -3.68        31.11 o                         
   8   7   6          4.31        -10.83        26.69 o                         
   9   7   6        147.04        163.58        28.08 o                         
  10   7   6          8.26         19.88        25.95 o                         
  11   7   6         61.17         90.41        31.32 o                         
  12   7   6         19.75         28.95        31.68 o                         
  13   7   6          5.92         24.17        32.11 o                         
  14   7   6         11.52         38.98        32.61 o                         
 -14   8   6         26.38         10.27        87.16 o                         
 -13   8   6         10.42         59.59        95.52 o                         
 -12   8   6         11.57         48.92        56.29 o                         
 -11   8   6          1.86          1.39        32.07 o                         
 -10   8   6          5.71        -50.08        50.08 o                         
  -9   8   6         27.04        -84.80        84.80 o                         
  -8   8   6          1.92         25.37        52.34 o                         
  -7   8   6         23.40         84.98        55.95 o                         
  -6   8   6         15.23        -24.26        55.36 o                         
  -5   8   6         11.64        134.67        55.68 o                         
  -4   8   6         28.47         -8.33        49.21 o                         
  -3   8   6         23.34         60.85        25.17 o                         
  -2   8   6         12.54         -6.12        25.35 o                         
  -1   8   6          5.21         19.40        26.00 o                         
   0   8   6         52.12         47.43        26.67 o                         
   1   8   6          4.94         40.56        27.90 o                         
   2   8   6         97.05        157.95        47.16 o                         
   3   8   6          3.35          1.52        24.18 o                         
   4   8   6         35.68         40.00        23.92 o                         
   5   8   6         32.07         72.24        24.84 o                         
   6   8   6          1.21        -73.20        73.20 o                         
   7   8   6         14.02         70.25        35.01 o                         
   8   8   6         38.53        -51.76        56.98 o                         
   9   8   6          1.57        -37.40        37.40 o                         
  10   8   6         57.74         96.46        53.37 o                         
  11   8   6         75.69         78.02        37.91 o                         
  12   8   6          0.33        -51.75        51.75 o                         
 -12   9   6          9.55        -15.98        48.67 o                         
 -11   9   6         20.56        -27.87        44.91 o                         
 -10   9   6          5.21        -24.58        41.83 o                         
  -9   9   6         21.47        -39.33        39.33 o                         
  -8   9   6         25.61        -42.78        42.78 o                         
  -5   9   6          2.41        -53.72        53.72 o                         
  -4   9   6          6.05        -17.89        53.66 o                         
  -3   9   6          0.34        -13.85        48.78 o                         
  -2   9   6         12.49          9.88        37.10 o                         
  -1   9   6          4.60         16.95        31.14 o                         
   0   9   6         77.53        153.56        24.46 o                         
   1   9   6         46.66         88.65        38.15 o                         
   2   9   6          3.95         -0.67        35.86 o                         
   3   9   6          0.30         -0.86        35.84 o                         
   4   9   6          0.57          3.14        32.64 o                         
   5   9   6          2.57        -27.55        33.04 o                         
   6   9   6         19.57         13.69        49.31 o                         
   7   9   6         50.50        -46.28        59.87 o                         
   8   9   6         69.39         56.19        61.18 o                         
   9   9   6         93.15        117.23        41.93 o                         
  10   9   6          0.26          7.36        64.47 o                         
 -10  10   6          2.16        -14.33        46.34 o                         
  -9  10   6          3.74          2.81        44.53 o                         
  -8  10   6          0.86        -46.55        46.55 o                         
  -7  10   6         19.54          4.30        43.10 o                         
  -6  10   6         47.19         -0.58        46.55 o                         
  -2  10   6          0.04        -55.63        55.63 o                         
  -1  10   6         55.37         41.88        55.73 o                         
   0  10   6          6.13          9.44        36.63 o                         
   1  10   6         26.16         66.21        41.43 o                         
   2  10   6          4.57         17.62        40.21 o                         
   3  10   6         51.02         24.06        37.34 o                         
   4  10   6          0.60         14.44        62.69 o                         
   5  10   6          0.65         21.71        56.80 o                         
   6  10   6          0.64         89.44        68.61 o                         
   7  10   6          0.08        159.18        57.68 o                         
   8  10   6          0.44        160.35        43.16 o                         
  -6  11   6          8.15        -48.94        48.94 o                         
  -5  11   6          1.16         40.98        44.27 o                         
  -4  11   6          2.95        -44.96        44.96 o                         
   2  11   6          1.97         89.65        58.07 o                         
   3  11   6          3.46         74.37        65.66 o                         
   4  11   6          0.06         77.18        64.07 o                         
 -19   0   7        256.11        383.14        69.43 o                         
 -17   0   7        570.62        576.14        70.65 o                         
 -15   0   7        179.38        242.90        54.99 o                         
 -13   0   7        719.72        632.14        57.75 o                         
 -11   0   7        160.10        155.63        45.07 o                         
  -9   0   7       2407.01       2248.33        80.39 o                         
  -7   0   7        496.64        514.17        20.02 o                         
  -5   0   7          3.09          5.21        13.48 o                         
  -3   0   7      24405.35      25152.84        89.36 o                         
  -1   0   7       3324.11       3393.87        54.41 o                         
   1   0   7      68434.88      69643.12       157.72 o                         
   3   0   7       6591.12       6335.70        79.67 o                         
   5   0   7        832.54        876.79        46.29 o                         
   7   0   7         21.26         20.12        18.11 o                         
   9   0   7         13.25         44.38        30.49 o                         
  11   0   7        170.51        210.15        30.80 o                         
  13   0   7        171.58        155.30        32.24 o                         
  15   0   7          0.00        -56.90        56.90 o                         
  17   0   7         89.04         65.40        58.97 o                         
 -20   1   7          0.67        -39.44        49.98 o                         
 -19   1   7        104.34        105.89        48.66 o                         
 -18   1   7          0.16        -43.35        43.35 o                         
 -17   1   7          4.29         33.30        60.83 o                         
 -16   1   7         41.70         28.72        53.93 o                         
 -15   1   7        134.86        241.14        43.31 o                         
 -14   1   7         35.66        111.81        38.60 o                         
 -13   1   7         76.94        106.82        36.03 o                         
 -12   1   7        120.04        103.92        34.62 o                         
 -11   1   7        327.97        328.00        34.34 o                         
 -10   1   7          0.06         -5.50        16.73 o                         
  -9   1   7        394.29        355.52        16.96 o                         
  -8   1   7         29.81         23.07        12.53 o                         
  -7   1   7        142.09        146.14        10.95 o                         
  -6   1   7        266.76        241.45        11.94 o                         
  -5   1   7       3499.24       3735.93        23.51 o                         
  -4   1   7       2121.10       2040.08        38.29 o                         
  -3   1   7        371.69        378.72        20.80 o                         
  -2   1   7       3629.05       3484.98        50.40 o                         
  -1   1   7      28586.65      28058.81       396.43 o                         
   0   1   7       7728.22       7608.71        63.88 o                         
   1   1   7      26516.01      25281.58       145.00 o                         
   2   1   7        269.98        235.44        18.21 o                         
   3   1   7       1015.24       1027.02        25.56 o                         
   4   1   7        230.01        250.48        19.66 o                         
   5   1   7        807.25        837.61        22.16 o                         
   6   1   7         13.24         20.82        14.64 o                         
   7   1   7         60.20         54.19        17.87 o                         
   8   1   7       1051.04       1031.64        19.19 o                         
   9   1   7       1157.26       1181.99        26.24 o                         
  10   1   7          7.47         34.09        15.78 o                         
  11   1   7          3.86         13.57        17.05 o                         
  12   1   7         72.24         78.19        26.21 o                         
  13   1   7         56.25         29.27        28.17 o                         
  14   1   7         61.13        106.55        35.65 o                         
  15   1   7          1.61         27.70        27.92 o                         
  16   1   7         21.26        -20.85        40.31 o                         
  17   1   7         13.05         28.37        94.88 o                         
 -20   2   7         12.07        -78.93        78.93 o                         
 -19   2   7         33.15        136.10        69.43 o                         
 -18   2   7          3.77         48.04        68.05 o                         
 -17   2   7         73.84         79.20        66.30 o                         
 -16   2   7         81.93        105.70        40.56 o                         
 -15   2   7        235.23        243.15        41.07 o                         
 -14   2   7         28.25          1.18        35.57 o                         
 -13   2   7        124.51        113.25        36.86 o                         
 -12   2   7        186.68        174.65        33.19 o                         
 -11   2   7         96.04         99.83        21.23 o                         
 -10   2   7        181.38        167.01        21.69 o                         
  -9   2   7        511.21        499.98        23.38 o                         
  -8   2   7        244.65        243.83        17.55 o                         
  -7   2   7          2.69         -6.34         9.56 o                         
  -6   2   7         24.56         19.88        15.61 o                         
  -5   2   7       1246.05       1270.15        24.96 o                         
  -4   2   7        317.08        329.75        26.45 o                         
  -3   2   7       2987.96       2961.58        58.76 o                         
  -2   2   7         22.33         21.76        32.96 o                         
  -1   2   7       1047.31        999.40        40.45 o                         
   0   2   7       2112.13       2055.21        21.02 o                         
   1   2   7        561.92        616.97        24.85 o                         
   2   2   7        665.39        622.49        26.57 o                         
   3   2   7       5371.91       5297.50        52.51 o                         
   4   2   7         65.59         66.37        15.98 o                         
   5   2   7        185.74        218.61        16.18 o                         
   6   2   7       1579.17       1519.09        34.67 o                         
   7   2   7         17.32          5.44        15.37 o                         
   8   2   7         50.60         49.59        16.80 o                         
   9   2   7        227.27        212.86        22.52 o                         
  10   2   7       1580.36       1552.97        33.07 o                         
  11   2   7        155.99        181.35        24.58 o                         
  12   2   7        286.50        308.75        35.85 o                         
  13   2   7         61.77         34.43        29.20 o                         
  14   2   7          0.15         11.16        25.25 o                         
  15   2   7          3.04         -7.10        29.15 o                         
  16   2   7          0.30         11.33        42.61 o                         
  17   2   7         10.09         -5.81        70.58 o                         
 -19   3   7         20.10         -7.91        76.65 o                         
 -18   3   7          7.11         42.89        64.44 o                         
 -17   3   7         63.11        116.14        67.36 o                         
 -16   3   7         37.28        -21.13        62.32 o                         
 -15   3   7          1.80         47.83        61.73 o                         
 -14   3   7         66.39        -31.21        64.81 o                         
 -13   3   7        176.88        138.81        60.72 o                         
 -12   3   7          4.13        -33.12        52.50 o                         
 -11   3   7          4.27         -6.86        21.57 o                         
 -10   3   7          2.89         -1.09        20.41 o                         
  -9   3   7          0.42         -3.15        20.22 o                         
  -8   3   7        188.79        174.99        17.99 o                         
  -7   3   7       1981.39       2067.70        27.83 o                         
  -6   3   7        504.37        467.32        26.17 o                         
  -5   3   7         12.18         17.62        16.31 o                         
  -4   3   7       2645.64       2660.67        44.55 o                         
  -3   3   7        144.91        133.30        25.30 o                         
  -2   3   7         27.15         42.15        36.68 o                         
  -1   3   7          2.33         20.97        34.66 o                         
   0   3   7       1353.33       1288.51        38.96 o                         
   1   3   7        120.82        130.86        20.69 o                         
   2   3   7        779.41        784.77        45.30 o                         
   3   3   7         47.04         73.10        18.54 o                         
   4   3   7       1423.39       1432.16        25.88 o                         
   5   3   7        430.25        425.23        17.55 o                         
   6   3   7        416.43        391.78        18.18 o                         
   7   3   7        865.59        874.35        21.98 o                         
   8   3   7        376.26        380.82        20.29 o                         
   9   3   7        574.80        607.97        26.67 o                         
  10   3   7        274.43        309.88        24.09 o                         
  11   3   7        543.28        572.16        67.67 o                         
  12   3   7          0.77         15.73        25.25 o                         
  13   3   7        217.50        182.84        26.54 o                         
  14   3   7          8.75        -19.22        28.14 o                         
  15   3   7          0.37        -37.46        37.46 o                         
  16   3   7          8.16          4.54        30.42 o                         
  17   3   7          2.25         34.41        36.12 o                         
 -19   4   7          0.09         14.86        71.02 o                         
 -18   4   7          0.01         56.21        55.79 o                         
 -17   4   7         13.21         66.30        73.15 o                         
 -16   4   7          1.30        120.71        67.04 o                         
 -15   4   7        322.76        390.46        70.01 o                         
 -14   4   7         75.66         -9.50        64.76 o                         
 -13   4   7         43.40         -5.41        65.77 o                         
 -12   4   7         62.97        109.82        61.68 o                         
 -11   4   7        523.67        490.93        45.01 o                         
 -10   4   7          7.86         -6.95        29.39 o                         
  -9   4   7        665.95        752.07        38.64 o                         
  -8   4   7         95.11        101.11        29.45 o                         
  -7   4   7        483.04        455.37        76.49 o                         
  -6   4   7        284.55        320.12        29.32 o                         
  -5   4   7       3367.28       3322.61       154.33 o                         
  -4   4   7       4416.92       4308.41        74.23 o                         
  -3   4   7         38.25         29.20        26.69 o                         
  -2   4   7        943.48        927.80        51.49 o                         
  -1   4   7        131.76        111.15        39.07 o                         
   0   4   7        411.63        410.55        36.78 o                         
   1   4   7        194.29        158.96        19.64 o                         
   2   4   7          1.18         -1.77        16.00 o                         
   3   4   7        100.23        106.05        17.52 o                         
   4   4   7         24.86         25.33        17.79 o                         
   5   4   7        595.81        630.13        22.44 o                         
   6   4   7        713.54        738.06        25.11 o                         
   7   4   7          0.04         -5.20        16.97 o                         
   8   4   7        260.52        256.73        24.76 o                         
   9   4   7         83.64         70.32        22.49 o                         
  10   4   7         45.94         45.89        24.47 o                         
  11   4   7        588.68        549.20        30.22 o                         
  12   4   7         85.59         67.11        26.71 o                         
  13   4   7        537.76        456.68        36.45 o                         
  14   4   7         23.21         38.84        52.76 o                         
  15   4   7          0.53        -17.16        36.58 o                         
  16   4   7          0.23          2.28        47.48 o                         
 -18   5   7         11.49        283.29        81.69 o                         
 -17   5   7          0.25         14.07        68.79 o                         
 -16   5   7         26.16        -11.94        68.10 o                         
 -15   5   7          2.85        126.70        64.44 o                         
 -14   5   7        113.33        109.88        67.68 o                         
 -13   5   7        625.83        525.89        71.87 o                         
 -12   5   7        283.94        233.34        78.96 o                         
 -11   5   7        704.15        535.50        63.59 o                         
 -10   5   7        176.63        134.26        34.49 o                         
  -9   5   7        253.09        265.02        35.43 o                         
  -8   5   7         39.19         34.83        31.28 o                         
  -7   5   7        542.78        639.32        39.94 o                         
  -6   5   7        637.67        705.53        36.30 o                         
  -5   5   7        117.84        184.53        29.00 o                         
  -4   5   7        153.12        143.94        27.44 o                         
  -3   5   7        657.12        742.92        44.80 o                         
  -2   5   7        108.49         79.74        23.94 o                         
  -1   5   7          2.95         27.55        34.98 o                         
   0   5   7         57.96         73.39        17.20 o                         
   1   5   7        307.60        310.82        20.41 o                         
   2   5   7        548.72        586.86        21.09 o                         
   3   5   7         62.46         55.91        22.52 o                         
   4   5   7          2.48         -4.51        18.45 o                         
   5   5   7         97.81        127.39        20.42 o                         
   6   5   7        193.85        187.21        21.66 o                         
   7   5   7         22.95         38.76        20.09 o                         
   8   5   7          9.25         27.52        48.10 o                         
   9   5   7         27.63         22.03        29.30 o                         
  10   5   7         31.38         10.16        31.04 o                         
  11   5   7        941.16        989.46        41.15 o                         
  12   5   7         80.45         35.72        31.36 o                         
  13   5   7        150.22        170.30        34.03 o                         
  14   5   7         96.07         42.20        41.83 o                         
  15   5   7          1.24        -31.63        31.63 o                         
 -17   6   7          1.24         57.17        80.05 o                         
 -16   6   7          0.11        -37.26        71.29 o                         
 -15   6   7          0.02        102.18        66.56 o                         
 -14   6   7        175.52        355.11        71.71 o                         
 -13   6   7          1.41        -30.51        30.51 o                         
 -12   6   7        272.20        223.19        33.83 o                         
 -11   6   7         86.96         35.10        53.27 o                         
 -10   6   7          5.10        -19.77        55.55 o                         
  -9   6   7         37.31         52.88        35.13 o                         
  -8   6   7         63.62         81.76        34.96 o                         
  -7   6   7         49.61         41.24        33.31 o                         
  -6   6   7         31.34         37.49        33.77 o                         
  -5   6   7          4.34         45.34        19.06 o                         
  -4   6   7        521.39        569.76        67.71 o                         
  -3   6   7        129.96        133.07        21.53 o                         
  -2   6   7         53.56         33.79        19.92 o                         
  -1   6   7        315.47        289.00        23.63 o                         
   0   6   7        251.70        190.56        43.69 o                         
   1   6   7         18.34          9.29        41.93 o                         
   2   6   7        385.07        485.08        85.11 o                         
   3   6   7         39.13         23.49        25.96 o                         
   4   6   7        125.91        151.68        23.53 o                         
   5   6   7          0.16        -12.13        22.25 o                         
   6   6   7         29.13         40.54        23.79 o                         
   7   6   7         41.23         56.53        26.39 o                         
   8   6   7        261.91        327.03        29.72 o                         
   9   6   7          0.89         37.54        51.76 o                         
  10   6   7         36.44         53.21        34.48 o                         
  11   6   7          4.76         50.77        28.62 o                         
  12   6   7         20.61         29.45        29.80 o                         
  13   6   7         22.02         24.24        42.87 o                         
  14   6   7         72.14         94.61        58.32 o                         
 -16   7   7         12.62         25.96        69.75 o                         
 -15   7   7         29.95         52.13        73.73 o                         
 -14   7   7          0.96         -6.31       122.06 o                         
 -13   7   7         28.02         57.47        81.48 o                         
 -12   7   7         29.43         -6.61        51.81 o                         
 -11   7   7          8.59         71.18        60.30 o                         
 -10   7   7         13.85         -4.56        65.13 o                         
  -9   7   7          0.17         -2.65        37.92 o                         
  -8   7   7        256.71        307.02        40.87 o                         
  -7   7   7          0.32        -16.44        35.38 o                         
  -6   7   7        177.47        150.77        35.52 o                         
  -5   7   7        317.92        322.97        40.72 o                         
  -4   7   7          0.40          7.71        76.91 o                         
  -3   7   7         59.89         85.29        28.20 o                         
  -2   7   7        100.64         72.13        28.63 o                         
  -1   7   7        160.73        128.03        31.69 o                         
   0   7   7         39.58         40.02        31.56 o                         
   1   7   7         15.53         15.29        31.25 o                         
   2   7   7          0.32         33.91        24.26 o                         
   3   7   7         34.03         16.85        49.47 o                         
   4   7   7         45.25         74.82        30.56 o                         
   5   7   7          0.85          0.52        25.28 o                         
   6   7   7          4.14        -15.62        31.82 o                         
   7   7   7          0.91        -34.09        34.09 o                         
   8   7   7         33.88         14.20        34.47 o                         
   9   7   7         35.68         14.06        25.32 o                         
  10   7   7          1.29         43.66        39.20 o                         
  11   7   7          0.09         28.54        29.01 o                         
  12   7   7          2.37        -24.02        30.14 o                         
  13   7   7          0.29        -12.94        55.07 o                         
 -14   8   7        172.43        428.51       193.74 o                         
 -13   8   7          8.98         71.68        35.71 o                         
 -12   8   7          2.22        -37.05        37.05 o                         
 -11   8   7          0.51         31.98        34.52 o                         
 -10   8   7         55.10         64.17        63.91 o                         
  -9   8   7         15.16        -25.37        63.38 o                         
  -8   8   7         29.57        -69.26        92.76 o                         
  -7   8   7         56.51         30.05        38.90 o                         
  -6   8   7          1.72        -45.54        52.23 o                         
  -5   8   7         95.88         36.41        54.04 o                         
  -4   8   7          0.19         29.46        51.49 o                         
  -3   8   7          1.39         -1.35        29.60 o                         
  -2   8   7        148.33        113.57        34.40 o                         
  -1   8   7        252.78        296.25        49.18 o                         
   0   8   7         41.31         35.83        36.56 o                         
   1   8   7        123.44        195.36        79.86 o                         
   2   8   7         60.26         87.68        36.82 o                         
   3   8   7          8.07         65.78        30.49 o                         
   4   8   7          4.66         65.94        38.67 o                         
   5   8   7          7.89         29.53        26.28 o                         
   6   8   7          3.70         12.89        56.85 o                         
   7   8   7         40.65         87.21        36.24 o                         
   8   8   7         46.40         93.54        50.57 o                         
   9   8   7          0.51         -0.16        35.67 o                         
  10   8   7          2.92          9.01        65.00 o                         
  11   8   7         11.86         27.90        40.42 o                         
  12   8   7         22.68        -31.60        69.35 o                         
 -12   9   7          4.90        -22.45        51.06 o                         
 -11   9   7         16.35         29.94        48.20 o                         
 -10   9   7          0.05         56.80        43.58 o                         
  -9   9   7         12.47        -50.43        50.43 o                         
  -6   9   7         74.99         37.85        57.75 o                         
  -5   9   7          5.87        -35.83        55.15 o                         
  -4   9   7          1.13          9.24        54.89 o                         
  -3   9   7          4.09        -40.87        51.54 o                         
  -2   9   7          8.15         -3.98        54.73 o                         
  -1   9   7         13.31         16.95        37.55 o                         
   0   9   7         61.51         71.49        37.46 o                         
   1   9   7         71.52        101.10        38.37 o                         
   2   9   7          7.49          8.82        38.07 o                         
   3   9   7         59.36         57.20        38.59 o                         
   4   9   7          1.96         56.62        28.29 o                         
   5   9   7         10.57         55.46        35.06 o                         
   6   9   7          2.37        -20.98        35.57 o                         
   7   9   7         14.12         54.54        39.32 o                         
   8   9   7          1.41        -36.41        39.48 o                         
   9   9   7          6.33         24.48        42.56 o                         
  10   9   7          4.81        -41.75        41.75 o                         
 -10  10   7          1.22        -47.35        47.35 o                         
  -9  10   7          0.43        -44.80        44.80 o                         
  -8  10   7          1.88          0.00        46.82 o                         
  -7  10   7          1.90         -4.19        56.53 o                         
  -5  10   7          3.39        -42.25        42.25 o                         
  -4  10   7          0.06        -45.60        56.05 o                         
  -3  10   7          0.15        -60.35        60.35 o                         
  -2  10   7          1.53        -36.73        56.32 o                         
  -1  10   7          8.43        -51.44        51.44 o                         
   0  10   7          8.65        -30.23        39.57 o                         
   1  10   7         26.47         -9.92        39.90 o                         
   2  10   7          3.26         90.52       109.56 o                         
   3  10   7          7.34         28.19       102.55 o                         
   4  10   7         11.48         10.99        65.77 o                         
   5  10   7          4.70        -61.73        66.67 o                         
   6  10   7          3.55        135.65       111.63 o                         
   7  10   7          8.29         98.92        73.49 o                         
  -2  11   7          2.30        -51.01        53.29 o                         
   0  11   7          1.33        -54.78        54.78 o                         
   1  11   7          3.09        112.36        97.64 o                         
   2  11   7          0.02        -20.38        66.40 o                         
   3  11   7          2.05         90.62       127.55 o                         
 -20   0   8         59.12         97.72        70.54 o                         
 -18   0   8         98.26         54.25        64.60 o                         
 -16   0   8          6.10        121.02        58.49 o                         
 -14   0   8        119.58         48.41        53.13 o                         
 -12   0   8         35.29          9.82        49.52 o                         
 -10   0   8        462.31        445.88        50.21 o                         
  -8   0   8         57.14         75.66        18.29 o                         
  -6   0   8       2269.30       2389.14        33.03 o                         
  -4   0   8       4016.88       4388.06        43.49 o                         
  -2   0   8         98.97        102.21        19.64 o                         
   0   0   8      35432.23      36563.48       173.41 o                         
   2   0   8       1006.41       1054.49        29.75 o                         
   4   0   8         32.90         54.78        34.98 o                         
   6   0   8       1734.75       1715.88        60.62 o                         
   8   0   8        837.02        805.43        34.48 o                         
  10   0   8       4187.10       4420.22       182.20 o                         
  12   0   8        200.35        292.26        60.27 o                         
  14   0   8        120.72         91.83        59.56 o                         
  16   0   8         14.74         13.69        47.56 o                         
 -20   1   8         18.18         84.19        77.66 o                         
 -19   1   8         14.16         37.37       126.54 o                         
 -18   1   8         17.07        -11.53        44.93 o                         
 -17   1   8        165.30        211.36        47.08 o                         
 -16   1   8         46.21        102.84        43.15 o                         
 -15   1   8        244.34        321.84        43.84 o                         
 -14   1   8        233.62        268.93        43.17 o                         
 -13   1   8        463.69        462.85        41.58 o                         
 -12   1   8        633.94        671.84        40.31 o                         
 -11   1   8          0.75          3.72        32.06 o                         
 -10   1   8        239.68        257.58        21.14 o                         
  -9   1   8        716.08        695.80        35.08 o                         
  -8   1   8        251.51        257.16        12.54 o                         
  -7   1   8        302.73        334.33        13.66 o                         
  -6   1   8      11921.80      11929.92        41.88 o                         
  -5   1   8       3168.35       3059.97        24.01 o                         
  -4   1   8        121.65        117.46        13.24 o                         
  -3   1   8       1122.54       1128.22        22.26 o                         
  -2   1   8         24.86         28.81        18.04 o                         
  -1   1   8        832.54        873.14        22.67 o                         
   0   1   8       3786.72       3789.87        33.75 o                         
   1   1   8         39.29         50.44        11.40 o                         
   2   1   8        425.97        480.17        25.33 o                         
   3   1   8         66.04         51.74        18.66 o                         
   4   1   8       1988.57       2049.99        59.74 o                         
   5   1   8        778.52        754.87        25.66 o                         
   6   1   8        388.29        395.48        23.37 o                         
   7   1   8       2191.48       2118.99        28.01 o                         
   8   1   8       4210.16       4241.80        39.21 o                         
   9   1   8         85.61        121.49        17.35 o                         
  10   1   8       1671.76       1583.62        33.00 o                         
  11   1   8          0.00         23.14        25.80 o                         
  12   1   8        147.45        123.99        58.52 o                         
  13   1   8         16.00         46.08        27.29 o                         
  14   1   8         94.38         66.40        28.02 o                         
  15   1   8         11.43         14.77        30.23 o                         
  16   1   8          5.42        -31.80        42.57 o                         
  17   1   8          1.94         25.43        39.68 o                         
 -20   2   8         20.38        -20.70        79.78 o                         
 -19   2   8         19.76         -4.35        60.14 o                         
 -18   2   8          1.81         47.24        70.60 o                         
 -17   2   8         92.66        103.88        64.17 o                         
 -16   2   8         34.54        147.46        66.30 o                         
 -15   2   8        475.38        545.99        68.42 o                         
 -14   2   8         11.71         31.13        34.41 o                         
 -13   2   8        741.08        774.54        42.47 o                         
 -12   2   8         80.92         66.54        33.00 o                         
 -11   2   8         11.37          3.79        21.63 o                         
 -10   2   8          6.01          6.13        21.13 o                         
  -9   2   8         38.92         23.86        19.53 o                         
  -8   2   8        229.42        216.43        21.70 o                         
  -7   2   8        637.93        670.92        28.36 o                         
  -6   2   8       4472.49       4624.27        41.01 o                         
  -5   2   8       1376.43       1347.00        26.80 o                         
  -4   2   8          3.30         10.48        23.95 o                         
  -3   2   8       2604.59       2687.79        59.18 o                         
  -2   2   8       1126.03       1145.59        47.88 o                         
  -1   2   8        989.90        954.08        22.04 o                         
   0   2   8        834.91        871.49        16.63 o                         
   1   2   8         11.84         32.32        20.97 o                         
   2   2   8        371.13        327.72        26.66 o                         
   3   2   8         12.96          7.92        22.72 o                         
   4   2   8         22.25         -4.28        19.15 o                         
   5   2   8         68.38         96.53        17.92 o                         
   6   2   8        487.47        492.89        19.61 o                         
   7   2   8        449.58        428.53        19.37 o                         
   8   2   8        298.67        319.17        19.79 o                         
   9   2   8          1.15          2.75        17.20 o                         
  10   2   8          0.16         -3.40        21.69 o                         
  11   2   8        559.34        572.01        36.16 o                         
  12   2   8         56.99        116.42        23.89 o                         
  13   2   8         52.00         11.52        27.44 o                         
  14   2   8          1.71          1.39        27.50 o                         
  15   2   8         45.84         32.54        31.58 o                         
  16   2   8          0.13        -29.26        29.26 o                         
  17   2   8          0.32          9.57        39.03 o                         
 -19   3   8          8.60         57.17        75.37 o                         
 -18   3   8         18.04         87.32        68.85 o                         
 -17   3   8         91.70        185.41        72.19 o                         
 -16   3   8         50.45         90.82        65.40 o                         
 -15   3   8        127.18        131.48        68.79 o                         
 -14   3   8        500.41        469.23        72.67 o                         
 -13   3   8        157.98        196.13        66.67 o                         
 -12   3   8        129.53        167.52        58.49 o                         
 -11   3   8        503.64        533.36        71.92 o                         
 -10   3   8        217.14        207.24        23.85 o                         
  -9   3   8        180.40        185.74        22.57 o                         
  -8   3   8          0.58          0.84        20.20 o                         
  -7   3   8        137.78        136.55        20.50 o                         
  -6   3   8          0.14         -8.70        17.96 o                         
  -5   3   8        756.45        761.60        23.16 o                         
  -4   3   8        545.23        603.46        31.67 o                         
  -3   3   8        210.15        266.04        42.41 o                         
  -2   3   8        239.60        204.73        40.87 o                         
  -1   3   8         44.63         40.50        35.88 o                         
   0   3   8       1372.89       1408.18        51.70 o                         
   1   3   8       1982.84       2012.97        36.32 o                         
   2   3   8       3424.07       3396.25        45.29 o                         
   3   3   8         15.23         51.43        22.90 o                         
   4   3   8          1.38         -2.05        17.23 o                         
   5   3   8        301.96        302.29        17.78 o                         
   6   3   8        624.92        572.55        20.63 o                         
   7   3   8        226.15        246.57        18.40 o                         
   8   3   8         66.50         84.17        18.10 o                         
   9   3   8         33.79         51.41        22.07 o                         
  10   3   8        286.74        302.41        25.54 o                         
  11   3   8        365.01        340.08        27.26 o                         
  12   3   8          0.06         16.67        24.34 o                         
  13   3   8        112.32        107.14        24.84 o                         
  14   3   8        113.94         55.04        41.62 o                         
  15   3   8          0.13         72.57        30.11 o                         
  16   3   8          3.28         62.58        31.28 o                         
 -19   4   8         38.81         96.08        62.58 o                         
 -18   4   8          0.00        101.33        69.11 o                         
 -17   4   8         23.89         80.47        72.67 o                         
 -16   4   8        341.29        247.30        72.35 o                         
 -15   4   8         44.47        -19.22        69.80 o                         
 -14   4   8          0.16         29.46        63.70 o                         
 -13   4   8        422.78        505.54        72.46 o                         
 -12   4   8       2455.62       2270.86        68.05 o                         
 -11   4   8        106.91         49.21        33.42 o                         
 -10   4   8        383.47        383.55        61.33 o                         
  -9   4   8        123.01        130.63        30.70 o                         
  -8   4   8         14.42         32.21        34.48 o                         
  -7   4   8         93.95        160.26        29.14 o                         
  -6   4   8        968.77       1034.28        52.71 o                         
  -5   4   8        300.80        322.37        25.08 o                         
  -4   4   8          3.40          8.48        28.29 o                         
  -3   4   8        535.89        539.21        33.32 o                         
  -2   4   8        307.95        227.56        42.15 o                         
  -1   4   8         23.77          5.41        40.02 o                         
   0   4   8        192.07        234.10        21.28 o                         
   1   4   8        546.22        575.66        27.21 o                         
   2   4   8        343.47        305.51        23.31 o                         
   3   4   8        143.27        190.17        19.34 o                         
   4   4   8        170.92        182.43        19.39 o                         
   5   4   8          8.49         15.94        18.22 o                         
   6   4   8          1.50         -7.47        20.31 o                         
   7   4   8        145.54        135.73        18.95 o                         
   8   4   8        257.35        202.63        22.91 o                         
   9   4   8         16.56        -21.66        21.66 o                         
  10   4   8        182.77        141.73        25.70 o                         
  11   4   8          1.66         25.55        26.84 o                         
  12   4   8        585.65        634.55        36.01 o                         
  13   4   8          1.10         -1.56        29.62 o                         
  14   4   8        148.81        119.33        32.38 o                         
  15   4   8          0.05        -53.17        66.83 o                         
  16   4   8          0.58         15.94        38.78 o                         
 -18   5   8          3.43         63.27        78.40 o                         
 -17   5   8         23.47         84.08        71.07 o                         
 -16   5   8         10.25         98.57        67.68 o                         
 -15   5   8         18.41         87.95        67.57 o                         
 -14   5   8        342.00        400.92        74.63 o                         
 -13   5   8         34.26        -66.32        85.22 o                         
 -12   5   8         29.87        -38.07        41.93 o                         
 -11   5   8        617.53        637.35        89.31 o                         
 -10   5   8        232.97        224.61        36.30 o                         
  -9   5   8          0.55          4.29        32.67 o                         
  -8   5   8        117.71        116.46        34.31 o                         
  -7   5   8         68.61        119.31        32.43 o                         
  -6   5   8         56.96         83.51        36.15 o                         
  -5   5   8       1109.64       1121.81        82.33 o                         
  -4   5   8        255.56        230.37        41.62 o                         
  -3   5   8         38.10         49.26        36.36 o                         
  -2   5   8          5.83         -7.22        36.09 o                         
  -1   5   8          5.63         18.84        43.26 o                         
   0   5   8          0.35         -5.62        16.26 o                         
   1   5   8         48.38         22.28        18.66 o                         
   2   5   8          0.53          2.32        19.18 o                         
   3   5   8        385.00        404.36        21.16 o                         
   4   5   8          0.70         -7.38        18.00 o                         
   5   5   8        105.28        115.64        22.88 o                         
   6   5   8        119.86        121.84        21.12 o                         
   7   5   8         51.32         15.13        19.85 o                         
   8   5   8        181.97        173.82        47.12 o                         
   9   5   8        776.98        742.85        36.61 o                         
  10   5   8         62.39         53.52        29.86 o                         
  11   5   8          0.67        -19.02        34.62 o                         
  12   5   8         70.84         87.34        36.77 o                         
  13   5   8          0.18        -35.02        35.02 o                         
  14   5   8          3.58         47.14        33.06 o                         
  15   5   8         15.24         25.80        36.50 o                         
 -17   6   8          7.33        157.44        88.75 o                         
 -16   6   8          1.94        155.84        68.21 o                         
 -15   6   8          2.70         89.71        68.69 o                         
 -14   6   8         49.12         52.07        78.24 o                         
 -13   6   8          9.71        -31.79        31.79 o                         
 -12   6   8         42.36        123.36        64.55 o                         
 -11   6   8        270.91        234.98        41.72 o                         
 -10   6   8        215.62        197.62        40.40 o                         
  -9   6   8          0.98         13.61        35.51 o                         
  -8   6   8          5.13         -1.95        34.83 o                         
  -7   6   8         99.78         65.90        34.74 o                         
  -6   6   8          3.51         70.75        56.21 o                         
  -5   6   8        424.86        446.13        26.88 o                         
  -4   6   8         16.15         40.59        21.79 o                         
  -3   6   8        539.11        539.00        27.35 o                         
  -2   6   8          1.30          7.47        20.94 o                         
  -1   6   8       1004.18        984.47        79.14 o                         
   0   6   8         89.04         59.66        44.48 o                         
   1   6   8        256.71        270.61        47.98 o                         
   2   6   8         48.13         42.52        41.19 o                         
   3   6   8          6.02        -15.27        22.64 o                         
   4   6   8         94.51        124.16        39.77 o                         
   5   6   8         27.02         51.51        21.05 o                         
   6   6   8        163.39        164.90        25.74 o                         
   7   6   8         70.16         64.94        26.73 o                         
   8   6   8         21.31         26.45        26.96 o                         
   9   6   8         51.49         38.33        28.93 o                         
  10   6   8         93.38        130.12        29.55 o                         
  11   6   8        270.35        285.95        33.28 o                         
  12   6   8         18.59        -39.73        83.81 o                         
  13   6   8         38.89         72.21        29.94 o                         
  14   6   8         26.32         53.64        34.29 o                         
 -16   7   8         20.81        173.20        82.17 o                         
 -15   7   8          6.24        163.75        73.89 o                         
 -14   7   8         30.77        131.51        53.53 o                         
 -13   7   8         71.52         27.22        53.96 o                         
 -12   7   8          1.07         42.17        41.87 o                         
 -11   7   8         54.62         93.69        64.76 o                         
 -10   7   8         94.68         79.77        39.28 o                         
  -9   7   8         98.36         66.38        38.28 o                         
  -8   7   8         15.11         13.00        40.08 o                         
  -7   7   8         85.51         -0.55        35.38 o                         
  -6   7   8          4.20          6.50        55.95 o                         
  -5   7   8         29.26        187.27       113.91 o                         
  -4   7   8        107.29        177.22        45.94 o                         
  -3   7   8          9.93        -37.91        45.54 o                         
  -2   7   8         89.92         47.28        23.42 o                         
  -1   7   8        129.76        123.36        48.65 o                         
   0   7   8         10.23         30.93        39.94 o                         
   1   7   8         11.87        -10.00        31.71 o                         
   2   7   8         27.68          6.22        32.39 o                         
   3   7   8         99.40        127.49        33.23 o                         
   4   7   8          2.42        130.63        26.94 o                         
   5   7   8         19.46         63.19        74.90 o                         
   6   7   8          3.00        -18.35        38.01 o                         
   7   7   8          0.44         33.63        93.21 o                         
   8   7   8         64.90        113.21       107.25 o                         
   9   7   8        259.57        272.95        47.61 o                         
  10   7   8          3.48         32.25        28.17 o                         
  11   7   8         12.49         47.09        43.54 o                         
  12   7   8         74.09         73.98        44.35 o                         
  13   7   8          0.45        -15.94        49.35 o                         
 -14   8   8          3.23         79.20        81.13 o                         
 -13   8   8          1.95        -37.58        37.58 o                         
 -12   8   8          6.80         26.35        79.86 o                         
 -11   8   8         16.14        -53.33       111.55 o                         
 -10   8   8         36.33         25.48        67.78 o                         
  -9   8   8          9.83        -24.54        39.71 o                         
  -8   8   8          8.65         -2.20        41.20 o                         
  -7   8   8         23.12         30.97        50.13 o                         
  -6   8   8          1.94        -11.04        52.34 o                         
  -5   8   8        216.15        183.18        59.98 o                         
  -4   8   8         44.26         93.16        46.50 o                         
  -3   8   8         31.80         84.07        29.66 o                         
  -2   8   8          3.75         26.04        33.21 o                         
  -1   8   8        234.05        248.51        35.94 o                         
   0   8   8         82.69        171.36        36.40 o                         
   1   8   8          3.35         13.46        33.71 o                         
   2   8   8          1.92         16.15        39.04 o                         
   3   8   8         25.41         22.17        61.49 o                         
   4   8   8          8.35         51.91        42.70 o                         
   5   8   8          7.81         48.13        31.98 o                         
   6   8   8         14.51         20.30        36.40 o                         
   7   8   8         28.11         93.69        35.05 o                         
   8   8   8         14.21         -9.33        74.60 o                         
   9   8   8         10.77         14.68        36.57 o                         
  10   8   8          4.00         56.63        38.79 o                         
  11   8   8          7.63         21.99        66.03 o                         
 -12   9   8          6.49        -52.18        52.18 o                         
 -11   9   8          0.12        -47.19        47.19 o                         
 -10   9   8          4.76        -45.17        45.17 o                         
  -7   9   8          4.12        -56.74        56.74 o                         
  -6   9   8         20.63          4.72        55.42 o                         
  -5   9   8         14.60        -20.01        51.01 o                         
  -4   9   8          1.51         70.44        55.31 o                         
  -3   9   8          0.91         -7.96        51.49 o                         
  -2   9   8          3.46        -28.61        28.61 o                         
  -1   9   8         36.24         34.11        37.64 o                         
   0   9   8          2.69        -22.91        38.67 o                         
   1   9   8         22.76         48.95        28.36 o                         
   2   9   8         13.10         23.52        39.43 o                         
   3   9   8         21.89         44.04        36.30 o                         
   4   9   8          3.33         44.78        39.89 o                         
   5   9   8          0.06         81.01        33.36 o                         
   6   9   8         15.68        136.33        65.90 o                         
   7   9   8         27.46          3.10        42.78 o                         
   8   9   8          5.53        108.66        40.23 o                         
   9   9   8          6.65        179.93       106.43 o                         
 -10  10   8          3.15        -47.67        47.67 o                         
  -9  10   8          0.39        -46.45        46.45 o                         
  -7  10   8         15.38        -61.15        61.15 o                         
  -5  10   8         21.93        -44.06        44.06 o                         
  -4  10   8          0.03        -41.72        58.71 o                         
  -3  10   8          3.63          5.63        64.28 o                         
  -2  10   8          0.00        -34.18        57.80 o                         
  -1  10   8          0.27        -49.15        49.15 o                         
   0  10   8          6.95          6.89        39.73 o                         
   1  10   8         51.67         18.76        43.52 o                         
   2  10   8         40.62        -42.63        42.63 o                         
   3  10   8          2.50          4.38        66.62 o                         
   4  10   8         22.08         -4.03        63.54 o                         
   5  10   8          2.09         -2.97        62.74 o                         
   6  10   8          1.16        300.98        69.48 o                         
   7  10   8          4.25        276.95       164.76 o                         
  -3  11   8          5.03        -65.24        65.24 o                         
  -2  11   8          0.52        -58.76        58.76 o                         
  -1  11   8          4.36         14.54        62.21 o                         
   0  11   8         10.54         43.84        54.67 o                         
   1  11   8          8.41         12.26        91.35 o                         
   2  11   8          1.15        -29.71        70.41 o                         
 -19   0   9        156.24        192.20        70.44 o                         
 -17   0   9        176.87        210.52        66.51 o                         
 -15   0   9       3555.05       3326.99       101.97 o                         
 -13   0   9        110.76         99.15        51.49 o                         
 -11   0   9         55.43         52.55        43.10 o                         
  -9   0   9        486.81        506.51        26.39 o                         
  -7   0   9       1267.92       1303.25        26.87 o                         
  -5   0   9       6780.04       6872.20        41.37 o                         
  -3   0   9        179.46        169.39        20.08 o                         
  -1   0   9      16954.49      17246.05       126.07 o                         
   1   0   9         32.10         30.10        32.49 o                         
   3   0   9        536.29        538.87        28.77 o                         
   5   0   9       7626.19       7620.31       104.14 o                         
   7   0   9         47.92         76.28        44.06 o                         
   9   0   9         17.23         10.79        26.24 o                         
  11   0   9       2793.16       2771.55        89.87 o                         
  13   0   9         37.09        -12.58        56.05 o                         
  15   0   9         46.27         55.15        57.01 o                         
  17   0   9         47.21         22.19        66.03 o                         
 -20   1   9          0.07         -4.30        76.22 o                         
 -19   1   9         45.74         47.73        62.71 o                         
 -18   1   9          0.27         38.57        42.23 o                         
 -17   1   9        442.62        510.96        50.97 o                         
 -16   1   9         26.74         63.12        43.34 o                         
 -15   1   9         82.44        158.08        41.76 o                         
 -14   1   9        332.33        323.46        45.44 o                         
 -13   1   9        317.04        352.32        39.44 o                         
 -12   1   9         21.60         19.85        35.51 o                         
 -11   1   9        292.25        290.68        35.30 o                         
 -10   1   9         73.45         65.48        28.53 o                         
  -9   1   9        613.90        637.66        25.73 o                         
  -8   1   9         51.61         42.65        15.36 o                         
  -7   1   9       5346.04       5456.47        36.09 o                         
  -6   1   9       7416.67       7216.74        53.72 o                         
  -5   1   9        984.40        941.96        18.63 o                         
  -4   1   9       1231.08       1298.19        21.09 o                         
  -3   1   9        246.44        278.34        16.91 o                         
  -2   1   9        139.80        143.66        19.18 o                         
  -1   1   9       2102.12       2067.07        33.71 o                         
   0   1   9        333.43        300.04        17.79 o                         
   1   1   9        310.68        318.65        14.66 o                         
   2   1   9       1629.03       1676.96        63.03 o                         
   3   1   9         26.15         15.86        19.22 o                         
   4   1   9         47.90         39.62        19.73 o                         
   5   1   9          0.04         -3.14        18.96 o                         
   6   1   9        215.27        210.81        22.75 o                         
   7   1   9       1964.43       2116.15        48.93 o                         
   8   1   9          0.53         15.55        18.26 o                         
   9   1   9        160.11        183.20        18.50 o                         
  10   1   9        319.28        293.75        24.31 o                         
  11   1   9        819.60        895.09        35.74 o                         
  12   1   9        149.33        190.70        27.58 o                         
  13   1   9        459.83        410.57        33.01 o                         
  14   1   9         12.65         17.47        42.56 o                         
  15   1   9          0.00        -20.68        82.51 o                         
  16   1   9          0.07        111.52        50.88 o                         
  17   1   9          4.64         42.15        64.44 o                         
 -19   2   9          0.01         57.96        63.59 o                         
 -18   2   9          0.01         48.62        66.88 o                         
 -17   2   9         14.58         55.47        67.36 o                         
 -16   2   9         19.79         27.02        62.90 o                         
 -15   2   9       1076.79       1151.94        51.93 o                         
 -14   2   9         15.59         51.85        38.00 o                         
 -13   2   9        713.87        652.62        43.71 o                         
 -12   2   9        575.76        537.61        40.52 o                         
 -11   2   9        624.57        606.53        26.76 o                         
 -10   2   9         48.72         55.37        21.21 o                         
  -9   2   9        103.45         82.01        28.96 o                         
  -8   2   9          0.06         12.51        11.64 o                         
  -7   2   9       2176.81       2176.48        52.91 o                         
  -6   2   9        217.66        229.85        16.10 o                         
  -5   2   9       2271.28       2295.13        33.37 o                         
  -4   2   9        110.52        117.65        21.33 o                         
  -3   2   9       1867.92       1911.48        54.83 o                         
  -2   2   9       1548.16       1570.34        36.55 o                         
  -1   2   9         83.14         65.09        16.24 o                         
   0   2   9        137.66        115.61        36.47 o                         
   1   2   9       4228.64       4377.23        55.12 o                         
   2   2   9       6366.32       6475.48       121.21 o                         
   3   2   9         26.42         -3.48        23.68 o                         
   4   2   9        131.49        134.70        21.06 o                         
   5   2   9         90.02         57.20        21.23 o                         
   6   2   9        168.46        174.48        20.45 o                         
   7   2   9       1021.94       1100.94        34.18 o                         
   8   2   9         70.67         65.91        18.31 o                         
   9   2   9          9.67         16.34        20.42 o                         
  10   2   9         10.92         26.90        22.25 o                         
  11   2   9         91.47        113.84        24.74 o                         
  12   2   9         44.23         79.65        27.17 o                         
  13   2   9         34.53         -9.20        28.63 o                         
  14   2   9         28.27        205.46        84.67 o                         
  15   2   9          3.75         54.22        30.62 o                         
  16   2   9          0.12         97.80        32.12 o                         
 -19   3   9         29.79         99.95        70.81 o                         
 -18   3   9         12.22        135.14        74.84 o                         
 -17   3   9         11.75        114.39        66.14 o                         
 -16   3   9          0.15        -10.14        68.26 o                         
 -15   3   9         16.32         65.45        66.93 o                         
 -14   3   9        353.63        384.83        70.12 o                         
 -13   3   9        141.18        115.66        64.02 o                         
 -12   3   9        132.34        115.34        59.18 o                         
 -11   3   9         10.26         26.62        29.78 o                         
 -10   3   9         44.78         55.73        23.14 o                         
  -9   3   9        312.41        339.76        23.93 o                         
  -8   3   9        303.18        352.05        75.14 o                         
  -7   3   9        170.40        160.63        24.27 o                         
  -6   3   9       2157.59       2227.67        33.15 o                         
  -5   3   9       6553.86       6487.56       140.11 o                         
  -4   3   9        128.33        130.78        27.84 o                         
  -3   3   9         25.73         62.58        38.48 o                         
  -2   3   9        462.12        449.70        46.45 o                         
  -1   3   9         22.61         51.33        38.75 o                         
   0   3   9        457.51        479.17        20.33 o                         
   1   3   9       2764.92       2512.54       284.94 o                         
   2   3   9         76.88         79.40        23.83 o                         
   3   3   9          5.89          8.52        24.38 o                         
   4   3   9       1677.15       1766.48        40.73 o                         
   5   3   9         37.54         44.58        19.02 o                         
   6   3   9        293.59        279.36        19.07 o                         
   7   3   9         44.11         40.61        21.59 o                         
   8   3   9          0.01         13.54        18.56 o                         
   9   3   9         59.82         51.28        24.02 o                         
  10   3   9        614.06        653.15        52.69 o                         
  11   3   9        517.93        516.74        31.22 o                         
  12   3   9          0.07        -18.31        25.41 o                         
  13   3   9         31.69         68.49        30.03 o                         
  14   3   9          0.85        -14.04        29.37 o                         
  15   3   9         17.06        -34.94        38.60 o                         
  16   3   9          0.88        -24.25        31.32 o                         
 -19   4   9          1.52        109.66        68.85 o                         
 -18   4   9          0.80         87.80        74.21 o                         
 -17   4   9         48.80        176.49        72.19 o                         
 -16   4   9         75.60        100.91        72.61 o                         
 -15   4   9         12.75         35.72        69.48 o                         
 -14   4   9        472.14        584.31        78.03 o                         
 -13   4   9        471.58        419.44        72.61 o                         
 -12   4   9        303.35        318.85        39.93 o                         
 -11   4   9         15.31         19.47        35.03 o                         
 -10   4   9         12.83         24.67        30.91 o                         
  -9   4   9          6.16        -18.05        33.95 o                         
  -8   4   9        489.56        599.07        50.93 o                         
  -7   4   9        444.61        529.90        50.32 o                         
  -6   4   9         61.13         69.64        42.41 o                         
  -5   4   9        347.08        380.17        40.85 o                         
  -4   4   9          6.11         -1.70        29.21 o                         
  -3   4   9       4269.55       4442.58        87.90 o                         
  -2   4   9        136.47        109.61        39.81 o                         
  -1   4   9         30.62         17.04        40.13 o                         
   0   4   9        234.87        149.32        43.34 o                         
   1   4   9         32.10         58.35        22.78 o                         
   2   4   9        740.19        728.26        52.63 o                         
   3   4   9        245.45        290.35        24.72 o                         
   4   4   9        970.13        986.11        32.27 o                         
   5   4   9         87.68        145.48        32.57 o                         
   6   4   9        738.76        742.03        26.66 o                         
   7   4   9        533.80        626.32        41.76 o                         
   8   4   9        312.94        265.10        25.06 o                         
   9   4   9        380.06        321.70        32.10 o                         
  10   4   9        135.60         84.44        25.98 o                         
  11   4   9         99.35         54.02        25.98 o                         
  12   4   9         61.69         85.04        27.61 o                         
  13   4   9         58.93         69.62        30.43 o                         
  14   4   9        214.28        221.59        33.28 o                         
  15   4   9          4.66          6.75        44.93 o                         
 -18   5   9          0.20        134.19        77.92 o                         
 -17   5   9          3.44        283.45        83.02 o                         
 -16   5   9          0.43         84.72        68.00 o                         
 -15   5   9         90.18         54.73        72.14 o                         
 -14   5   9         23.05         10.67        68.95 o                         
 -13   5   9        125.53        122.30        71.39 o                         
 -12   5   9          2.03         11.19        38.43 o                         
 -11   5   9        243.78        237.71        41.06 o                         
 -10   5   9        285.06        261.56        37.99 o                         
  -9   5   9        373.35        397.82        59.34 o                         
  -8   5   9         81.34         72.93        61.52 o                         
  -7   5   9         77.51        142.24        30.63 o                         
  -6   5   9         76.06         70.89        29.46 o                         
  -5   5   9       3106.24       3176.88        78.56 o                         
  -4   5   9         15.18         22.19        46.50 o                         
  -3   5   9         63.55         83.06        34.10 o                         
  -2   5   9        136.23        118.32        46.55 o                         
  -1   5   9          5.52         -9.13        44.96 o                         
   0   5   9          0.00        -10.02        19.50 o                         
   1   5   9         24.47         28.12        19.71 o                         
   2   5   9         35.88         58.38        29.26 o                         
   3   5   9         24.18         37.88        28.61 o                         
   4   5   9        302.46        387.15        23.50 o                         
   5   5   9        204.13        243.70        33.28 o                         
   6   5   9         11.81         27.53        20.76 o                         
   7   5   9        108.69        162.23        28.81 o                         
   8   5   9        205.81        241.87        28.78 o                         
   9   5   9         60.70         64.13        37.04 o                         
  10   5   9         94.97         63.17        31.36 o                         
  11   5   9          0.01        -13.13        29.84 o                         
  12   5   9        364.66        342.32        38.94 o                         
  13   5   9          1.40         -4.53        31.40 o                         
  14   5   9        143.56        221.27        31.76 o                         
  15   5   9          1.64         -5.13        46.16 o                         
 -17   6   9          0.06        185.04        90.13 o                         
 -16   6   9         67.32         65.40        69.06 o                         
 -15   6   9          2.06         -4.99        74.05 o                         
 -14   6   9        219.14        284.99        70.86 o                         
 -13   6   9          1.92        -15.39        74.63 o                         
 -12   6   9          8.83         36.15        64.23 o                         
 -11   6   9        241.90        145.41        47.93 o                         
 -10   6   9         73.85         61.14        38.15 o                         
  -9   6   9          0.19        -11.63        35.13 o                         
  -8   6   9        285.46        299.47        91.51 o                         
  -7   6   9          4.42         35.46        32.89 o                         
  -6   6   9         29.97        115.01        67.70 o                         
  -5   6   9          3.77         36.77        28.99 o                         
  -4   6   9          0.53         -4.83        29.02 o                         
  -3   6   9         56.06         49.40        26.66 o                         
  -2   6   9         34.97         46.14        26.91 o                         
  -1   6   9         49.64         72.99        42.15 o                         
   0   6   9         11.26         37.47        45.07 o                         
   1   6   9         85.89         84.79        32.40 o                         
   2   6   9         80.96         94.44        33.01 o                         
   3   6   9         26.73         14.20        32.72 o                         
   4   6   9         23.26         35.99        26.63 o                         
   5   6   9        219.95        236.51        23.70 o                         
   6   6   9          1.66         -0.28        23.57 o                         
   7   6   9         17.42         -2.34        29.69 o                         
   8   6   9         11.99         72.56        62.71 o                         
   9   6   9         20.62         43.98        28.33 o                         
  10   6   9        179.05        166.53        31.50 o                         
  11   6   9         52.16        136.09        48.52 o                         
  12   6   9         30.22         76.04        31.15 o                         
  13   6   9         41.76         52.17        34.08 o                         
  14   6   9          9.82        -15.90        33.85 o                         
 -16   7   9         17.69        158.50        79.99 o                         
 -15   7   9          1.02         45.07        80.47 o                         
 -14   7   9         22.39        -35.74        35.74 o                         
 -13   7   9        115.73         56.64        38.19 o                         
 -12   7   9          0.01         -2.23        66.78 o                         
 -11   7   9         11.59         36.78        40.24 o                         
 -10   7   9         12.85          4.69        40.64 o                         
  -9   7   9          1.65         -3.69        40.21 o                         
  -8   7   9         19.30          6.16        38.79 o                         
  -7   7   9         15.29        -12.50        58.79 o                         
  -6   7   9        154.29        197.50        36.78 o                         
  -5   7   9         39.04        112.99        32.63 o                         
  -4   7   9         66.89        110.50        35.92 o                         
  -3   7   9         34.49         22.26        24.19 o                         
  -2   7   9         63.24         76.81        24.73 o                         
  -1   7   9        164.27        151.81        35.19 o                         
   0   7   9        438.79        474.03       108.55 o                         
   1   7   9          5.11         33.33        49.31 o                         
   2   7   9          0.37        -46.29        46.29 o                         
   3   7   9          2.47        -20.44        50.00 o                         
   4   7   9         38.21         88.54        53.19 o                         
   5   7   9          0.21         91.26        34.34 o                         
   6   7   9          1.25         33.74        39.70 o                         
   7   7   9         27.14        106.14        91.17 o                         
   8   7   9         13.54         35.59        58.71 o                         
   9   7   9         14.72         58.26        29.82 o                         
  10   7   9          1.82         47.94        29.13 o                         
  11   7   9          1.52         13.29        42.23 o                         
  12   7   9         52.38        122.21        41.63 o                         
 -14   8   9         34.92        -40.47        66.83 o                         
 -13   8   9         25.09        -32.06       131.59 o                         
 -12   8   9         17.00        260.36        67.62 o                         
 -11   8   9         18.51         27.92        68.21 o                         
 -10   8   9          0.75         50.31       105.37 o                         
  -9   8   9         13.38          4.22        54.96 o                         
  -8   8   9        121.20        108.64        64.76 o                         
  -7   8   9         13.48         32.98        38.20 o                         
  -6   8   9         61.70         95.12        52.02 o                         
  -5   8   9          3.92         -8.71        57.70 o                         
  -4   8   9          5.62         -4.56        52.13 o                         
  -3   8   9         17.25        -13.13        53.98 o                         
  -2   8   9         12.36        -35.29        52.23 o                         
  -1   8   9        232.89        211.58        36.39 o                         
   0   8   9         76.79         65.56        35.73 o                         
   1   8   9        103.16        187.73        37.14 o                         
   2   8   9        445.23        584.46        53.45 o                         
   3   8   9          0.27         21.36        35.11 o                         
   4   8   9         38.73         57.15        39.41 o                         
   5   8   9          0.54         81.30        39.78 o                         
   6   8   9          0.24         36.30        82.83 o                         
   7   8   9          5.62         90.47        34.65 o                         
   8   8   9         22.21         48.89        36.01 o                         
   9   8   9         22.46        120.43        44.17 o                         
  10   8   9         51.53         94.56        51.99 o                         
  11   8   9         16.43         50.85        37.41 o                         
 -12   9   9         10.94        -15.28        44.29 o                         
 -11   9   9          2.15        -49.15        49.15 o                         
  -9   9   9         10.30        -64.71        64.71 o                         
  -8   9   9         18.76        -35.19        59.82 o                         
  -7   9   9          0.83        -55.95        55.95 o                         
  -6   9   9         45.52          8.71        54.30 o                         
  -5   9   9          5.67         -9.77        56.05 o                         
  -4   9   9         12.13         40.71        52.07 o                         
  -3   9   9          0.77          8.02        51.38 o                         
  -2   9   9         35.70        -41.62        41.62 o                         
  -1   9   9         81.28         20.76        49.05 o                         
   0   9   9        181.47        212.31        40.44 o                         
   1   9   9         27.85         -2.60        43.10 o                         
   2   9   9        147.50        161.51        84.88 o                         
   3   9   9         12.98         23.05        39.75 o                         
   4   9   9         13.99         27.76        40.72 o                         
   5   9   9          6.86         55.89        64.17 o                         
   6   9   9         10.38        199.92        53.43 o                         
   7   9   9          0.36         61.12       106.64 o                         
   8   9   9          0.66        175.82        84.69 o                         
   9   9   9          9.53         50.82        87.53 o                         
  -9  10   9          1.06         54.30        66.40 o                         
  -6  10   9         17.37         24.36        68.53 o                         
  -5  10   9          5.80        -60.41        60.41 o                         
  -4  10   9         15.48        -56.69        64.23 o                         
  -3  10   9          0.03        -54.73        54.73 o                         
  -2  10   9          4.35          4.72        61.04 o                         
  -1  10   9          2.03         -4.46        55.73 o                         
   0  10   9          0.84         37.80        42.65 o                         
   1  10   9         43.67        124.28        44.31 o                         
   2  10   9         16.60        148.70        56.77 o                         
   3  10   9          0.96        -19.91        42.49 o                         
   4  10   9          3.13        133.66        70.60 o                         
   5  10   9          0.46        120.23        69.54 o                         
   6  10   9          2.42        119.64        75.75 o                         
  -3  11   9          9.48         26.49        67.36 o                         
  -2  11   9          1.34        -62.64        62.64 o                         
  -1  11   9          0.12        -58.65        58.65 o                         
   0  11   9          2.51        -62.95        62.95 o                         
 -20   0  10         19.04         31.26        66.46 o                         
 -18   0  10         13.05         77.66        68.31 o                         
 -16   0  10         12.51        -29.04        54.67 o                         
 -14   0  10          0.17        -11.62        60.03 o                         
 -12   0  10       1462.57       1516.30        69.69 o                         
 -10   0  10          0.29         25.05        42.41 o                         
  -8   0  10        278.21        286.54        26.05 o                         
  -6   0  10       4046.04       4504.93        37.10 o                         
  -4   0  10          7.18          8.66        20.83 o                         
  -2   0  10       1787.09       1748.53        33.16 o                         
   0   0  10       1222.53       1239.96        45.70 o                         
   2   0  10       1607.05       1653.33        38.87 o                         
   4   0  10        482.68        566.93        55.79 o                         
   6   0  10         15.28         23.17        26.18 o                         
   8   0  10       1498.95       1500.32        81.69 o                         
  10   0  10         14.59         40.73        30.52 o                         
  12   0  10         28.47         34.71        55.26 o                         
  14   0  10         39.99         44.16        57.17 o                         
  16   0  10         16.96        -11.89        67.78 o                         
 -20   1  10          5.11        148.36        79.78 o                         
 -19   1  10          7.99        -17.09        46.70 o                         
 -18   1  10          0.65         58.19        42.62 o                         
 -17   1  10          0.11         81.97        74.58 o                         
 -16   1  10          8.66         83.29        40.49 o                         
 -15   1  10         14.13         34.25        39.12 o                         
 -14   1  10       2383.27       2173.80        60.60 o                         
 -13   1  10         28.86         26.22        36.55 o                         
 -12   1  10        237.42        246.26        39.00 o                         
 -11   1  10       1156.54       1116.03        45.59 o                         
 -10   1  10         22.51         13.51        31.73 o                         
  -9   1  10         98.18        146.76        21.96 o                         
  -8   1  10         41.21         36.97        13.83 o                         
  -7   1  10       2346.48       2300.06        23.79 o                         
  -6   1  10        209.49        216.80        13.85 o                         
  -5   1  10        470.15        553.52        21.23 o                         
  -4   1  10       1823.93       1884.45        25.19 o                         
  -3   1  10        263.02        234.78        22.97 o                         
  -2   1  10       1214.43       1158.76        28.63 o                         
  -1   1  10          7.07         10.59        17.50 o                         
   0   1  10        356.32        326.47        29.38 o                         
   1   1  10       2280.05       2379.60        29.67 o                         
   2   1  10       8399.27       8703.30       180.47 o                         
   3   1  10        550.20        544.86        32.66 o                         
   4   1  10          5.81         11.07        20.91 o                         
   5   1  10         25.12         30.02        20.85 o                         
   6   1  10        242.58        241.58        24.13 o                         
   7   1  10         84.61        118.69        22.77 o                         
   8   1  10         19.18         22.63        18.50 o                         
   9   1  10        198.76        155.52        20.85 o                         
  10   1  10        110.99        113.59        29.99 o                         
  11   1  10         39.11        108.67        36.92 o                         
  12   1  10        207.41        195.20        42.22 o                         
  13   1  10        192.59        278.11        91.33 o                         
  14   1  10          4.85          1.34        86.73 o                         
  15   1  10         39.82         82.76        40.03 o                         
  16   1  10          5.44          3.25        43.92 o                         
 -19   2  10          3.99         65.61        69.27 o                         
 -18   2  10         19.19         75.27        65.87 o                         
 -17   2  10         27.53          5.89        71.13 o                         
 -16   2  10          7.18         -1.96        65.45 o                         
 -15   2  10       1321.46       1356.69        53.24 o                         
 -14   2  10        630.01        663.70        51.17 o                         
 -13   2  10         71.48         58.23        38.28 o                         
 -12   2  10       2041.15       1971.39        53.16 o                         
 -11   2  10        218.13        230.81        36.78 o                         
 -10   2  10          0.23         -0.18        30.94 o                         
  -9   2  10        518.23        528.16        26.16 o                         
  -8   2  10        839.08        895.27        25.83 o                         
  -7   2  10       2279.57       2268.40        23.43 o                         
  -6   2  10        789.68        841.11        17.23 o                         
  -5   2  10       1023.40       1038.95        38.92 o                         
  -4   2  10        486.96        483.55        26.75 o                         
  -3   2  10       2903.74       2911.51        39.84 o                         
  -2   2  10         21.35         48.87        18.87 o                         
  -1   2  10         49.58         41.19        34.40 o                         
   0   2  10        154.37        220.18        40.34 o                         
   1   2  10       1184.40       1205.51        34.81 o                         
   2   2  10          4.41        -10.73        24.27 o                         
   3   2  10       1531.27       1578.20        39.10 o                         
   4   2  10          7.52        -25.00        25.17 o                         
   5   2  10         32.56         26.93        21.43 o                         
   6   2  10        581.99        541.82        33.57 o                         
   7   2  10        137.19        127.50        20.90 o                         
   8   2  10          1.17         11.22        20.64 o                         
   9   2  10        556.49        525.79        31.76 o                         
  10   2  10        534.65        531.86        27.39 o                         
  11   2  10       1492.69       1550.71        42.20 o                         
  12   2  10         18.22         26.16        43.72 o                         
  13   2  10          2.62          1.31        30.53 o                         
  14   2  10         58.23         84.86        31.24 o                         
  15   2  10          1.12        -23.45        38.26 o                         
  16   2  10          0.00         72.66        51.46 o                         
 -19   3  10          1.87         88.49        73.04 o                         
 -18   3  10         10.00        155.10        71.98 o                         
 -17   3  10          3.57         69.75        68.31 o                         
 -16   3  10         44.79         29.78        70.38 o                         
 -15   3  10         17.70         56.58        66.14 o                         
 -14   3  10        127.64         71.55        67.52 o                         
 -13   3  10        805.97        731.29        74.26 o                         
 -12   3  10         57.80         78.82        60.72 o                         
 -11   3  10        236.35        239.33        40.98 o                         
 -10   3  10        152.89        127.13        24.48 o                         
  -9   3  10       1002.85       1001.54        74.39 o                         
  -8   3  10         28.17         78.36        34.87 o                         
  -7   3  10         11.54        -18.85        18.85 o                         
  -6   3  10       1250.73       1216.92        29.59 o                         
  -5   3  10        435.60        422.57        34.36 o                         
  -4   3  10        369.50        386.00        44.64 o                         
  -3   3  10       1114.82       1227.49        56.37 o                         
  -2   3  10        134.19        168.96        44.91 o                         
  -1   3  10         74.42         79.35        17.31 o                         
   0   3  10        209.95        204.47        49.66 o                         
   1   3  10        112.30        164.04        25.05 o                         
   2   3  10        995.58       1019.81        33.91 o                         
   3   3  10        400.82        445.84        29.44 o                         
   4   3  10       1706.64       1801.44        42.68 o                         
   5   3  10        795.98        811.28        29.65 o                         
   6   3  10         17.65         25.05        20.89 o                         
   7   3  10        272.85        267.86        21.72 o                         
   8   3  10        105.16        114.60        19.70 o                         
   9   3  10        841.27        830.07        31.73 o                         
  10   3  10        691.41        589.96        30.13 o                         
  11   3  10        175.15        212.16        26.26 o                         
  12   3  10         77.91         99.84        33.47 o                         
  13   3  10        201.94        253.19        32.48 o                         
  14   3  10        121.35        183.29        29.56 o                         
  15   3  10          1.88        131.86        70.08 o                         
 -18   4  10          5.31         69.75        72.19 o                         
 -17   4  10         57.93        134.03        73.09 o                         
 -16   4  10          9.99         60.03        73.89 o                         
 -15   4  10         74.06        112.85        70.28 o                         
 -14   4  10        371.09        356.49        75.06 o                         
 -13   4  10        531.14        554.80        76.49 o                         
 -12   4  10         15.36         19.59        35.75 o                         
 -11   4  10       2084.27       2104.82       133.84 o                         
 -10   4  10        439.83        458.21        38.78 o                         
  -9   4  10         75.72         89.14        32.11 o                         
  -8   4  10         40.89        118.85        46.07 o                         
  -7   4  10        914.56        995.74        59.24 o                         
  -6   4  10         51.36         62.94        31.87 o                         
  -5   4  10        902.05        978.64        40.89 o                         
  -4   4  10        354.69        336.89        34.81 o                         
  -3   4  10        172.14        172.25        46.45 o                         
  -2   4  10          1.52         23.09        42.57 o                         
  -1   4  10        109.27        155.63        43.00 o                         
   0   4  10        241.62        184.35        77.37 o                         
   1   4  10         14.76         12.20        22.28 o                         
   2   4  10        454.04        509.56        30.03 o                         
   3   4  10         16.45         20.28        24.62 o                         
   4   4  10         73.25         79.12        23.34 o                         
   5   4  10        161.44        174.50        29.79 o                         
   6   4  10        303.89        359.03        24.21 o                         
   7   4  10        230.61        284.53        24.59 o                         
   8   4  10        256.34        275.05        53.39 o                         
   9   4  10         37.38         39.48        22.96 o                         
  10   4  10         44.52          6.76        24.04 o                         
  11   4  10         18.45         -6.35        24.74 o                         
  12   4  10        568.65        598.69        33.44 o                         
  13   4  10        198.17        258.50        31.57 o                         
  14   4  10          2.12        110.95       108.79 o                         
  15   4  10         15.64        -47.33        95.47 o                         
 -18   5  10          4.21        199.32        84.08 o                         
 -17   5  10          2.86        196.24        83.66 o                         
 -16   5  10         42.03        175.59        72.40 o                         
 -15   5  10         73.27        140.19        84.72 o                         
 -14   5  10         13.73         57.54        55.79 o                         
 -13   5  10       1375.64       1455.95        90.98 o                         
 -12   5  10         16.22         42.19        38.16 o                         
 -11   5  10        115.13         95.00        38.90 o                         
 -10   5  10        394.93        381.16        40.54 o                         
  -9   5  10         96.76        115.85        39.68 o                         
  -8   5  10          0.23         59.88        31.91 o                         
  -7   5  10        529.99        665.13        87.77 o                         
  -6   5  10        110.45         72.67        42.78 o                         
  -5   5  10        198.29        191.25        47.29 o                         
  -4   5  10        193.59        197.39        34.24 o                         
  -3   5  10         74.49         60.84        31.00 o                         
  -2   5  10          0.69        -13.75        43.47 o                         
  -1   5  10        149.86        179.68        49.31 o                         
   0   5  10          1.48          1.96        21.40 o                         
   1   5  10       1023.54       1056.98        54.70 o                         
   2   5  10         23.61         18.59        22.58 o                         
   3   5  10        368.98        381.65        26.40 o                         
   4   5  10        395.60        415.39        27.88 o                         
   5   5  10         46.43         87.76        34.66 o                         
   6   5  10         18.95         31.62        21.46 o                         
   7   5  10         27.54         39.63        22.63 o                         
   8   5  10          0.93         23.73        39.34 o                         
   9   5  10        112.32         76.81        29.62 o                         
  10   5  10        159.72        173.70        30.64 o                         
  11   5  10          8.05         25.54        31.40 o                         
  12   5  10          1.03         46.68        52.67 o                         
  13   5  10         17.45         66.14        42.23 o                         
  14   5  10        132.63        174.89        47.94 o                         
 -17   6  10          5.86        257.44        86.52 o                         
 -16   6  10          4.83        -35.56        75.48 o                         
 -15   6  10         11.22         13.96        74.63 o                         
 -14   6  10          0.01        100.69        70.92 o                         
 -13   6  10        148.27         55.42        72.14 o                         
 -12   6  10         60.22         42.61        45.69 o                         
 -11   6  10        145.98        147.09        48.36 o                         
 -10   6  10         16.25          4.86        40.03 o                         
  -9   6  10         16.82          9.87        37.91 o                         
  -8   6  10         57.08         18.99        57.11 o                         
  -7   6  10        199.91        301.27        76.12 o                         
  -6   6  10         52.00         81.34        36.26 o                         
  -5   6  10        215.34        183.87        33.45 o                         
  -4   6  10         22.49        -36.84        36.84 o                         
  -3   6  10        187.08        223.89        46.76 o                         
  -2   6  10         84.59         45.66        37.90 o                         
  -1   6  10          0.18         -6.47        30.93 o                         
   0   6  10         63.56         48.60        34.00 o                         
   1   6  10         11.69        -19.71        32.62 o                         
   2   6  10          8.26          4.23        32.91 o                         
   3   6  10         23.41         23.63        33.07 o                         
   4   6  10        111.21         59.40        36.80 o                         
   5   6  10        153.43        145.14        27.51 o                         
   6   6  10         99.21        140.91        25.94 o                         
   7   6  10         21.98         43.11        24.61 o                         
   8   6  10         70.23         34.96        43.66 o                         
   9   6  10         53.90         81.20        30.03 o                         
  10   6  10         32.12         56.20        38.53 o                         
  11   6  10          0.23         58.85        32.57 o                         
  12   6  10         32.47         38.63        36.66 o                         
  13   6  10          9.65        -63.62        71.34 o                         
 -15   7  10         39.04        -63.48        76.81 o                         
 -14   7  10         52.27        -31.76        75.14 o                         
 -13   7  10        242.43        201.78       186.84 o                         
 -12   7  10         10.42        -30.33        44.16 o                         
 -11   7  10          9.37        -18.96        39.87 o                         
 -10   7  10          7.90         -9.88        48.67 o                         
  -9   7  10          9.27        -23.89        39.50 o                         
  -8   7  10         24.77         30.16        37.01 o                         
  -7   7  10         68.18         90.70        40.39 o                         
  -6   7  10          6.71         61.27        33.22 o                         
  -5   7  10          6.24         17.70        24.19 o                         
  -4   7  10        211.47        259.78        39.70 o                         
  -3   7  10         54.80         40.31        24.44 o                         
  -2   7  10          1.94         11.39        47.98 o                         
  -1   7  10       1131.59       1099.09        66.62 o                         
   0   7  10         28.39         15.61        46.23 o                         
   1   7  10        238.59        158.45        54.46 o                         
   2   7  10         47.24         32.64        47.40 o                         
   3   7  10         62.01         34.08        53.51 o                         
   4   7  10          1.23        -17.89        48.94 o                         
   5   7  10          1.43         22.56        54.30 o                         
   6   7  10          0.19        107.30        75.32 o                         
   7   7  10         69.83        246.09        82.70 o                         
   8   7  10          5.43         23.54        45.44 o                         
   9   7  10         47.99        284.38        73.70 o                         
  10   7  10         31.24         31.19        31.93 o                         
  11   7  10          0.22        -21.85        43.47 o                         
  12   7  10          3.50         62.71        35.58 o                         
 -14   8  10          9.23        -53.81        63.59 o                         
 -13   8  10         44.22        -16.84       102.02 o                         
 -12   8  10         21.51        125.85        70.12 o                         
 -11   8  10         18.03         47.77        59.34 o                         
 -10   8  10          0.95        -13.02        68.82 o                         
  -9   8  10         20.13         22.25        41.20 o                         
  -8   8  10         14.65         41.56        42.63 o                         
  -7   8  10         65.43         17.94        41.73 o                         
  -6   8  10         43.82         25.43        60.64 o                         
  -5   8  10        145.96        115.72        59.34 o                         
  -4   8  10         39.16         46.07        54.20 o                         
  -3   8  10          0.11        -16.54       124.18 o                         
  -2   8  10         88.46         -1.54        44.48 o                         
  -1   8  10        191.81        128.58        35.16 o                         
   0   8  10          4.56        -96.44       104.78 o                         
   1   8  10        161.90        158.01        55.31 o                         
   2   8  10          4.63         22.18        35.99 o                         
   3   8  10          1.48         10.88        49.39 o                         
   4   8  10          2.04        -31.13        37.81 o                         
   5   8  10          3.36        -58.28        58.28 o                         
   6   8  10          5.33         35.99        59.45 o                         
   7   8  10          2.02         26.68        55.58 o                         
   8   8  10          2.01         89.30        92.76 o                         
   9   8  10         51.39        180.39        94.96 o                         
  10   8  10          0.00        107.12        42.44 o                         
 -12   9  10         28.46         78.19        71.71 o                         
 -10   9  10          3.30        -48.41        48.41 o                         
  -9   9  10          0.01        -36.73        62.48 o                         
  -8   9  10          0.40        -14.44        59.03 o                         
  -7   9  10          7.21        -50.59        55.58 o                         
  -6   9  10         22.58          0.37        58.60 o                         
  -5   9  10          2.15         39.60        56.90 o                         
  -4   9  10          0.00          9.02        54.20 o                         
  -3   9  10          3.71         16.56        58.71 o                         
  -2   9  10         15.69         21.73        32.53 o                         
  -1   9  10         76.25         62.71        33.67 o                         
   0   9  10         23.13        -29.96        40.29 o                         
   1   9  10         56.20         40.87        57.14 o                         
   2   9  10         85.46         64.38        42.23 o                         
   3   9  10         27.47         40.25        39.46 o                         
   4   9  10          2.98         28.38        44.16 o                         
   5   9  10          0.60        -41.19        60.51 o                         
   6   9  10          1.29        -59.77        59.77 o                         
   7   9  10         16.63         96.39        73.09 o                         
   8   9  10          4.54        200.86       118.29 o                         
  -7  10  10          1.44        -72.83        72.83 o                         
  -6  10  10          9.72        -42.62        63.06 o                         
  -5  10  10          2.11        -23.67        64.71 o                         
  -4  10  10          0.27        -19.22        64.23 o                         
  -3  10  10          4.39         21.66        57.49 o                         
  -2  10  10          0.07        -10.46        63.48 o                         
  -1  10  10         11.31        -25.76        35.48 o                         
   0  10  10          3.12         -7.71        68.26 o                         
   1  10  10          0.48        -40.11        41.75 o                         
   2  10  10          7.43        -11.57        41.70 o                         
   3  10  10          0.45         77.76        43.58 o                         
   4  10  10          2.15         61.47        68.16 o                         
   5  10  10          4.68         20.65        94.06 o                         
 -19   0  11          3.37         71.29        71.71 o                         
 -17   0  11         62.24        151.17        62.90 o                         
 -15   0  11         67.28         92.25        60.19 o                         
 -13   0  11        595.68        664.04        64.17 o                         
 -11   0  11        861.54        757.99        59.87 o                         
  -9   0  11         17.48         38.58        23.77 o                         
  -7   0  11       9184.89       9679.12       131.71 o                         
  -5   0  11        109.92        116.67        28.82 o                         
  -3   0  11       3944.48       3967.97        47.21 o                         
  -1   0  11        395.40        372.57        38.01 o                         
   1   0  11      13640.75      14281.66       134.13 o                         
   3   0  11       2743.52       3075.76        50.87 o                         
   5   0  11         90.63         88.65        27.70 o                         
   7   0  11        532.84        564.62        33.52 o                         
   9   0  11       1481.94       1434.57        45.37 o                         
  11   0  11         13.49         39.55        51.81 o                         
  13   0  11         76.58         90.34        66.83 o                         
  15   0  11         10.76         16.77        53.13 o                         
 -19   1  11         14.98        114.28        71.66 o                         
 -18   1  11         21.02         97.34        68.90 o                         
 -17   1  11          1.13        124.77        41.88 o                         
 -16   1  11         12.45         11.56        43.85 o                         
 -15   1  11          8.18         63.49        39.99 o                         
 -14   1  11        304.80        271.40        45.00 o                         
 -13   1  11         41.21         62.02        38.37 o                         
 -12   1  11        384.77        370.62        41.72 o                         
 -11   1  11        732.47        586.39        39.70 o                         
 -10   1  11         51.65         62.69        31.94 o                         
  -9   1  11        192.26        231.40        33.31 o                         
  -8   1  11         23.67         18.91        16.06 o                         
  -7   1  11          8.60         11.26        13.84 o                         
  -6   1  11          9.84         11.50        12.49 o                         
  -5   1  11       1982.24       2100.89        40.74 o                         
  -4   1  11         19.43         16.22        14.95 o                         
  -3   1  11       1815.19       1761.04        28.24 o                         
  -2   1  11       1373.82       1273.17        33.85 o                         
  -1   1  11        159.38        129.02        19.24 o                         
   0   1  11        138.60        107.72        18.65 o                         
   1   1  11       9000.46       9185.05        65.69 o                         
   2   1  11       2396.21       2550.22        45.93 o                         
   3   1  11        250.74        250.56        26.70 o                         
   4   1  11         45.02         42.56        21.94 o                         
   5   1  11        623.89        560.00        27.07 o                         
   6   1  11          1.91         17.58        21.22 o                         
   7   1  11          0.32        -21.44        21.44 o                         
   8   1  11         64.57         56.49        23.12 o                         
   9   1  11       1209.91       1118.38        29.57 o                         
  10   1  11         98.53        107.90        28.69 o                         
  11   1  11        596.14        612.36        46.14 o                         
  12   1  11          0.07         23.24        35.70 o                         
  13   1  11         33.40         15.50        41.08 o                         
  14   1  11         57.37         75.61        45.11 o                         
  15   1  11        130.68        180.53        41.92 o                         
  16   1  11          1.01        -25.60        43.60 o                         
 -19   2  11         12.78        153.62        75.37 o                         
 -18   2  11         17.17        192.84        67.41 o                         
 -17   2  11          0.00         19.48        70.70 o                         
 -16   2  11         13.43         63.64        68.26 o                         
 -15   2  11        338.74        345.40        68.00 o                         
 -14   2  11       1284.83       1275.54        54.30 o                         
 -13   2  11         22.06         20.26        37.53 o                         
 -12   2  11       1722.35       1682.56       132.14 o                         
 -11   2  11        145.16        182.48        44.40 o                         
 -10   2  11         69.93        118.11        32.34 o                         
  -9   2  11        205.18        218.82        24.10 o                         
  -8   2  11         48.17         34.52        13.69 o                         
  -7   2  11        751.72        799.12        18.39 o                         
  -6   2  11        793.70        836.55        18.04 o                         
  -5   2  11       1377.89       1416.51        36.19 o                         
  -4   2  11       1104.92       1162.77        37.79 o                         
  -3   2  11        675.40        680.93        59.48 o                         
  -2   2  11          1.94          4.93        17.99 o                         
  -1   2  11        730.09        733.95        48.04 o                         
   0   2  11        239.47        261.21        40.93 o                         
   1   2  11        198.03        217.03        26.94 o                         
   2   2  11          1.54          1.18        24.94 o                         
   3   2  11        148.16        185.47        35.46 o                         
   4   2  11        101.69         97.62        27.47 o                         
   5   2  11          0.01        -28.63        28.63 o                         
   6   2  11        120.00         53.95        35.80 o                         
   7   2  11          2.54        -26.05        26.05 o                         
   8   2  11        204.39        210.98        26.03 o                         
   9   2  11        682.83        650.85        28.55 o                         
  10   2  11         66.90         83.53        29.44 o                         
  11   2  11        423.55        440.05        41.75 o                         
  12   2  11        829.82        836.42        49.83 o                         
  13   2  11         14.85         45.97        39.57 o                         
  14   2  11         17.35          8.90        43.31 o                         
  15   2  11         10.57         18.70        55.52 o                         
 -19   3  11          3.84        138.38        80.42 o                         
 -18   3  11          0.36        160.20        75.16 o                         
 -17   3  11         54.65         61.47        74.31 o                         
 -16   3  11          2.88         47.77        65.82 o                         
 -15   3  11         25.94         68.90        66.93 o                         
 -14   3  11        694.85        678.48        75.32 o                         
 -13   3  11        463.35        488.61        70.17 o                         
 -12   3  11        623.43        646.58        72.14 o                         
 -11   3  11         31.04         31.43        32.58 o                         
 -10   3  11         30.71         89.28        53.98 o                         
  -9   3  11         63.82        268.69       131.69 o                         
  -8   3  11        424.13        485.23        24.97 o                         
  -7   3  11        102.93         54.07        22.10 o                         
  -6   3  11       2224.77       2425.30        79.67 o                         
  -5   3  11         93.73         90.88        35.48 o                         
  -4   3  11         95.91        112.14        23.73 o                         
  -3   3  11        120.99        158.30        22.81 o                         
  -2   3  11         25.95         33.72        19.77 o                         
  -1   3  11         21.22         40.60        38.88 o                         
   0   3  11        697.63        727.74        49.36 o                         
   1   3  11        174.57        181.96        33.07 o                         
   2   3  11        328.00        332.65        28.97 o                         
   3   3  11        943.55        961.05        36.09 o                         
   4   3  11        207.10        178.28        28.37 o                         
   5   3  11          0.79         27.81        27.98 o                         
   6   3  11        130.17        154.97        24.67 o                         
   7   3  11        362.87        348.95        24.23 o                         
   8   3  11          2.16          0.84        31.68 o                         
   9   3  11        104.34         55.96        28.18 o                         
  10   3  11         10.13         15.17        29.46 o                         
  11   3  11        377.17        520.92        74.63 o                         
  12   3  11         20.40         95.22        38.35 o                         
  13   3  11        479.36        606.93        85.43 o                         
  14   3  11        190.98        158.97        33.00 o                         
  15   3  11         10.04         77.91        56.29 o                         
 -18   4  11          5.05        136.26        79.30 o                         
 -17   4  11          3.66        -58.97        69.32 o                         
 -16   4  11          6.39         93.32        73.20 o                         
 -15   4  11        458.25        539.25        79.20 o                         
 -14   4  11         35.88         45.12        70.33 o                         
 -13   4  11         14.47         32.43        69.48 o                         
 -12   4  11        127.69        139.22        38.40 o                         
 -11   4  11        134.90        123.93        38.21 o                         
 -10   4  11         22.37         -6.20        45.44 o                         
  -9   4  11          1.82         36.02        53.43 o                         
  -8   4  11         36.42         97.51        46.07 o                         
  -7   4  11         21.98        -10.23        32.22 o                         
  -6   4  11        100.00         69.48        32.10 o                         
  -5   4  11          3.68         -3.99        31.49 o                         
  -4   4  11        320.84        317.32        35.33 o                         
  -3   4  11        343.90        463.13        51.22 o                         
  -2   4  11        162.20        230.26        47.83 o                         
  -1   4  11        148.77        116.14        43.53 o                         
   0   4  11         30.14         22.45        45.38 o                         
   1   4  11        167.62         88.39        71.90 o                         
   2   4  11        146.27        214.47        28.54 o                         
   3   4  11        223.84        270.03        30.16 o                         
   4   4  11        473.01        490.95        28.19 o                         
   5   4  11        717.79        716.29        31.57 o                         
   6   4  11          7.47        120.59        48.77 o                         
   7   4  11         14.70          8.22        33.17 o                         
   8   4  11         24.40          6.10        33.40 o                         
   9   4  11          1.73         22.92        27.88 o                         
  10   4  11          5.02          3.12        29.06 o                         
  11   4  11        354.33        376.14        43.56 o                         
  12   4  11        326.08        357.28        70.84 o                         
  13   4  11         84.47        166.63        54.14 o                         
  14   4  11         24.57         57.60        93.08 o                         
 -18   5  11          0.15        164.87        87.26 o                         
 -17   5  11          5.50        -75.64        75.64 o                         
 -16   5  11          0.01         34.50        73.09 o                         
 -15   5  11          3.59         44.91        76.12 o                         
 -14   5  11          3.92         38.06        76.54 o                         
 -13   5  11         89.47        107.91        70.81 o                         
 -12   5  11         14.60          7.56        38.87 o                         
 -11   5  11         99.43         99.90        40.19 o                         
 -10   5  11         37.76          5.99        44.77 o                         
  -9   5  11         14.25         45.66        33.31 o                         
  -8   5  11         38.63         85.45        32.37 o                         
  -7   5  11        391.14        467.27        50.11 o                         
  -6   5  11        587.34        566.90        53.77 o                         
  -5   5  11          0.20        -13.95        33.34 o                         
  -4   5  11       2016.96       1987.74        52.12 o                         
  -3   5  11        341.01        371.41        56.37 o                         
  -2   5  11        197.42        234.93        53.35 o                         
  -1   5  11        113.39        113.70        48.41 o                         
   0   5  11         23.42         35.51        48.73 o                         
   1   5  11          0.53         13.48        24.67 o                         
   2   5  11          1.92         45.27        23.62 o                         
   3   5  11        450.66        433.66        29.05 o                         
   4   5  11        360.97        399.26        30.11 o                         
   5   5  11         14.22         -3.41        25.07 o                         
   6   5  11         74.41         82.41        27.27 o                         
   7   5  11          0.49        -20.20        29.13 o                         
   8   5  11         10.75         29.47        32.51 o                         
   9   5  11          2.07         16.19        28.64 o                         
  10   5  11        311.99        353.23        34.79 o                         
  11   5  11         16.68         21.39        32.78 o                         
  12   5  11        138.54        138.98        68.63 o                         
  13   5  11         54.55        141.11        40.08 o                         
  14   5  11          1.53        107.10        52.96 o                         
 -17   6  11          9.02         35.19        78.61 o                         
 -16   6  11          4.81         48.57        76.75 o                         
 -15   6  11         15.71         52.92        76.22 o                         
 -14   6  11          8.08         30.47        73.73 o                         
 -13   6  11         50.13         49.80        44.19 o                         
 -12   6  11        306.42        298.64        46.28 o                         
 -11   6  11          1.51          7.39        39.71 o                         
 -10   6  11         39.48         20.60        38.73 o                         
  -9   6  11         52.96         28.93        91.88 o                         
  -8   6  11          7.57         46.70        34.39 o                         
  -7   6  11         42.67         80.03        31.73 o                         
  -6   6  11         82.64         79.53        53.51 o                         
  -5   6  11         29.55        -11.94        41.51 o                         
  -4   6  11        190.97        137.69        46.50 o                         
  -3   6  11         17.17          4.19        42.52 o                         
  -2   6  11        136.42        137.96        53.66 o                         
  -1   6  11        192.34        270.16        36.49 o                         
   0   6  11        242.64        209.78        38.70 o                         
   1   6  11         81.38         81.15        37.53 o                         
   2   6  11        178.90        215.84        58.52 o                         
   3   6  11          3.78        -34.63        35.24 o                         
   4   6  11         44.87         66.20        39.62 o                         
   5   6  11         12.69         28.03        27.74 o                         
   6   6  11         23.89         -0.17        27.67 o                         
   7   6  11         27.99         11.34        35.02 o                         
   8   6  11         57.03        122.14        34.94 o                         
   9   6  11         10.92         22.16        30.08 o                         
  10   6  11         65.47         69.61        32.81 o                         
  11   6  11          8.09        144.15        73.94 o                         
  12   6  11          1.49         34.19        33.47 o                         
  13   6  11         15.60        144.10        71.21 o                         
 -15   7  11          8.58         11.36        73.36 o                         
 -14   7  11         19.55         28.72        79.51 o                         
 -13   7  11          9.10        140.98        77.07 o                         
 -12   7  11         42.17        103.61        90.10 o                         
 -11   7  11         13.27        -57.43        73.73 o                         
 -10   7  11         98.29         79.40        42.14 o                         
  -9   7  11          5.99        133.40       109.35 o                         
  -8   7  11          0.99        -32.12        40.46 o                         
  -7   7  11         30.48        106.25        63.27 o                         
  -6   7  11          0.97         69.71        55.04 o                         
  -5   7  11          1.51         56.69        57.56 o                         
  -4   7  11         10.72         -6.53        24.85 o                         
  -3   7  11          5.68         44.62        25.78 o                         
  -2   7  11         12.09         -6.38        42.60 o                         
  -1   7  11        269.71        268.68        35.33 o                         
   0   7  11         85.27         72.40        48.62 o                         
   1   7  11        151.59        103.51        56.05 o                         
   2   7  11        242.04        157.44        53.93 o                         
   3   7  11          0.17         46.38        39.36 o                         
   4   7  11         56.52         37.99        38.01 o                         
   5   7  11        274.48        249.25        42.78 o                         
   6   7  11          0.20        -35.04        35.04 o                         
   7   7  11          1.28        -53.24        53.24 o                         
   8   7  11         12.04        -56.37        63.22 o                         
   9   7  11         19.88        223.39       114.60 o                         
  10   7  11        133.08        160.12        59.59 o                         
  11   7  11         14.70        116.97        57.61 o                         
 -14   8  11         32.24         12.46        71.02 o                         
 -13   8  11          1.19         -7.54        74.58 o                         
 -12   8  11          6.41          7.56       114.68 o                         
 -11   8  11          0.82         15.60        46.68 o                         
 -10   8  11          3.89         -0.27        64.57 o                         
  -9   8  11         26.35         -1.55        44.89 o                         
  -8   8  11          0.27         -4.97        42.49 o                         
  -7   8  11         39.09        -37.08        45.62 o                         
  -6   8  11          3.44         15.27        35.42 o                         
  -5   8  11         12.53         15.76        52.44 o                         
  -4   8  11         50.37         16.30        35.48 o                         
  -3   8  11         61.33         47.45        51.67 o                         
  -2   8  11          0.15         15.08        35.51 o                         
  -1   8  11          0.01        -34.85        34.85 o                         
   0   8  11        325.60        337.42        44.00 o                         
   1   8  11         16.76         -6.56        38.30 o                         
   2   8  11          5.91        -55.04        55.04 o                         
   3   8  11         10.06        -24.84        52.92 o                         
   4   8  11         71.26         96.66        57.11 o                         
   5   8  11         12.19         10.09        59.13 o                         
   6   8  11          0.98        -48.99        62.21 o                         
   7   8  11          2.36        -62.10        62.10 o                         
   8   8  11         11.71         19.48        65.24 o                         
   9   8  11         16.66         37.47        65.18 o                         
  10   8  11         21.59        267.55       111.76 o                         
  -9   9  11          3.12          7.38        61.26 o                         
  -8   9  11          1.05         -5.57        63.38 o                         
  -7   9  11         20.28         21.39        57.65 o                         
  -6   9  11          1.37          6.37        63.01 o                         
  -5   9  11          1.78         -0.16        60.03 o                         
  -4   9  11          4.20         61.63        54.89 o                         
  -3   9  11         32.30        -43.53        54.35 o                         
  -2   9  11          0.08         32.52        55.31 o                         
  -1   9  11         32.84         35.24        34.37 o                         
   0   9  11         64.12         39.55        42.95 o                         
   1   9  11         17.46         75.10        35.46 o                         
   2   9  11         15.32         73.62        41.58 o                         
   3   9  11          1.46         -8.71        40.97 o                         
   4   9  11          1.36          0.66        41.56 o                         
   5   9  11          0.55        -15.82        63.59 o                         
   6   9  11          0.33        -24.89        67.89 o                         
   7   9  11         14.22          7.48        67.52 o                         
   8   9  11          2.91         32.43        74.84 o                         
  -8  10  11         17.50        -48.67        67.41 o                         
  -7  10  11          2.19        -68.90        68.90 o                         
  -6  10  11          1.84        -39.81        63.43 o                         
  -5  10  11         14.49        -62.26        62.26 o                         
  -4  10  11          4.32        -65.93        65.93 o                         
  -3  10  11          0.83        115.72        62.10 o                         
  -2  10  11          1.31        -29.14        60.72 o                         
  -1  10  11          0.01         37.26        49.98 o                         
   0  10  11          1.20        -54.52        80.23 o                         
   1  10  11          0.85         36.22        43.51 o                         
   2  10  11         34.42        -24.30        45.62 o                         
   3  10  11          0.53        112.89        54.22 o                         
   4  10  11          0.65        108.87        72.56 o                         
 -18   0  12         51.80        117.95        68.16 o                         
 -16   0  12          0.42         85.35        58.87 o                         
 -14   0  12       3607.44       3562.72       101.07 o                         
 -12   0  12         97.79         63.80        53.98 o                         
 -10   0  12        174.25        156.16        43.42 o                         
  -8   0  12       2279.02       2287.77        42.21 o                         
  -6   0  12          0.96         12.27        23.81 o                         
  -4   0  12       4144.74       4265.29        68.37 o                         
  -2   0  12          5.90         -1.14        19.25 o                         
   0   0  12       2523.54       2424.25        65.61 o                         
   2   0  12        910.71        945.79        51.28 o                         
   4   0  12          2.39        -27.04        27.04 o                         
   6   0  12         55.77         45.58        28.57 o                         
   8   0  12          2.17        -21.60        29.25 o                         
  10   0  12        161.94        137.72        40.13 o                         
  12   0  12        422.92        465.73        67.31 o                         
  14   0  12          3.39         53.61        51.75 o                         
 -19   1  12          0.01         44.75        70.76 o                         
 -18   1  12          0.10        134.67        51.25 o                         
 -17   1  12          0.84         19.08        40.76 o                         
 -16   1  12        257.41        244.64        45.76 o                         
 -15   1  12          2.31         88.69        43.48 o                         
 -14   1  12        151.43        151.72        41.14 o                         
 -13   1  12        193.04        198.79        42.04 o                         
 -12   1  12        243.74        203.18        40.25 o                         
 -11   1  12         42.84        -20.13        44.96 o                         
 -10   1  12        501.60        543.86        26.99 o                         
  -9   1  12         96.95         84.58        23.13 o                         
  -8   1  12        565.76        521.90        21.45 o                         
  -7   1  12       1389.18       1403.10        34.99 o                         
  -6   1  12       2381.46       2571.41        28.35 o                         
  -5   1  12        283.68        241.87        24.42 o                         
  -4   1  12        941.03        949.12        26.32 o                         
  -3   1  12        359.21        297.30        19.21 o                         
  -2   1  12         55.64         57.52        17.55 o                         
  -1   1  12        518.55        495.38        20.14 o                         
   0   1  12       1156.36       1181.13        28.40 o                         
   1   1  12         71.14         58.01        17.83 o                         
   2   1  12         45.00         73.57        26.18 o                         
   3   1  12        556.16        505.81        31.61 o                         
   4   1  12        627.45        624.94        28.40 o                         
   5   1  12        146.03        191.85        27.23 o                         
   6   1  12        101.51         91.36        23.86 o                         
   7   1  12         14.21          9.19        19.94 o                         
   8   1  12         75.17         51.59        25.52 o                         
   9   1  12         50.78         56.45        21.82 o                         
  10   1  12        114.58         35.85        38.41 o                         
  11   1  12          7.69          5.98        79.86 o                         
  12   1  12          8.44         17.60        39.65 o                         
  13   1  12          7.61         52.63        39.81 o                         
  14   1  12         61.16         48.30        42.23 o                         
  15   1  12         16.30         75.29        43.90 o                         
 -19   2  12          0.29         13.00        70.70 o                         
 -18   2  12         17.88         52.18        70.23 o                         
 -17   2  12          2.10         28.40        68.58 o                         
 -16   2  12          0.53          1.70        62.32 o                         
 -15   2  12        101.27        125.06        65.02 o                         
 -14   2  12        111.89        136.57        42.95 o                         
 -13   2  12        188.80        181.40        41.32 o                         
 -12   2  12        382.31        426.10        42.79 o                         
 -11   2  12        519.68        441.11        39.87 o                         
 -10   2  12        518.22        540.29        50.55 o                         
  -9   2  12       1105.22       1081.42        31.99 o                         
  -8   2  12          4.73         22.48        22.23 o                         
  -7   2  12        687.63        643.52        19.42 o                         
  -6   2  12        329.56        319.78        18.74 o                         
  -5   2  12       3443.02       3504.82        43.66 o                         
  -4   2  12        428.53        418.41        26.92 o                         
  -3   2  12       2305.27       2320.98        41.59 o                         
  -2   2  12         31.74         56.32        36.68 o                         
  -1   2  12         66.94         35.56        37.53 o                         
   0   2  12        288.18        289.50        43.37 o                         
   1   2  12       4243.48       4038.53        84.19 o                         
   2   2  12        721.68        813.68        35.85 o                         
   3   2  12        615.81        617.56        53.53 o                         
   4   2  12        717.79        754.61       113.11 o                         
   5   2  12         17.27         33.47        28.32 o                         
   6   2  12          1.98         13.32        24.62 o                         
   7   2  12          0.13        -26.70        26.70 o                         
   8   2  12          3.94         -1.63        22.91 o                         
   9   2  12        159.83        159.26        24.18 o                         
  10   2  12          6.43        -27.93        27.93 o                         
  11   2  12         58.48         68.37        32.31 o                         
  12   2  12        194.80        261.79        66.32 o                         
  13   2  12         55.36         60.33        36.89 o                         
  14   2  12          8.14        -68.96        71.55 o                         
  15   2  12          0.31         71.55        42.35 o                         
 -19   3  12         26.93        178.78       101.86 o                         
 -18   3  12          0.02        -38.11        77.98 o                         
 -17   3  12          4.86         48.04        71.87 o                         
 -16   3  12          2.31         70.65        66.62 o                         
 -15   3  12          3.16        191.51        68.95 o                         
 -14   3  12        795.57        766.27        77.02 o                         
 -13   3  12        552.06        516.79        72.30 o                         
 -12   3  12        858.75        782.36        75.85 o                         
 -11   3  12        513.65        469.07        38.88 o                         
 -10   3  12        110.00        186.79        49.52 o                         
  -9   3  12          5.98          6.00        21.98 o                         
  -8   3  12          4.41         -4.67        21.84 o                         
  -7   3  12        636.63        627.06        27.86 o                         
  -6   3  12        439.00        464.17        26.91 o                         
  -5   3  12       1065.50       1148.68        31.75 o                         
  -4   3  12        385.22        370.43        29.54 o                         
  -3   3  12          0.00         19.91        20.63 o                         
  -2   3  12         92.07        102.25        28.80 o                         
  -1   3  12         72.64         74.78        21.39 o                         
   0   3  12         91.30         65.24        43.42 o                         
   1   3  12         16.10         -1.39        25.80 o                         
   2   3  12        578.37        627.88        33.02 o                         
   3   3  12       1129.39       1144.78        39.86 o                         
   4   3  12        112.75        226.43        40.47 o                         
   5   3  12         33.06         70.01        28.56 o                         
   6   3  12        615.27        610.81        31.46 o                         
   7   3  12         10.83         50.39        25.40 o                         
   8   3  12          7.25         -8.53        23.50 o                         
   9   3  12          0.44        -15.75        28.96 o                         
  10   3  12          0.06        -33.09       110.43 o                         
  11   3  12          0.07         14.88        28.98 o                         
  12   3  12         70.06         42.99        44.93 o                         
  13   3  12        256.21        147.97        39.90 o                         
  14   3  12          3.20         50.36        40.38 o                         
  15   3  12          0.00         32.25        42.38 o                         
 -18   4  12          0.90        -14.28        76.60 o                         
 -17   4  12         11.58         43.10        68.69 o                         
 -16   4  12          0.04         63.11        76.44 o                         
 -15   4  12         69.10        -14.92        65.40 o                         
 -14   4  12         62.16         81.85        78.98 o                         
 -13   4  12        190.25        313.39        75.80 o                         
 -12   4  12       2247.09       2283.95        60.62 o                         
 -11   4  12        396.59        367.57        42.37 o                         
 -10   4  12         12.34         67.25        37.66 o                         
  -9   4  12         95.89        161.68        52.60 o                         
  -8   4  12          0.01        -47.83        47.83 o                         
  -7   4  12        466.83        436.44        38.58 o                         
  -6   4  12         68.07         58.17        33.35 o                         
  -5   4  12         98.29        108.10        33.22 o                         
  -4   4  12         48.34         44.48        48.20 o                         
  -3   4  12         76.55         66.78        49.58 o                         
  -2   4  12        146.52        163.22        49.58 o                         
  -1   4  12         42.99          8.02        44.69 o                         
   0   4  12         96.88        114.60        48.09 o                         
   1   4  12        189.70        119.81        87.90 o                         
   2   4  12        249.03        288.29        30.62 o                         
   3   4  12         71.38        111.27        52.79 o                         
   4   4  12         31.39         56.35        72.83 o                         
   5   4  12        199.94        279.62        44.16 o                         
   6   4  12          3.30         14.42        25.45 o                         
   7   4  12         27.62         56.89        30.62 o                         
   8   4  12         27.81          8.09        35.47 o                         
   9   4  12         58.37        114.60        37.49 o                         
  10   4  12        134.02         97.54        53.82 o                         
  11   4  12        563.34        629.13        47.70 o                         
  12   4  12        187.74         98.02        61.45 o                         
  13   4  12         32.65        127.56        46.76 o                         
  14   4  12          4.30         19.80        55.31 o                         
 -17   5  12          0.02         14.44        76.01 o                         
 -16   5  12          7.86         65.13        77.92 o                         
 -15   5  12          4.03          2.23        74.37 o                         
 -14   5  12         18.00         33.60        75.48 o                         
 -13   5  12          6.39         14.81        73.25 o                         
 -12   5  12        471.00        583.07        48.97 o                         
 -11   5  12         25.20        133.08        49.07 o                         
 -10   5  12         50.71         25.32        80.02 o                         
  -9   5  12        183.72        295.97        83.92 o                         
  -8   5  12          3.58         32.64        47.93 o                         
  -7   5  12         25.08         46.71        49.10 o                         
  -6   5  12        117.10         93.35        34.68 o                         
  -5   5  12          7.26        -19.09        33.24 o                         
  -4   5  12          6.62         17.85        33.35 o                         
  -3   5  12          2.70         32.49        53.82 o                         
  -2   5  12          0.19        -23.14        51.06 o                         
  -1   5  12         45.35         57.59        50.11 o                         
   0   5  12         95.47         70.01        47.67 o                         
   1   5  12          1.53        -31.90        32.54 o                         
   2   5  12        197.19        123.09        30.17 o                         
   3   5  12         10.17         47.66        24.81 o                         
   4   5  12         88.43         92.22        26.24 o                         
   5   5  12        261.16        236.73        36.43 o                         
   6   5  12         10.99        -25.94        25.94 o                         
   7   5  12          0.76          3.36        28.11 o                         
   8   5  12         56.25        130.42        35.63 o                         
   9   5  12         33.32         65.98        36.56 o                         
  10   5  12         14.59         36.22        41.86 o                         
  11   5  12          0.76        -33.12        46.55 o                         
  12   5  12        115.73         26.77        77.63 o                         
  13   5  12        106.45        106.08        45.22 o                         
 -16   6  12          5.99        -39.01        81.11 o                         
 -15   6  12         82.26        163.33        83.18 o                         
 -14   6  12          7.07         32.54        70.60 o                         
 -13   6  12         82.89         68.00        42.09 o                         
 -12   6  12         24.46        -38.71        42.44 o                         
 -11   6  12        215.93        156.76        43.13 o                         
 -10   6  12          1.48        -32.90        93.42 o                         
  -9   6  12          2.33         23.69        37.90 o                         
  -8   6  12        183.15        200.94        36.73 o                         
  -7   6  12         25.83         48.52        45.22 o                         
  -6   6  12         92.04         67.41        44.38 o                         
  -5   6  12          0.04        -12.85        42.36 o                         
  -4   6  12        159.56        107.81        46.76 o                         
  -3   6  12         53.74         62.41        34.35 o                         
  -2   6  12         62.29         65.87        55.42 o                         
  -1   6  12        167.63        152.55        56.58 o                         
   0   6  12         11.33         13.05        35.24 o                         
   1   6  12         45.11         78.63        43.90 o                         
   2   6  12          9.12         24.62        33.11 o                         
   3   6  12         24.32        -13.53        35.99 o                         
   4   6  12          5.23         19.45        40.88 o                         
   5   6  12         45.86        103.13        28.25 o                         
   6   6  12         42.21         33.27        30.49 o                         
   7   6  12          0.21        -26.42        33.39 o                         
   8   6  12         11.39          0.10        31.47 o                         
   9   6  12          6.75         21.67        80.02 o                         
  10   6  12        129.46        151.65        69.99 o                         
  11   6  12         70.32         10.51        45.99 o                         
  12   6  12          3.58         21.76        69.38 o                         
 -15   7  12         12.02         28.72        79.62 o                         
 -14   7  12          8.69         24.15        90.82 o                         
 -13   7  12          9.44         33.00        46.12 o                         
 -12   7  12          3.93         10.36        56.05 o                         
 -11   7  12          3.74         12.97        44.74 o                         
 -10   7  12          0.62        -30.13        45.54 o                         
  -9   7  12         39.40         64.10        42.02 o                         
  -8   7  12         15.44        123.20        59.45 o                         
  -7   7  12         61.85        398.32       180.00 o                         
  -6   7  12          1.08         46.70        33.18 o                         
  -5   7  12         61.42         34.81        32.32 o                         
  -4   7  12          3.05         22.65        34.16 o                         
  -3   7  12        114.03        106.26        29.75 o                         
  -2   7  12          0.67         56.18        35.08 o                         
  -1   7  12          4.67         31.05        48.62 o                         
   0   7  12          0.94         54.41        54.04 o                         
   1   7  12        286.67        281.40        42.82 o                         
   2   7  12          8.42        -11.59        31.30 o                         
   3   7  12         54.97         24.13        38.88 o                         
   4   7  12         44.04         20.20        38.35 o                         
   5   7  12          0.05          1.37        50.83 o                         
   6   7  12          0.01        -19.79        39.35 o                         
   7   7  12         28.24         54.73        57.11 o                         
   8   7  12         79.37         91.67        61.20 o                         
   9   7  12         34.52        -35.09        49.10 o                         
  10   7  12         62.73        185.94        70.44 o                         
  11   7  12         53.89         99.23        47.74 o                         
 -13   8  12         38.33          8.76        85.35 o                         
 -12   8  12         19.45        154.99        52.76 o                         
 -11   8  12         32.83         56.06       103.61 o                         
 -10   8  12          0.19         26.57        46.14 o                         
  -9   8  12          5.80         -3.76        47.01 o                         
  -8   8  12          0.10        -42.84        42.84 o                         
  -7   8  12          0.63         90.68        38.86 o                         
  -6   8  12         70.46         67.39        41.37 o                         
  -5   8  12         17.00         24.63        55.10 o                         
  -4   8  12          2.74         28.17        32.61 o                         
  -3   8  12          9.16        -19.51        31.39 o                         
  -2   8  12         39.59        -10.44        80.66 o                         
  -1   8  12        104.04        112.46        50.88 o                         
   0   8  12        119.88        105.21        52.34 o                         
   1   8  12          0.09          8.39        47.88 o                         
   2   8  12         32.78         63.43        55.58 o                         
   3   8  12          1.10        -43.79        52.76 o                         
   4   8  12          5.93        -16.40        58.12 o                         
   5   8  12          9.37         76.17        56.85 o                         
   6   8  12          4.49        -22.51        62.95 o                         
   7   8  12         41.91        -50.53        66.83 o                         
   8   8  12          1.00        -70.01        70.01 o                         
   9   8  12         43.75        126.23        79.67 o                         
 -11   9  12          4.11         25.05        72.93 o                         
 -10   9  12          1.88        -31.16        60.03 o                         
  -9   9  12          0.89        103.45        62.48 o                         
  -8   9  12          0.37         98.52        64.28 o                         
  -7   9  12         13.80         53.13        60.51 o                         
  -6   9  12          8.56          7.27        62.10 o                         
  -5   9  12         24.84         24.10        59.40 o                         
  -4   9  12          0.28        -16.51        54.51 o                         
  -3   9  12         31.25         46.29        60.03 o                         
  -2   9  12         11.81        -40.77        40.77 o                         
  -1   9  12         22.18         25.06        38.58 o                         
   0   9  12         14.83         42.77        36.07 o                         
   1   9  12         53.42         48.62        38.46 o                         
   2   9  12         43.21         78.07        36.23 o                         
   3   9  12         36.81         13.49        38.81 o                         
   4   9  12          3.72        214.99        50.82 o                         
   5   9  12          0.00        -12.42        62.37 o                         
   6   9  12          1.18        -66.19        66.19 o                         
   7   9  12          0.88        -67.89        67.89 o                         
  -8  10  12          6.88        -76.60        76.60 o                         
  -7  10  12          0.35        -67.25        67.25 o                         
  -6  10  12          5.61        -17.73        68.95 o                         
  -5  10  12          0.04         52.50        57.06 o                         
  -4  10  12          6.52         15.02        67.94 o                         
  -3  10  12          0.31         -8.44        61.26 o                         
  -2  10  12          1.54          9.55        59.87 o                         
  -1  10  12         14.82         20.69        66.38 o                         
   0  10  12          0.81         61.76        44.27 o                         
   1  10  12          1.55        -29.88        70.44 o                         
   2  10  12          0.57         13.13        86.60 o                         
   3  10  12          0.87        143.53        72.08 o                         
 -19   0  13          8.26        150.54        64.28 o                         
 -17   0  13          0.02         -8.28        62.69 o                         
 -15   0  13         24.45         67.57        64.86 o                         
 -13   0  13        192.70        159.35        59.40 o                         
 -11   0  13       1591.78       1637.22        67.09 o                         
  -9   0  13       3875.29       3777.53        57.14 o                         
  -7   0  13         12.64         14.99        43.02 o                         
  -5   0  13       7123.26       7613.48        70.24 o                         
  -3   0  13         21.36         67.88        20.33 o                         
  -1   0  13       4266.51       4031.37        80.31 o                         
   1   0  13      13915.53      13869.60       145.97 o                         
   3   0  13         14.01         54.51        39.07 o                         
   5   0  13        300.22        282.45        31.98 o                         
   7   0  13        132.51        112.65        63.22 o                         
   9   0  13          3.74          2.06        44.85 o                         
  11   0  13         19.51         53.03        58.87 o                         
  13   0  13          0.44        131.75        61.52 o                         
  15   0  13          1.15         70.12        57.91 o                         
 -19   1  13         10.25        133.50        71.18 o                         
 -18   1  13          1.31         35.02        43.72 o                         
 -17   1  13          1.69         79.87        51.06 o                         
 -16   1  13         23.65         22.64        44.76 o                         
 -15   1  13         51.81         82.64        45.84 o                         
 -14   1  13         17.00         40.41        41.95 o                         
 -13   1  13        446.98        453.83        45.53 o                         
 -12   1  13        177.14         98.48        37.88 o                         
 -11   1  13        785.56        798.04        46.45 o                         
 -10   1  13        143.98        154.83        24.51 o                         
  -9   1  13        752.29        777.37        29.71 o                         
  -8   1  13         39.20         36.89        19.26 o                         
  -7   1  13       1654.01       1610.36        28.84 o                         
  -6   1  13        152.21        161.18        16.85 o                         
  -5   1  13        418.54        421.93        24.22 o                         
  -4   1  13          0.03        -18.03        18.03 o                         
  -3   1  13        580.84        599.85        23.20 o                         
  -2   1  13        149.15        124.28        19.23 o                         
  -1   1  13        186.55        142.62        18.80 o                         
   0   1  13       3533.57       3102.29        88.13 o                         
   1   1  13       2648.79       2528.81        36.83 o                         
   2   1  13        803.53        817.87        50.37 o                         
   3   1  13        686.88        772.66        98.81 o                         
   4   1  13        681.33        712.07        35.73 o                         
   5   1  13          3.10        -21.00        22.75 o                         
   6   1  13         14.77        -17.38        25.24 o                         
   7   1  13        263.04        257.60        28.69 o                         
   8   1  13        233.76        260.56        30.17 o                         
   9   1  13         54.53         83.62        26.63 o                         
  10   1  13          1.21          9.45        38.25 o                         
  11   1  13          0.22         65.03        26.73 o                         
  12   1  13          7.63         41.13        38.90 o                         
  13   1  13         32.21         51.46        52.42 o                         
  14   1  13         42.91         89.83        44.13 o                         
  15   1  13          4.75         23.16        51.12 o                         
 -19   2  13          0.01         55.31        71.39 o                         
 -18   2  13          2.66        -42.46        70.92 o                         
 -17   2  13         79.15         60.56        70.97 o                         
 -16   2  13         45.05         63.64        77.92 o                         
 -15   2  13         67.53         44.48        65.66 o                         
 -14   2  13         95.58         82.86        67.31 o                         
 -13   2  13          3.77          2.69        47.64 o                         
 -12   2  13          0.05        -34.44        37.86 o                         
 -11   2  13        372.79        342.25       101.20 o                         
 -10   2  13          5.01          4.59        24.77 o                         
  -9   2  13        822.71        848.55        30.31 o                         
  -8   2  13         11.09          9.61        15.50 o                         
  -7   2  13        374.55        340.62        35.97 o                         
  -6   2  13         13.39         -8.38        30.50 o                         
  -5   2  13        251.28        231.74        21.27 o                         
  -4   2  13        226.73        232.00        75.85 o                         
  -3   2  13        109.64         82.59        40.02 o                         
  -2   2  13          5.71         37.47        39.86 o                         
  -1   2  13        308.58        323.58        45.28 o                         
   0   2  13        861.77        856.40        54.78 o                         
   1   2  13       2522.65       2370.63        72.93 o                         
   2   2  13        486.24        448.22        33.47 o                         
   3   2  13        993.14       1039.99        42.36 o                         
   4   2  13        181.37        217.25        32.08 o                         
   5   2  13        103.70        141.47        30.89 o                         
   6   2  13         66.94         63.28        38.35 o                         
   7   2  13         39.93        -30.48        30.48 o                         
   8   2  13         60.67         69.01        24.17 o                         
   9   2  13         39.96         20.09        24.60 o                         
  10   2  13          0.35          5.09        29.03 o                         
  11   2  13          0.84         50.93        40.27 o                         
  12   2  13        135.68        153.13        64.78 o                         
  13   2  13          6.21         62.14        94.56 o                         
  14   2  13         43.83        113.52        80.74 o                         
 -19   3  13          0.13         16.51        86.36 o                         
 -18   3  13         20.01         31.00        79.36 o                         
 -17   3  13          0.04        100.48        74.74 o                         
 -16   3  13         34.05         32.49        65.34 o                         
 -15   3  13        145.86        143.05        68.74 o                         
 -14   3  13         64.40         49.15        65.71 o                         
 -13   3  13         30.78         12.79        68.85 o                         
 -12   3  13          0.13        -65.45        65.45 o                         
 -11   3  13         98.06        202.24        54.67 o                         
 -10   3  13        291.21        379.58        54.46 o                         
  -9   3  13        575.43        590.93        39.52 o                         
  -8   3  13         67.39        133.01        32.34 o                         
  -7   3  13         15.05          0.32        17.34 o                         
  -6   3  13        578.53        606.66        29.27 o                         
  -5   3  13       1910.61       1981.82        48.60 o                         
  -4   3  13        693.43        671.72        31.56 o                         
  -3   3  13        228.41        221.33        24.75 o                         
  -2   3  13          8.22          7.94        34.02 o                         
  -1   3  13          6.73        -17.89        44.11 o                         
   0   3  13        239.33        276.55        47.83 o                         
   1   3  13         11.14         10.93        42.78 o                         
   2   3  13         97.17         87.38        29.13 o                         
   3   3  13         49.71         39.65        29.84 o                         
   4   3  13          1.05          4.49        29.05 o                         
   5   3  13          2.89         21.45        26.34 o                         
   6   3  13         18.67         13.47        32.11 o                         
   7   3  13          9.82         18.57        27.84 o                         
   8   3  13         30.35         22.74        27.76 o                         
   9   3  13        101.60         11.00        64.75 o                         
  10   3  13          0.17        -29.51        37.47 o                         
  11   3  13          0.39        -20.55        41.69 o                         
  12   3  13          2.00        -36.59        38.02 o                         
  13   3  13         42.64         52.91        42.74 o                         
  14   3  13         30.44         38.54        75.69 o                         
 -18   4  13          0.72         39.92        80.63 o                         
 -17   4  13          0.00         44.11        71.66 o                         
 -16   4  13          0.29         80.26        75.85 o                         
 -15   4  13          0.47        -13.43        68.53 o                         
 -14   4  13          1.23        -18.37        68.53 o                         
 -13   4  13        682.75        608.36        80.42 o                         
 -12   4  13         47.88         81.95        41.51 o                         
 -11   4  13        348.73        328.66        42.36 o                         
 -10   4  13         66.07        212.27        52.92 o                         
  -9   4  13         63.43         46.87        49.05 o                         
  -8   4  13        157.34         71.04        35.54 o                         
  -7   4  13        358.99        344.48        38.14 o                         
  -6   4  13          0.73         -5.96        32.87 o                         
  -5   4  13          0.67         22.60        23.75 o                         
  -4   4  13        714.39        692.81        31.87 o                         
  -3   4  13        288.70        290.09        52.71 o                         
  -2   4  13          1.43          0.85        48.09 o                         
  -1   4  13        346.02        356.81        53.24 o                         
   0   4  13         31.01         39.65        39.12 o                         
   1   4  13         11.32          0.45        26.35 o                         
   2   4  13         23.33         12.81        55.97 o                         
   3   4  13       1134.89       1219.45       107.99 o                         
   4   4  13          1.29        -13.31        29.35 o                         
   5   4  13          2.78         -0.20        25.66 o                         
   6   4  13         28.17         29.77        27.67 o                         
   7   4  13          3.80         28.56        27.12 o                         
   8   4  13          0.19          4.31        35.99 o                         
   9   4  13         46.40         39.80        72.40 o                         
  10   4  13        139.77        230.01        41.92 o                         
  11   4  13         36.71         -3.46        39.46 o                         
  12   4  13         16.65        -30.95        38.01 o                         
  13   4  13        102.95        243.67        35.48 o                         
 -17   5  13          4.58        103.61        81.74 o                         
 -16   5  13          2.57         62.85        94.43 o                         
 -15   5  13         10.25         89.23        78.67 o                         
 -14   5  13        148.97         34.66        82.75 o                         
 -13   5  13          5.41        -24.15        50.37 o                         
 -12   5  13         27.30         33.46        41.93 o                         
 -11   5  13        220.30        166.18        42.77 o                         
 -10   5  13          4.12        114.73        88.03 o                         
  -9   5  13         25.62        119.80        48.89 o                         
  -8   5  13         95.71         54.73        49.84 o                         
  -7   5  13         46.91         22.61        49.26 o                         
  -6   5  13         53.46          5.78        35.88 o                         
  -5   5  13         80.21        123.06        35.36 o                         
  -4   5  13        138.96         84.95        34.84 o                         
  -3   5  13         21.33          3.93        52.50 o                         
  -2   5  13          9.85         34.56        49.63 o                         
  -1   5  13         24.50          8.97        47.72 o                         
   0   5  13          0.00         38.86        53.19 o                         
   1   5  13         81.59         38.21        24.82 o                         
   2   5  13        148.97         64.89        42.23 o                         
   3   5  13         14.65         25.08        25.66 o                         
   4   5  13         13.72         11.34        25.85 o                         
   5   5  13        245.24        184.63       103.89 o                         
   6   5  13          6.70         21.16        29.33 o                         
   7   5  13          0.79          6.73        27.95 o                         
   8   5  13          9.03         33.00        35.58 o                         
   9   5  13         35.51         20.41        59.18 o                         
  10   5  13         18.12         70.75        37.22 o                         
  11   5  13         30.60         92.97        41.99 o                         
  12   5  13         10.24         19.26        88.14 o                         
  13   5  13         44.48        112.62       130.29 o                         
 -16   6  13         10.14         20.01        89.02 o                         
 -15   6  13         68.34         50.53        80.20 o                         
 -14   6  13         22.28         -3.50        72.72 o                         
 -13   6  13         64.56         23.84        42.80 o                         
 -12   6  13        210.50        201.92        45.19 o                         
 -11   6  13        421.62        460.93        89.95 o                         
 -10   6  13          2.59          5.28        40.78 o                         
  -9   6  13          5.54        291.46       198.95 o                         
  -8   6  13         30.56         45.88        34.97 o                         
  -7   6  13          1.02        -25.58        48.52 o                         
  -6   6  13        200.50        180.16        42.31 o                         
  -5   6  13         18.00        -48.36        48.36 o                         
  -4   6  13         95.95        153.07        35.33 o                         
  -3   6  13          5.31         18.62        35.39 o                         
  -2   6  13        255.33        317.32        60.14 o                         
  -1   6  13          5.91         -7.96        54.35 o                         
   0   6  13          2.21        -12.95        53.93 o                         
   1   6  13         17.24         23.62        43.05 o                         
   2   6  13          9.08         77.08        40.69 o                         
   3   6  13          5.13         -9.45        37.09 o                         
   4   6  13         16.31         -9.71        46.53 o                         
   5   6  13        245.73        269.53        44.89 o                         
   6   6  13         10.84        -10.76        29.87 o                         
   7   6  13         17.13        -10.75        31.31 o                         
   8   6  13         54.94         76.56        36.17 o                         
   9   6  13         48.08         56.53        48.14 o                         
  10   6  13          0.48         30.58        38.03 o                         
  11   6  13         44.94        101.80        60.11 o                         
  12   6  13         94.61        175.53        49.15 o                         
 -15   7  13          0.04         63.75        84.98 o                         
 -14   7  13         12.45          4.19        76.17 o                         
 -13   7  13         11.64         85.53        49.35 o                         
 -12   7  13         64.79         40.31        49.15 o                         
 -11   7  13         37.37         37.26        45.54 o                         
 -10   7  13         10.49         36.07        47.59 o                         
  -9   7  13          0.12         14.93        70.70 o                         
  -8   7  13         33.89        118.09        59.58 o                         
  -7   7  13          2.25        161.44       104.06 o                         
  -6   7  13          2.58        -33.81        37.32 o                         
  -5   7  13          7.57        -34.40        34.40 o                         
  -4   7  13        192.92        200.17        40.08 o                         
  -3   7  13          1.34        -28.50        28.50 o                         
  -2   7  13         27.86         12.20        29.40 o                         
  -1   7  13         15.27         69.72        53.48 o                         
   0   7  13          3.89         27.53        38.82 o                         
   1   7  13          0.35        -14.09        70.76 o                         
   2   7  13         13.42        -13.72        43.82 o                         
   3   7  13         28.33         19.07        38.24 o                         
   4   7  13         17.38          6.05        39.03 o                         
   5   7  13          2.35        -40.86        40.86 o                         
   6   7  13          4.74        -49.34        49.34 o                         
   7   7  13         30.81         -3.29        55.47 o                         
   8   7  13         20.67         18.84        55.84 o                         
   9   7  13          9.62        -69.75        69.75 o                         
  10   7  13         10.19        140.61        73.57 o                         
 -13   8  13          0.26         36.39        65.42 o                         
 -12   8  13         35.86        -41.98        47.14 o                         
 -11   8  13         38.76          6.77        46.13 o                         
 -10   8  13          0.64        -11.85        48.31 o                         
  -9   8  13          0.12         -0.82        51.51 o                         
  -8   8  13         53.74         12.24        44.94 o                         
  -7   8  13          3.81         35.15        37.83 o                         
  -6   8  13          6.64         72.96        71.05 o                         
  -5   8  13          2.14       1605.82       855.55 o                         
  -4   8  13         27.08         87.92        48.44 o                         
  -3   8  13         11.51         23.92        56.72 o                         
  -2   8  13          0.78        -25.90        35.84 o                         
  -1   8  13          8.41          8.33        44.69 o                         
   0   8  13          0.17         11.78        50.80 o                         
   1   8  13          4.33        -48.99        51.01 o                         
   2   8  13          0.03        -54.41        54.41 o                         
   3   8  13          0.27        -49.90        54.51 o                         
   4   8  13          5.71         17.36        56.11 o                         
   5   8  13          0.03         82.59        62.42 o                         
   6   8  13          0.08         70.38        51.97 o                         
   7   8  13          3.01        -67.47        67.47 o                         
   8   8  13         29.53         27.71        70.92 o                         
 -11   9  13          6.23         40.43        47.28 o                         
 -10   9  13         36.46        -59.08        64.07 o                         
  -9   9  13          6.01         64.12        67.09 o                         
  -8   9  13         16.40          0.00        66.51 o                         
  -7   9  13          0.66         22.13        63.43 o                         
  -6   9  13          9.66         13.69        60.51 o                         
  -5   9  13          0.39         29.35        62.05 o                         
  -4   9  13         41.21         64.23        54.89 o                         
  -3   9  13          0.22        -35.78        37.22 o                         
  -2   9  13          0.18         -0.65        38.73 o                         
  -1   9  13          0.65        -32.24        67.81 o                         
   0   9  13          0.00        -18.35        40.24 o                         
   1   9  13         18.30        -26.33        36.40 o                         
   2   9  13          6.08         -2.56        40.14 o                         
   3   9  13         14.95         50.97        45.22 o                         
   4   9  13          6.37         36.55        43.23 o                         
   5   9  13          1.98        188.91        72.35 o                         
   6   9  13          0.47        -71.07        73.84 o                         
  -7  10  13          6.44        -75.22        75.22 o                         
  -6  10  13          0.73         54.51        75.00 o                         
  -5  10  13          1.45         71.23        61.15 o                         
  -4  10  13          1.09         62.05        73.52 o                         
  -3  10  13          6.32         31.90        65.77 o                         
  -2  10  13          0.34        -14.60        56.64 o                         
  -1  10  13          0.08         46.46        45.46 o                         
   0  10  13         25.91        103.25        44.91 o                         
   1  10  13          5.03         92.47        66.14 o                         
   2  10  13         16.17         38.90        50.76 o                         
 -18   0  14          1.81        -21.07        66.56 o                         
 -16   0  14        138.60        164.28        66.19 o                         
 -14   0  14         73.15        118.58        63.54 o                         
 -12   0  14         52.71        128.93        52.55 o                         
 -10   0  14          5.94         23.25        41.40 o                         
  -8   0  14          4.04         16.49        32.51 o                         
  -6   0  14       1874.87       1751.29        41.11 o                         
  -4   0  14         34.03         17.97        22.78 o                         
  -2   0  14        133.63        127.45        21.93 o                         
   0   0  14       7014.50       7283.30       111.84 o                         
   2   0  14         95.99         83.28        42.31 o                         
   4   0  14         19.63          7.80        28.69 o                         
   6   0  14          0.36        -29.15        29.15 o                         
   8   0  14        964.27       1019.29        43.97 o                         
  10   0  14         25.28        -10.83        29.89 o                         
  12   0  14         22.12         43.37        61.79 o                         
  14   0  14         16.70        -31.21        57.49 o                         
 -19   1  14          1.53        -20.17        75.75 o                         
 -18   1  14          0.02         94.38        71.02 o                         
 -17   1  14          5.61         -7.16        47.98 o                         
 -16   1  14          5.18         25.54        44.95 o                         
 -15   1  14        138.02        116.20        52.71 o                         
 -14   1  14          0.86          3.71        40.32 o                         
 -13   1  14         43.74        -27.49        41.84 o                         
 -12   1  14         46.54         36.47        57.41 o                         
 -11   1  14        115.99        139.18        34.32 o                         
 -10   1  14         33.09         25.47        24.48 o                         
  -9   1  14         26.28         53.92        19.41 o                         
  -8   1  14        182.54        265.89        51.55 o                         
  -7   1  14          0.95        -19.88        19.88 o                         
  -6   1  14          4.25         14.87        28.24 o                         
  -5   1  14         68.02         57.65        18.77 o                         
  -4   1  14        231.85        192.62        36.56 o                         
  -3   1  14         46.87         72.14        24.52 o                         
  -2   1  14          0.79        -13.52        18.14 o                         
  -1   1  14         72.34         84.89        18.55 o                         
   0   1  14       1568.66       1675.23        71.50 o                         
   1   1  14        584.60        687.33        62.85 o                         
   2   1  14       1868.60       2002.25        68.10 o                         
   3   1  14        207.71        143.91        29.16 o                         
   4   1  14          7.73         14.31        34.93 o                         
   5   1  14        132.27        134.36        26.56 o                         
   6   1  14          5.53        -16.35        24.39 o                         
   7   1  14        142.24        153.49        27.04 o                         
   8   1  14        128.53        107.64        27.36 o                         
   9   1  14        103.28        114.28        22.87 o                         
  10   1  14         27.22         20.01        28.59 o                         
  11   1  14         22.03         33.22        59.92 o                         
  12   1  14         28.38         27.70        54.43 o                         
  13   1  14         10.90         -8.47        36.13 o                         
  14   1  14          1.01         27.40        45.32 o                         
 -19   2  14         12.01         76.65        73.30 o                         
 -18   2  14          0.52         31.80        74.79 o                         
 -17   2  14         25.27         12.00        70.54 o                         
 -16   2  14         71.97         78.98        68.90 o                         
 -15   2  14         13.90        -17.20        66.56 o                         
 -14   2  14         15.32        -22.98        64.49 o                         
 -13   2  14         95.95         26.92        56.72 o                         
 -12   2  14          1.10        -18.54        37.35 o                         
 -11   2  14         20.36         56.29        31.61 o                         
 -10   2  14         24.17         18.88        24.71 o                         
  -9   2  14        581.72        616.52        38.24 o                         
  -8   2  14         61.38         55.40        25.45 o                         
  -7   2  14        287.33        278.19        20.76 o                         
  -6   2  14        637.49        755.58        54.12 o                         
  -5   2  14        178.06        137.04        35.80 o                         
  -4   2  14         28.41         24.27        23.77 o                         
  -3   2  14        174.51        254.10        45.44 o                         
  -2   2  14         34.97         46.87        41.88 o                         
  -1   2  14         85.31         70.86        44.59 o                         
   0   2  14       1069.66       1070.37        59.93 o                         
   1   2  14         33.93         25.32        44.48 o                         
   2   2  14        465.85        439.14        50.85 o                         
   3   2  14       1029.03       1017.46        66.96 o                         
   4   2  14         96.70         79.32        36.78 o                         
   5   2  14        201.30        210.88        73.41 o                         
   6   2  14        118.71        105.25        32.83 o                         
   7   2  14         29.33        -15.10        40.30 o                         
   8   2  14        133.22         90.39        23.19 o                         
   9   2  14          0.01         28.67        27.61 o                         
  10   2  14          0.98         26.10        34.26 o                         
  11   2  14         10.38         28.83        41.33 o                         
  12   2  14         83.28         86.87        43.86 o                         
  13   2  14         22.60         57.31        37.00 o                         
  14   2  14          0.16        176.42        47.39 o                         
 -18   3  14          2.31          4.03        75.11 o                         
 -17   3  14         27.04        129.84        72.30 o                         
 -16   3  14         14.46         15.18        72.93 o                         
 -15   3  14         66.95          0.96        68.74 o                         
 -14   3  14         77.54        151.33        68.74 o                         
 -13   3  14          0.57        -41.93        68.47 o                         
 -12   3  14         46.07        -28.03        64.97 o                         
 -11   3  14        206.33        384.36        56.48 o                         
 -10   3  14        221.41        269.53        37.15 o                         
  -9   3  14         47.73         68.14        63.06 o                         
  -8   3  14          1.28         -7.88        24.41 o                         
  -7   3  14         26.31         43.66        16.51 o                         
  -6   3  14        126.73         91.04        24.33 o                         
  -5   3  14        215.69        201.10        28.41 o                         
  -4   3  14         52.31         65.25        26.22 o                         
  -3   3  14       1204.27       1379.35        62.05 o                         
  -2   3  14         42.55         60.03        42.62 o                         
  -1   3  14         77.37         56.48        45.38 o                         
   0   3  14         57.94         28.61        44.48 o                         
   1   3  14          0.00         -0.53        42.57 o                         
   2   3  14         44.42         30.67        30.02 o                         
   3   3  14         87.02         13.66        36.63 o                         
   4   3  14         16.96         66.71        30.52 o                         
   5   3  14          8.41         28.63        32.16 o                         
   6   3  14          4.53         41.19        33.31 o                         
   7   3  14         42.09         58.27        28.21 o                         
   8   3  14          0.09         -5.94        28.07 o                         
   9   3  14          0.46        -29.62        29.62 o                         
  10   3  14          3.34         16.41        31.52 o                         
  11   3  14        116.12        110.91        32.18 o                         
  12   3  14         68.38         38.38        54.20 o                         
  13   3  14         18.39         82.22        61.84 o                         
 -18   4  14          4.15         83.18        83.76 o                         
 -17   4  14          7.64        102.18        82.70 o                         
 -16   4  14          2.84         69.96        73.15 o                         
 -15   4  14         28.11        -16.77        68.63 o                         
 -14   4  14         12.02         43.63        70.01 o                         
 -13   4  14          8.34          3.66        70.81 o                         
 -12   4  14         80.58         58.14        39.89 o                         
 -11   4  14        157.72        271.72        60.14 o                         
 -10   4  14          8.64         62.69        52.28 o                         
  -9   4  14          0.00         -1.23        63.83 o                         
  -8   4  14        112.12         48.10        35.77 o                         
  -7   4  14        328.10        341.15        39.02 o                         
  -6   4  14         15.38         20.28        34.86 o                         
  -5   4  14         20.64         45.93        34.91 o                         
  -4   4  14       1006.65        971.00        68.10 o                         
  -3   4  14        154.95        166.62        55.58 o                         
  -2   4  14         33.85         73.78        50.53 o                         
  -1   4  14         20.81        -16.83        50.69 o                         
   0   4  14        139.56        241.73        54.25 o                         
   1   4  14          0.38         61.79        47.77 o                         
   2   4  14        326.70        290.89       102.18 o                         
   3   4  14         29.30         42.11        30.20 o                         
   4   4  14          0.12          3.36        31.93 o                         
   5   4  14        188.42        198.07        33.47 o                         
   6   4  14         26.04        107.42        27.73 o                         
   7   4  14          0.43         36.42        28.28 o                         
   8   4  14          1.44         40.12        44.64 o                         
   9   4  14          3.62         41.28        34.57 o                         
  10   4  14         12.60          2.78        64.60 o                         
  11   4  14         10.28          0.17        37.85 o                         
  12   4  14        283.28        308.58        44.97 o                         
  13   4  14          0.08         69.54        58.18 o                         
 -17   5  14         16.42         27.39        81.96 o                         
 -16   5  14          2.74         75.75        87.48 o                         
 -15   5  14          1.75         -7.11        74.68 o                         
 -14   5  14          7.18         14.60        70.92 o                         
 -13   5  14         41.34         56.58        77.55 o                         
 -12   5  14         46.64         37.61        52.87 o                         
 -11   5  14        194.71        277.32        73.68 o                         
 -10   5  14         22.57         79.48        67.60 o                         
  -9   5  14          0.05        -50.64        50.64 o                         
  -8   5  14         12.96        -38.80        50.80 o                         
  -7   5  14         54.60         85.61        37.55 o                         
  -6   5  14         11.77        -15.53        37.19 o                         
  -5   5  14        108.32        102.12        39.77 o                         
  -4   5  14         97.24         74.84        55.95 o                         
  -3   5  14         72.18         17.20        55.42 o                         
  -2   5  14          7.16         19.85        52.71 o                         
  -1   5  14          0.01          1.01        52.82 o                         
   0   5  14          2.15        -11.73        56.05 o                         
   1   5  14         40.68         68.69        58.71 o                         
   2   5  14         65.42         53.03        52.74 o                         
   3   5  14         50.48         58.31        30.72 o                         
   4   5  14          6.35         29.55        27.00 o                         
   5   5  14          8.20         51.39        28.44 o                         
   6   5  14         82.08         95.09        43.51 o                         
   7   5  14         11.72          7.33        30.36 o                         
   8   5  14         19.23         15.88        37.98 o                         
   9   5  14         43.17          8.14        43.71 o                         
  10   5  14         38.56         48.43        37.78 o                         
  11   5  14          0.52        157.79        37.47 o                         
  12   5  14         25.47         85.99       126.76 o                         
 -16   6  14          5.73        127.50        88.75 o                         
 -15   6  14          2.10        -26.96        76.22 o                         
 -14   6  14         13.25        -14.38        71.23 o                         
 -13   6  14          1.80          3.35        45.06 o                         
 -12   6  14         15.89         55.18        52.26 o                         
 -11   6  14        225.21        332.82       124.79 o                         
 -10   6  14         19.72        183.44        76.12 o                         
  -9   6  14          8.16        245.38       160.09 o                         
  -8   6  14          0.30        -10.83        49.15 o                         
  -7   6  14         15.04         -9.18        47.19 o                         
  -6   6  14         63.20        -40.82        48.41 o                         
  -5   6  14         67.90         57.45        37.00 o                         
  -4   6  14         44.65        -14.39        38.77 o                         
  -3   6  14        138.90        130.26        59.56 o                         
  -2   6  14         43.33         50.16        57.22 o                         
  -1   6  14          2.48         -2.23        57.49 o                         
   0   6  14        118.68        184.83        60.83 o                         
   1   6  14         11.50        -26.99        58.84 o                         
   2   6  14         82.58         93.28        41.51 o                         
   3   6  14          4.20        -37.84        38.36 o                         
   4   6  14         75.09         65.58        41.42 o                         
   5   6  14          0.77         73.11        38.56 o                         
   6   6  14          0.32        -40.54        40.54 o                         
   7   6  14          2.67          3.85        79.97 o                         
   8   6  14         29.24         36.71        37.33 o                         
   9   6  14          0.00         63.39        37.68 o                         
  10   6  14          0.86          6.68        38.09 o                         
  11   6  14          0.31         77.93        47.56 o                         
 -14   7  14          1.36        -71.13        76.33 o                         
 -13   7  14          0.57        -14.73        49.25 o                         
 -12   7  14          2.34        285.68       104.36 o                         
 -11   7  14         61.81         55.02        60.75 o                         
 -10   7  14          1.76         42.17       112.61 o                         
  -9   7  14          0.34         12.72        38.93 o                         
  -8   7  14         73.34        217.93        92.55 o                         
  -7   7  14         66.69         66.64        37.42 o                         
  -6   7  14          0.24        -41.46        41.46 o                         
  -5   7  14         55.91          4.14        51.28 o                         
  -4   7  14         76.33         35.09        45.44 o                         
  -3   7  14          0.88         20.12        44.91 o                         
  -2   7  14          4.04         38.02        31.11 o                         
  -1   7  14          0.12         38.82        40.35 o                         
   0   7  14          4.16         16.05        40.17 o                         
   1   7  14          5.89        -19.67        47.29 o                         
   2   7  14         14.28         18.19        59.13 o                         
   3   7  14         21.02         -0.54        40.68 o                         
   4   7  14         16.58          2.89        43.51 o                         
   5   7  14         18.41        -40.62        40.62 o                         
   6   7  14         11.03        -19.38        55.42 o                         
   7   7  14         14.63        -56.21        56.21 o                         
   8   7  14         15.63         28.61        54.25 o                         
   9   7  14         14.13         42.73        69.22 o                         
 -13   8  14          2.08         -6.11        57.05 o                         
 -12   8  14          0.16         25.37        50.52 o                         
 -11   8  14          5.75         -8.11        49.10 o                         
 -10   8  14          6.60         23.99        47.66 o                         
  -9   8  14          6.07          7.68        46.52 o                         
  -8   8  14          0.00        349.10       187.59 o                         
  -7   8  14          2.67         60.56        46.39 o                         
  -6   8  14         32.08         84.67        39.10 o                         
  -5   8  14          2.83         51.01        39.02 o                         
  -4   8  14          0.71         13.60        34.03 o                         
  -3   8  14         20.64         99.79        51.38 o                         
  -2   8  14         33.72         74.42        50.27 o                         
  -1   8  14          0.56        -45.81        52.87 o                         
   0   8  14         24.28         88.96        53.61 o                         
   1   8  14          4.63          7.01        58.76 o                         
   2   8  14         15.36        -23.20        57.38 o                         
   3   8  14          0.14         -3.08        60.19 o                         
   4   8  14          1.03         37.58        58.44 o                         
   5   8  14         17.63         -6.58        61.26 o                         
   6   8  14          3.22        -39.17        58.87 o                         
   7   8  14          5.53         -2.60        51.28 o                         
   8   8  14          2.75         20.97        72.35 o                         
 -10   9  14          0.74         20.06        49.71 o                         
  -9   9  14          7.01         27.18        66.30 o                         
  -8   9  14          3.01         48.36        69.54 o                         
  -7   9  14         11.23         11.84        61.26 o                         
  -6   9  14         16.89         23.30        64.76 o                         
  -5   9  14          3.67        121.71        66.19 o                         
  -4   9  14          1.35         20.54        51.12 o                         
  -3   9  14          6.21         34.98        36.50 o                         
  -2   9  14         48.80         31.74        37.70 o                         
  -1   9  14          9.15        108.79        39.17 o                         
   0   9  14          6.73        -38.08        38.08 o                         
   1   9  14         27.82         30.95        64.92 o                         
   2   9  14         16.87         41.30        39.68 o                         
   3   9  14          0.00        -60.78        60.78 o                         
   4   9  14          5.28        -39.07        59.34 o                         
   5   9  14          1.05         32.17        64.65 o                         
  -5  10  14          0.01        -61.15        61.15 o                         
  -4  10  14          4.67          5.89        67.36 o                         
  -3  10  14          2.30        -18.63        65.02 o                         
  -2  10  14          1.97         72.99        62.79 o                         
  -1  10  14          8.31        -15.80        49.74 o                         
   0  10  14         17.32         22.37        41.54 o                         
 -19   0  15          0.02        -62.95        78.82 o                         
 -17   0  15        224.03        175.22        72.72 o                         
 -15   0  15         71.24         81.90        58.55 o                         
 -13   0  15        175.98         73.46        63.64 o                         
 -11   0  15          7.20         16.99        47.45 o                         
  -9   0  15          0.59         33.00        30.12 o                         
  -7   0  15       2168.06       2272.12        65.24 o                         
  -5   0  15          6.79         -8.98        23.78 o                         
  -3   0  15        571.91        554.06        29.93 o                         
  -1   0  15        917.50        902.48        32.70 o                         
   1   0  15        622.08        722.91        55.63 o                         
   3   0  15        795.18        820.47        53.45 o                         
   5   0  15         15.85        -25.23        32.78 o                         
   7   0  15        135.66         67.61        32.91 o                         
   9   0  15         27.40        -24.69        34.24 o                         
  11   0  15          8.52          4.14        54.99 o                         
  13   0  15          5.12         21.60        57.17 o                         
 -19   1  15          1.56         -9.08        77.76 o                         
 -18   1  15          5.51         17.20        69.48 o                         
 -17   1  15         18.89         49.35        49.47 o                         
 -16   1  15          8.72         30.09        44.38 o                         
 -15   1  15        430.56        349.29        49.46 o                         
 -14   1  15         14.82         33.38        47.55 o                         
 -13   1  15          0.02        -41.22        41.22 o                         
 -12   1  15        426.51        565.93        59.26 o                         
 -11   1  15        282.05        332.30        36.95 o                         
 -10   1  15          5.34          4.39        25.20 o                         
  -9   1  15        297.70        286.82        20.82 o                         
  -8   1  15         74.64         81.56        19.50 o                         
  -7   1  15          6.45         -4.00        21.84 o                         
  -6   1  15        134.56        193.73        26.25 o                         
  -5   1  15          3.45         -8.58        25.96 o                         
  -4   1  15        187.64        192.90        21.74 o                         
  -3   1  15        689.52        686.35        32.76 o                         
  -2   1  15        668.94        669.44        25.16 o                         
  -1   1  15        716.85        757.03       101.81 o                         
   0   1  15        271.56        262.18        32.56 o                         
   1   1  15        895.29        919.15        40.33 o                         
   2   1  15        171.08        248.83        33.54 o                         
   3   1  15         43.60          4.18        27.74 o                         
   4   1  15         75.55         57.15        24.25 o                         
   5   1  15         58.92         45.41        28.66 o                         
   6   1  15         60.67         67.67        20.37 o                         
   7   1  15         31.86          9.67        21.64 o                         
   8   1  15          0.40         -3.10        27.33 o                         
   9   1  15         73.96         75.12        23.33 o                         
  10   1  15          2.28         68.18        28.02 o                         
  11   1  15         12.91         21.69        29.99 o                         
  12   1  15          0.03         52.37        43.63 o                         
  13   1  15          1.07        -18.94       120.25 o                         
 -19   2  15          0.54        -83.66        83.66 o                         
 -18   2  15          1.29         89.76        71.71 o                         
 -17   2  15          2.80         55.47        72.99 o                         
 -16   2  15          6.99         40.93        70.17 o                         
 -15   2  15        122.04         52.18        65.50 o                         
 -14   2  15         11.23         -0.74        67.73 o                         
 -13   2  15          1.49        -42.83        42.83 o                         
 -12   2  15         18.86         39.98        54.59 o                         
 -11   2  15         22.40         19.57        32.61 o                         
 -10   2  15        112.37        132.75        27.03 o                         
  -9   2  15        435.31        378.08        29.70 o                         
  -8   2  15         69.69         62.40        17.27 o                         
  -7   2  15        450.55        367.33        24.74 o                         
  -6   2  15         86.03        170.63        65.62 o                         
  -5   2  15        276.64        296.99        28.53 o                         
  -4   2  15          1.72         13.56        26.74 o                         
  -3   2  15        345.49        403.32        31.38 o                         
  -2   2  15         11.58         29.94        44.48 o                         
  -1   2  15         33.25         66.03        48.46 o                         
   0   2  15         33.68         21.82        42.94 o                         
   1   2  15          1.65         43.26        46.50 o                         
   2   2  15        207.16        188.44        47.24 o                         
   3   2  15        226.76        218.03        58.97 o                         
   4   2  15        108.66         54.87        53.08 o                         
   5   2  15        480.72        423.28        38.21 o                         
   6   2  15          0.11          9.86        34.09 o                         
   7   2  15        102.20         86.30        42.62 o                         
   8   2  15        257.66        221.30        54.29 o                         
   9   2  15         42.05         28.70        28.88 o                         
  10   2  15          0.28          2.61        66.35 o                         
  11   2  15         15.11        -28.03        58.71 o                         
  12   2  15         21.22         52.92        60.94 o                         
  13   2  15         50.22        -44.09        44.09 o                         
 -18   3  15          0.31        -29.41        82.65 o                         
 -17   3  15         16.77         25.00        76.60 o                         
 -16   3  15          0.41          1.91        77.66 o                         
 -15   3  15          0.61        -27.02        69.11 o                         
 -14   3  15         15.99          1.11        66.72 o                         
 -13   3  15         90.12         61.79        69.54 o                         
 -12   3  15         52.17        218.43        59.13 o                         
 -11   3  15          0.58        138.04        38.47 o                         
 -10   3  15          9.46          3.07        34.20 o                         
  -9   3  15         11.21         25.47        34.51 o                         
  -8   3  15        115.20        106.53        41.27 o                         
  -7   3  15        335.64        343.64        25.22 o                         
  -6   3  15        520.11        518.50        62.21 o                         
  -5   3  15        150.42        161.64        29.12 o                         
  -4   3  15          0.00         52.55        51.70 o                         
  -3   3  15          0.00         51.06        45.86 o                         
  -2   3  15         57.41         90.50        49.63 o                         
  -1   3  15         90.10         97.24        47.35 o                         
   0   3  15        267.68        272.89        49.42 o                         
   1   3  15        103.05        141.14        47.08 o                         
   2   3  15          0.55         37.85        45.28 o                         
   3   3  15         15.06         15.32        32.35 o                         
   4   3  15         86.07         17.20        31.20 o                         
   5   3  15          4.29         19.28        30.96 o                         
   6   3  15          6.35         25.75        32.92 o                         
   7   3  15         54.22         72.04        28.83 o                         
   8   3  15         17.46         59.93        28.54 o                         
   9   3  15         18.59         -2.25        37.11 o                         
  10   3  15         69.86         59.29        64.15 o                         
  11   3  15          6.54         -6.01        30.36 o                         
  12   3  15          0.90         41.11        40.62 o                         
  13   3  15          7.12        -42.15        42.15 o                         
 -17   4  15          1.34         34.24        79.78 o                         
 -16   4  15          7.83        -10.78        68.63 o                         
 -15   4  15         28.52          9.24        70.49 o                         
 -14   4  15         34.59         59.72        63.96 o                         
 -13   4  15         74.47         18.15        69.91 o                         
 -12   4  15        251.96        275.02        77.90 o                         
 -11   4  15        118.46        168.32        59.87 o                         
 -10   4  15         54.72         99.00        53.51 o                         
  -9   4  15         26.86         16.55        36.97 o                         
  -8   4  15          3.71         -9.59        35.18 o                         
  -7   4  15          3.75        -28.47        35.24 o                         
  -6   4  15          2.89         87.38        97.38 o                         
  -5   4  15         34.24         37.79        56.27 o                         
  -4   4  15         68.28         50.75        53.66 o                         
  -3   4  15          2.09          6.79        52.13 o                         
  -2   4  15         39.67         76.70        49.10 o                         
  -1   4  15          3.22         28.77        51.59 o                         
   0   4  15          9.60         42.36        49.52 o                         
   1   4  15         18.75        122.40        49.95 o                         
   2   4  15        102.64         77.20       104.01 o                         
   3   4  15          9.94          7.46       125.91 o                         
   4   4  15          9.25         40.89        30.33 o                         
   5   4  15         52.75         65.88        34.19 o                         
   6   4  15          1.40         59.47        29.27 o                         
   7   4  15          4.23         21.69        31.69 o                         
   8   4  15         11.67        -21.80        37.38 o                         
   9   4  15         60.31         91.91        38.45 o                         
  10   4  15          1.55        -34.81        40.11 o                         
  11   4  15          3.69         10.26        77.68 o                         
  12   4  15         11.11         -2.95        39.19 o                         
 -17   5  15          0.18         -4.41        83.50 o                         
 -16   5  15         16.77         44.69        78.35 o                         
 -15   5  15          0.70        100.85        81.27 o                         
 -14   5  15          2.81        -70.76        70.76 o                         
 -13   5  15         20.08        -43.26        78.51 o                         
 -12   5  15          0.69          7.46        48.62 o                         
 -11   5  15        435.22        468.55        45.39 o                         
 -10   5  15          2.52        206.43        56.11 o                         
  -9   5  15          0.20         -2.65        53.82 o                         
  -8   5  15         30.53        -10.18        38.27 o                         
  -7   5  15         27.22        -26.92        37.97 o                         
  -6   5  15         37.63         48.17        60.27 o                         
  -5   5  15          1.66         29.04        38.01 o                         
  -4   5  15        330.08        342.37        62.26 o                         
  -3   5  15        156.86        117.47        57.43 o                         
  -2   5  15         19.74         56.85        54.67 o                         
  -1   5  15          0.00         41.30        54.14 o                         
   0   5  15          0.24         11.36        55.79 o                         
   1   5  15        162.43        133.07        56.37 o                         
   2   5  15         11.89         79.67        51.97 o                         
   3   5  15          0.31         19.53        55.20 o                         
   4   5  15          4.31         56.46        30.63 o                         
   5   5  15         36.49         51.60        29.43 o                         
   6   5  15          9.82          3.65        32.36 o                         
   7   5  15          5.02          6.01        31.65 o                         
   8   5  15          3.12         46.33        36.22 o
[truncated: 149,772 more chars]
