# Supplementary material for: Syntheses, crystal structures and Hirshfeld surface analysis of three salts of 1-(4-nitro­phenyl)­piperazine
Source: Acta Crystallogr E Crystallogr Commun. 2023 Mar 21;79(Pt 4):373–9. doi: 10.1107/S2056989023002517 (PMC10088323; doi:10.1107/S2056989023002517)
Supplement: Supplementary file 4 [file e-79-00373-3sup4.hkl]

data_3                                                                          
_shelx_title ' NP3 IN C2/C'                                                     
_shelx_refln_list_code          4                                               
_shelx_F_calc_maximum      359.00                                               
_exptl_crystal_F_000      1744.00                                               
_reflns_d_resolution_high  0.7634                                               
                                                                                
loop_                                                                           
 _space_group_symop_operation_xyz                                               
 'x, y, z'                                                                      
 '-x, y, -z+1/2'                                                                
 'x+1/2, y+1/2, z'                                                              
 '-x+1/2, y+1/2, -z+1/2'                                                        
 '-x, -y, -z'                                                                   
 'x, -y, z-1/2'                                                                 
 '-x+1/2, -y+1/2, -z'                                                           
 'x+1/2, -y+1/2, z-1/2'                                                         
                                                                                
_cell_length_a    27.9530                                                       
_cell_length_b     8.1422                                                       
_cell_length_c    24.6570                                                       
_cell_angle_alpha  90.000                                                       
_cell_angle_beta  136.550                                                       
_cell_angle_gamma  90.000                                                       
                                                                                
_shelx_F_squared_multiplier     1.000                                           
                                                                                
loop_                                                                           
 _refln_index_h                                                                 
 _refln_index_k                                                                 
 _refln_index_l                                                                 
 _refln_F_squared_calc                                                          
 _refln_F_squared_meas                                                          
 _refln_F_squared_sigma                                                         
 _refln_observed_status                                                         
   4   0   0       3731.44       4188.59        70.63 o                         
   6   0   0       3860.38       3706.89        12.25 o                         
   8   0   0      14386.20      13525.92        39.53 o                         
  10   0   0       2938.33       3403.52        40.08 o                         
  12   0   0        291.34        233.65        13.22 o                         
  14   0   0         10.03          0.81        11.40 o                         
  16   0   0        278.94        308.58        17.72 o                         
  18   0   0        405.02        247.92        20.24 o                         
  20   0   0       1783.39       1671.36        33.83 o                         
  22   0   0        696.64        755.18        28.55 o                         
  24   0   0         39.81         58.21        21.34 o                         
   3   1   0      45922.41      39318.24       310.37 o                         
   5   1   0      14378.73      12750.41        83.31 o                         
   7   1   0         72.77         62.00         2.95 o                         
   9   1   0      38088.07      36747.54        75.51 o                         
  11   1   0       2223.06       2307.24        20.35 o                         
  13   1   0       5495.05       5426.83        50.99 o                         
  15   1   0        735.04        772.68        15.18 o                         
  17   1   0        809.04        743.21        32.49 o                         
  19   1   0         26.00          9.95        12.86 o                         
  21   1   0          6.29          1.56        13.15 o                         
  23   1   0         69.21         56.11        13.97 o                         
   0   2   0      96175.38      87206.46      2129.52 o                         
   2   2   0       2625.06       2894.80        10.66 o                         
   4   2   0       1875.62       2063.25        38.60 o                         
   6   2   0       1943.12       2040.63        20.36 o                         
   8   2   0       8003.74       8086.50        48.70 o                         
  10   2   0       5858.08       6158.91        68.70 o                         
  12   2   0        301.00        316.31         6.64 o                         
  14   2   0          1.96          6.04         5.98 o                         
  16   2   0        144.88        117.51         9.47 o                         
  18   2   0        122.38        128.69        13.02 o                         
  20   2   0       1150.32       1186.83        35.15 o                         
  22   2   0         33.39         32.49        13.79 o                         
  24   2   0         56.61         62.76        19.24 o                         
   1   3   0        803.32       1022.36         9.76 o                         
   3   3   0       2552.09       2824.72        26.55 o                         
   5   3   0        240.01        280.31         9.50 o                         
   7   3   0        629.17        619.66         6.31 o                         
   9   3   0       1264.79       1330.31        12.75 o                         
  11   3   0        372.04        376.27         8.93 o                         
  13   3   0         29.56         21.58         6.81 o                         
  15   3   0        112.35        107.38         8.81 o                         
  17   3   0        350.40        327.10        12.22 o                         
  19   3   0        419.68        391.71        15.76 o                         
  21   3   0         41.43         32.32        12.44 o                         
  23   3   0         29.45         39.80        16.21 o                         
   0   4   0       1327.06       1441.34        22.40 o                         
   2   4   0       1773.76       2014.86        19.92 o                         
   4   4   0       3561.68       3876.04        27.25 o                         
   6   4   0       1414.19       1360.77        31.13 o                         
   8   4   0        101.12         87.54         7.04 o                         
  10   4   0        161.68        171.52         8.41 o                         
  12   4   0        254.11        217.56         9.39 o                         
  14   4   0       2630.26       2510.32        30.91 o                         
  16   4   0        504.85        510.04        18.72 o                         
  18   4   0         44.98         56.47        23.50 o                         
  20   4   0          0.90         -3.61        14.82 o                         
   1   5   0        529.38        571.46        10.57 o                         
   3   5   0        175.27        167.48         7.68 o                         
   5   5   0       1690.35       1906.52        33.48 o                         
   7   5   0         51.77         62.39        10.17 o                         
   9   5   0         53.99         50.22         8.42 o                         
  11   5   0        120.15        120.27        10.16 o                         
  13   5   0       2191.40       2072.35        21.33 o                         
  15   5   0          0.20         -8.43        13.57 o                         
  17   5   0        175.97        126.47        16.57 o                         
  19   5   0          5.89        -12.45        22.86 o                         
   0   6   0        125.22         85.46        14.34 o                         
   2   6   0          7.90          8.31         9.69 o                         
   4   6   0        966.23        999.03        23.62 o                         
   6   6   0         11.81         15.44        11.98 o                         
   8   6   0          0.08          5.13        11.68 o                         
  10   6   0        215.48        194.55        11.47 o                         
  12   6   0          4.84          4.01        10.02 o                         
  14   6   0         29.64         14.54        14.05 o                         
  16   6   0        187.41        177.11        17.88 o                         
  18   6   0        493.91        475.99        20.41 o                         
  20   6   0         34.24         20.27        21.02 o                         
   1   7   0          0.60          3.28        10.58 o                         
   3   7   0         45.86         28.16        11.11 o                         
   5   7   0        688.72        621.82        19.72 o                         
   7   7   0          0.84         14.24        14.16 o                         
   9   7   0        428.69        416.49        21.01 o                         
  11   7   0        186.15        164.83        15.19 o                         
  13   7   0         70.67         76.79        14.20 o                         
  15   7   0         56.68         90.15        28.26 o                         
  17   7   0        170.63        173.59        30.30 o                         
  19   7   0          7.57         -2.85        25.28 o                         
   0   8   0         85.76         87.50        17.80 o                         
   2   8   0         22.46         41.99        17.49 o                         
   4   8   0        133.04         81.27        15.53 o                         
   6   8   0         14.85          8.49        13.76 o                         
   8   8   0         90.51        107.10        16.20 o                         
  10   8   0         45.34         66.34        14.35 o                         
  12   8   0         46.87         69.76        17.41 o                         
  14   8   0         69.91         91.63        15.37 o                         
   1   9   0         23.29          2.65        12.96 o                         
   3   9   0         47.99         59.13        14.71 o                         
   5   9   0         78.10         79.97        16.17 o                         
   7   9   0         41.21         31.64        14.22 o                         
   9   9   0         71.90        127.38        16.86 o                         
  11   9   0         81.21         88.38        21.66 o                         
  13   9   0         53.38         98.80        19.76 o                         
   0  10   0         15.01         20.49        23.03 o                         
   2  10   0         27.52         29.97        21.63 o                         
   4  10   0         71.16         94.68        27.18 o                         
 -23   1   1         26.05         23.53        12.91 o                         
 -21   1   1          4.85        -12.65        12.65 o                         
 -19   1   1        306.95        383.04        22.16 o                         
 -17   1   1          2.84         -5.41        10.55 o                         
 -15   1   1         89.69        106.98         9.83 o                         
 -13   1   1        252.75        223.47         9.61 o                         
 -11   1   1      12556.54      12384.16        95.57 o                         
  -9   1   1          1.05          3.57         2.92 o                         
  -7   1   1         45.45         72.15         2.88 o                         
  -5   1   1       6938.65       6806.16        17.72 o                         
  -3   1   1       1264.48       1330.45        18.21 o                         
  -1   1   1      18659.43      17697.93        32.48 o                         
   1   1   1       4216.20       4003.65        13.64 o                         
   3   1   1      12315.60      11801.97        76.13 o                         
   5   1   1        974.85        856.18         6.53 o                         
   7   1   1         26.44          9.71         4.10 o                         
   9   1   1       6992.70       7168.69        38.66 o                         
  11   1   1          4.65         19.09         4.15 o                         
  13   1   1        511.34        512.68        10.69 o                         
  15   1   1        217.11        190.62         9.94 o                         
  17   1   1        671.71        768.15        31.34 o                         
  19   1   1        129.66         85.64        14.41 o                         
  21   1   1         83.15         92.28        14.64 o                         
  23   1   1         68.00         79.59        16.05 o                         
 -24   2   1         24.69         33.95        14.17 o                         
 -22   2   1         49.77         52.03        15.84 o                         
 -20   2   1       2032.48       2009.43        72.89 o                         
 -18   2   1         67.66         56.97        11.57 o                         
 -16   2   1        537.55        576.06        12.04 o                         
 -14   2   1       1492.52       1666.00        13.90 o                         
 -12   2   1          0.04         -3.19         4.36 o                         
 -10   2   1       1077.76       1213.64         9.45 o                         
  -8   2   1       1966.55       1941.04        23.97 o                         
  -6   2   1        944.98        959.95        10.28 o                         
  -4   2   1       9847.00       9251.64        76.87 o                         
  -2   2   1       1614.29       1729.24         9.32 o                         
   0   2   1      25265.94      25346.33        50.15 o                         
   2   2   1        340.78        284.48         9.23 o                         
   4   2   1        248.12        261.99         3.68 o                         
   6   2   1        666.36        687.41        11.00 o                         
   8   2   1        128.56        139.19         5.06 o                         
  10   2   1        615.13        701.35         9.81 o                         
  12   2   1         54.66        107.18        12.50 o                         
  14   2   1         24.41         22.45         7.79 o                         
  16   2   1         87.07         66.45        11.51 o                         
  18   2   1        493.69        503.08        23.43 o                         
  20   2   1         90.66        113.79        14.08 o                         
  22   2   1         84.06         58.48        17.06 o                         
 -23   3   1          6.72         -2.39        23.15 o                         
 -21   3   1         16.09         27.97        13.14 o                         
 -19   3   1         44.42         34.50        12.16 o                         
 -17   3   1        566.62        570.98        21.09 o                         
 -15   3   1        522.40        465.90        16.18 o                         
 -13   3   1        408.01        374.15        12.53 o                         
 -11   3   1        163.69        182.09         7.25 o                         
  -9   3   1         28.40         27.07         3.82 o                         
  -7   3   1        206.48        186.19         6.08 o                         
  -5   3   1         83.45        102.82         6.09 o                         
  -3   3   1      10794.18      10396.26        29.41 o                         
  -1   3   1      10333.54      10279.35        35.31 o                         
   1   3   1         34.87         21.52         5.78 o                         
   3   3   1       4017.31       4058.62        44.20 o                         
   5   3   1       2192.76       2314.78        44.94 o                         
   7   3   1       1140.33       1139.27        14.61 o                         
   9   3   1        224.38        235.38         7.85 o                         
  11   3   1         50.99         59.74         6.91 o                         
  13   3   1        268.33        308.97         9.86 o                         
  15   3   1        158.17        151.03        20.41 o                         
  17   3   1        577.99        551.57        14.01 o                         
  19   3   1         73.89         40.64        11.02 o                         
  21   3   1          5.09          9.39        12.46 o                         
  23   3   1         15.07         20.49        16.55 o                         
 -22   4   1         69.27         84.39        22.10 o                         
 -20   4   1         27.97         46.74        22.61 o                         
 -18   4   1        141.33        129.45        23.55 o                         
 -16   4   1          9.17         16.07        12.83 o                         
 -14   4   1        334.22        322.83        15.70 o                         
 -12   4   1        348.59        350.60        10.22 o                         
 -10   4   1        325.20        337.47         9.22 o                         
  -8   4   1       1239.37       1206.81        32.33 o                         
  -6   4   1       4805.03       4697.76        73.88 o                         
  -4   4   1          4.61         15.76         7.80 o                         
  -2   4   1       4239.29       4603.23        22.92 o                         
   0   4   1        952.63        911.36        11.14 o                         
   2   4   1       5601.37       5742.63        25.33 o                         
   4   4   1        318.89        403.60         4.48 o                         
   6   4   1          0.72          5.21         7.39 o                         
   8   4   1          5.57         10.46         6.84 o                         
  10   4   1          0.01         -4.49         7.25 o                         
  12   4   1          8.63          7.91         8.18 o                         
  14   4   1       1231.45       1172.40        23.47 o                         
  16   4   1          1.84        -16.09        21.79 o                         
  18   4   1         26.88         27.39        15.16 o                         
  20   4   1         44.83         23.63        15.07 o                         
 -21   5   1        172.65        222.91        23.48 o                         
 -19   5   1          0.19        -19.64        19.64 o                         
 -17   5   1         16.24         25.24        13.48 o                         
 -15   5   1         24.04          0.89        12.84 o                         
 -13   5   1         90.52         88.13        10.76 o                         
 -11   5   1        581.37        541.27        12.87 o                         
  -9   5   1        409.35        425.19        10.85 o                         
  -7   5   1       1042.23       1080.34        13.92 o                         
  -5   5   1       1739.62       1596.75        16.11 o                         
  -3   5   1        895.76        926.58        12.97 o                         
  -1   5   1       4824.13       5167.70        73.12 o                         
   1   5   1          7.82          0.48         6.40 o                         
   3   5   1         81.43         99.18         7.49 o                         
   5   5   1        661.51        645.64        20.37 o                         
   7   5   1         23.42         16.16         9.68 o                         
   9   5   1        248.11        241.05        10.68 o                         
  11   5   1        990.37        977.97        27.97 o                         
  13   5   1       1291.05       1299.54        18.67 o                         
  15   5   1        640.00        676.15        36.43 o                         
  17   5   1        127.86         85.16        23.63 o                         
  19   5   1          0.68         27.88        23.00 o                         
 -20   6   1        275.60        255.29        27.23 o                         
 -18   6   1         16.58         31.36        16.34 o                         
 -16   6   1        617.55        607.16        22.03 o                         
 -14   6   1          6.54          1.30         9.80 o                         
 -12   6   1          0.29          4.38        12.57 o                         
 -10   6   1        512.10        460.76        17.19 o                         
  -8   6   1        595.81        604.44        17.53 o                         
  -6   6   1        136.32         92.91        21.03 o                         
  -4   6   1        404.41        391.87        16.27 o                         
  -2   6   1        121.47        111.14         7.53 o                         
   0   6   1        305.79        319.52        13.43 o                         
   2   6   1       1352.56       1353.05        62.22 o                         
   4   6   1        836.74        788.29        14.01 o                         
   6   6   1        464.98        500.07        16.43 o                         
   8   6   1        230.05        219.28        11.54 o                         
  10   6   1         22.50         10.85         9.96 o                         
  12   6   1        283.01        289.14        12.22 o                         
  14   6   1       1067.28       1061.11        25.19 o                         
  16   6   1         36.70         44.36        15.45 o                         
  18   6   1         10.23          5.16        17.90 o                         
 -19   7   1         12.19         -4.59        24.97 o                         
 -17   7   1          6.70         20.04        26.62 o                         
 -15   7   1        539.44        530.72        35.74 o                         
 -13   7   1        511.65        545.76        19.48 o                         
 -11   7   1          2.88         -0.89        13.29 o                         
  -9   7   1        322.03        351.27        38.39 o                         
  -7   7   1        965.06        926.71        22.22 o                         
  -5   7   1         58.56         71.61        20.95 o                         
  -3   7   1         60.73         56.22        11.67 o                         
  -1   7   1         46.64         48.24        14.10 o                         
   1   7   1         35.55         52.76        23.07 o                         
   3   7   1        304.18        302.48        23.61 o                         
   5   7   1        150.68        151.82        15.56 o                         
   7   7   1        511.70        481.21        22.47 o                         
   9   7   1         63.36         62.98        14.83 o                         
  11   7   1        267.33        278.25        16.21 o                         
  13   7   1        430.92        450.80        17.92 o                         
  15   7   1          1.79         -1.33        25.04 o                         
  17   7   1         75.49        106.86        26.36 o                         
 -16   8   1         95.17        103.57        28.53 o                         
 -14   8   1         89.63        137.80        18.00 o                         
 -12   8   1        598.56        593.62        24.57 o                         
 -10   8   1         54.71         43.04        16.12 o                         
  -8   8   1          0.17         -5.68        14.87 o                         
  -6   8   1        168.95        163.81        16.33 o                         
  -4   8   1         31.11          6.46        21.89 o                         
  -2   8   1          7.70         14.62        12.06 o                         
   0   8   1         95.14         90.58        17.96 o                         
   2   8   1          7.21          3.20        13.99 o                         
   4   8   1        324.09        402.88        19.12 o                         
   6   8   1         95.40        113.79        16.00 o                         
   8   8   1          2.42         30.72        15.74 o                         
  10   8   1         25.79         88.69        17.14 o                         
  12   8   1        585.60        580.66        20.12 o                         
  14   8   1        240.63        220.22        32.16 o                         
 -13   9   1        100.95         74.82        21.39 o                         
 -11   9   1          0.22         15.84        25.31 o                         
  -9   9   1          7.24         20.47        15.03 o                         
  -7   9   1        109.18        122.38        14.89 o                         
  -5   9   1        211.08        208.55        18.54 o                         
  -3   9   1        108.78         91.98        23.29 o                         
  -1   9   1         17.49         10.79        20.32 o                         
   1   9   1         17.12         29.83        13.47 o                         
   3   9   1         26.15          6.71        15.00 o                         
   5   9   1         83.25         50.62        14.38 o                         
   7   9   1         23.17         28.27        14.49 o                         
   9   9   1         12.56         -5.05        14.24 o                         
  11   9   1         71.02         85.00        18.28 o                         
  -6  10   1         47.08         74.90        28.48 o                         
  -4  10   1        157.99        183.48        25.38 o                         
  -2  10   1          2.02         -1.59        11.23 o                         
   0  10   1         10.30         -0.52        19.05 o                         
   2  10   1         79.89        131.72        25.94 o                         
 -24   0   2         70.23         56.93        21.14 o                         
 -22   0   2        239.20        214.45        21.24 o                         
 -20   0   2        927.68        986.32        26.78 o                         
 -18   0   2        368.43        326.50        18.75 o                         
 -16   0   2       2657.60       2773.14        33.27 o                         
 -14   0   2       2141.42       2070.42        27.15 o                         
 -12   0   2      25501.18      25349.05       216.90 o                         
 -10   0   2      13117.31      12935.92        65.84 o                         
  -8   0   2      55857.70      49743.58       230.60 o                         
  -6   0   2      23574.99      22107.33        65.87 o                         
   2   0   2        103.61        108.83         4.61 o                         
   4   0   2      26914.79      23308.98       110.10 o                         
   6   0   2      12528.68      12753.12       125.46 o                         
   8   0   2         25.59         16.01         4.63 o                         
  10   0   2          6.49          1.46         5.00 o                         
  12   0   2       1576.92       1645.09        24.42 o                         
  14   0   2       1279.02       1189.45        19.33 o                         
  16   0   2         66.98        101.65        16.18 o                         
  18   0   2        909.00        846.90        27.52 o                         
  20   0   2         58.19         81.04        19.80 o                         
  22   0   2          0.18         10.94        18.22 o                         
 -25   1   2        172.40        151.57        14.83 o                         
 -23   1   2         27.94         27.99        13.42 o                         
 -21   1   2        698.63        579.44        19.35 o                         
 -19   1   2        711.71        669.22        37.38 o                         
 -17   1   2        976.76       1052.60        27.89 o                         
 -15   1   2       1082.92       1376.27        38.22 o                         
 -13   1   2        704.50        703.52        13.83 o                         
 -11   1   2        186.38        130.90         3.00 o                         
  -9   1   2        496.21        626.05         7.69 o                         
  -7   1   2      44486.79      42888.63       143.28 o                         
  -5   1   2        569.23        513.92         5.61 o                         
  -3   1   2      15097.30      13854.22        76.43 o                         
  -1   1   2        328.84        405.88         4.54 o                         
   1   1   2          2.57         11.12         3.17 o                         
   3   1   2      14738.13      13495.16        54.02 o                         
   5   1   2       6195.39       6044.69        21.57 o                         
   7   1   2       8728.36       9357.32        33.42 o                         
   9   1   2       2435.42       2534.26        13.38 o                         
  11   1   2       1204.99       1232.90        18.91 o                         
  13   1   2        189.59        188.43         9.06 o                         
  15   1   2        380.43        317.80        11.25 o                         
  17   1   2       1433.17       1301.62        18.42 o                         
  19   1   2         16.78          9.60        12.27 o                         
  21   1   2        196.99        182.79        14.87 o                         
 -24   2   2         26.26         29.29        13.78 o                         
 -22   2   2        313.32        316.42        15.24 o                         
 -20   2   2        132.60        131.53        13.42 o                         
 -18   2   2          1.79         17.02        21.53 o                         
 -16   2   2        682.56        613.37        11.17 o                         
 -14   2   2        371.87        363.10         7.91 o                         
 -12   2   2        909.40        947.16         8.75 o                         
 -10   2   2        680.83        753.38         7.49 o                         
  -8   2   2       2466.49       2693.38        17.08 o                         
  -6   2   2       2311.43       2196.12         8.50 o                         
  -4   2   2      16262.08      16099.85        52.74 o                         
  -2   2   2      76831.73      74889.93       285.05 o                         
   0   2   2         87.89         67.03         2.37 o                         
   2   2   2       8739.12       8845.47        67.74 o                         
   4   2   2          2.51          5.44         4.21 o                         
   6   2   2       7973.41       7877.38        42.79 o                         
   8   2   2        873.54        779.16         8.28 o                         
  10   2   2         13.77          4.55         4.68 o                         
  12   2   2        763.66        743.06         9.53 o                         
  14   2   2        435.96        450.88        11.56 o                         
  16   2   2         54.01         55.05        12.15 o                         
  18   2   2         12.16         16.47        10.28 o                         
  20   2   2          2.52         -1.86        13.92 o                         
  22   2   2         13.13         16.04        17.01 o                         
 -23   3   2         13.84         43.21        22.43 o                         
 -21   3   2        149.88        213.69        13.85 o                         
 -19   3   2         43.99         23.55        10.87 o                         
 -17   3   2        474.93        408.47        15.86 o                         
 -15   3   2        166.23        161.72        12.05 o                         
 -13   3   2        643.49        656.94        10.33 o                         
 -11   3   2        215.69        234.63         5.57 o                         
  -9   3   2        177.41        200.07         9.87 o                         
  -7   3   2       2239.51       2297.57        22.59 o                         
  -5   3   2       8978.88       9482.68        46.74 o                         
  -3   3   2       5168.28       5325.80        48.07 o                         
  -1   3   2      13769.48      13704.51        71.11 o                         
   1   3   2        424.17        413.97         6.15 o                         
   3   3   2          5.58         -2.93         2.93 o                         
   5   3   2        838.60        695.80        13.55 o                         
   7   3   2       1213.62       1107.59        18.51 o                         
   9   3   2        547.44        562.42        15.60 o                         
  11   3   2       1188.75       1185.45        16.51 o                         
  13   3   2         50.98         45.47         7.77 o                         
  15   3   2        843.12        858.06        28.28 o                         
  17   3   2          0.68         -2.60         9.96 o                         
  19   3   2        102.11         90.87        10.67 o                         
  21   3   2        122.40         98.09        14.11 o                         
 -22   4   2        136.73        145.19        24.13 o                         
 -20   4   2       1087.80       1045.54        32.33 o                         
 -18   4   2        510.05        481.23        18.16 o                         
 -16   4   2        118.17        110.38        15.52 o                         
 -14   4   2        401.98        409.76        10.96 o                         
 -12   4   2        573.98        639.01        11.92 o                         
 -10   4   2       1745.17       1760.20        16.00 o                         
  -8   4   2         56.04         31.36         7.68 o                         
  -6   4   2         73.78         64.29         4.91 o                         
  -4   4   2        269.74        279.98        13.28 o                         
  -2   4   2       9163.59       9796.75       104.21 o                         
   0   4   2        166.61        190.67         5.30 o                         
   2   4   2         88.81         65.62         7.53 o                         
   4   4   2        820.34        819.46         9.27 o                         
   6   4   2       1625.96       1551.89        51.46 o                         
   8   4   2        507.94        532.43        10.97 o                         
  10   4   2          0.00         -0.61         8.09 o                         
  12   4   2         31.54         48.50         9.64 o                         
  14   4   2        203.62        226.00        23.17 o                         
  16   4   2         89.68         50.58        21.30 o                         
  18   4   2         18.02         20.89        15.15 o                         
  20   4   2          0.06          6.87        16.95 o                         
 -21   5   2          7.05         16.89        25.08 o                         
 -19   5   2         73.11         80.74        21.12 o                         
 -17   5   2        449.73        421.08        19.03 o                         
 -15   5   2          0.39        -13.12        13.98 o                         
 -13   5   2       2700.29       2762.76        37.38 o                         
 -11   5   2          0.61          0.55         8.00 o                         
  -9   5   2         15.26          9.61         7.06 o                         
  -7   5   2       6746.60       6536.69       158.86 o                         
  -5   5   2        913.25        913.97         9.36 o                         
  -3   5   2         52.32         28.26         5.79 o                         
  -1   5   2          4.07          4.25         6.56 o                         
   1   5   2          5.08         -0.33         6.18 o                         
   3   5   2          2.79         -5.82         6.28 o                         
   5   5   2        565.07        567.86        14.69 o                         
   7   5   2        139.88        147.15        11.26 o                         
   9   5   2         93.75         86.98         9.79 o                         
  11   5   2          0.46          6.30        10.07 o                         
  13   5   2        579.71        613.59        20.74 o                         
  15   5   2        300.41        319.48        18.12 o                         
  17   5   2        131.71        126.90        22.15 o                         
  19   5   2         18.45         31.99        15.58 o                         
 -20   6   2        145.68        129.12        24.35 o                         
 -18   6   2          0.80          7.79        15.69 o                         
 -16   6   2        337.28        347.85        36.60 o                         
 -14   6   2          0.01        -12.06        12.06 o                         
 -12   6   2        510.89        476.72        16.93 o                         
 -10   6   2          0.98          9.52        12.59 o                         
  -8   6   2          9.68          9.76        19.83 o                         
  -6   6   2        105.73         97.46        20.29 o                         
  -4   6   2         42.70         47.57         9.16 o                         
  -2   6   2          0.05          5.40        10.25 o                         
   0   6   2        121.20        136.41        22.28 o                         
   2   6   2        233.65        183.07         9.67 o                         
   4   6   2       1963.57       1977.10        67.87 o                         
   6   6   2          4.15          6.86        11.96 o                         
   8   6   2        491.57        469.48        16.47 o                         
  10   6   2         73.65         74.06        10.81 o                         
  12   6   2       1205.42       1167.89        23.92 o                         
  14   6   2        257.81        265.94        24.89 o                         
  16   6   2          0.23         -6.93        24.54 o                         
  18   6   2          0.35         42.51        25.26 o                         
 -19   7   2        166.83        180.37        28.47 o                         
 -17   7   2         25.65         37.82        28.00 o                         
 -15   7   2        180.81        205.97        29.59 o                         
 -13   7   2        847.39        915.58        26.18 o                         
 -11   7   2        101.45         75.57        14.79 o                         
  -9   7   2        127.62        211.43        17.13 o                         
  -7   7   2        300.29        242.74        25.76 o                         
  -5   7   2        129.20        139.04        22.50 o                         
  -3   7   2        118.14        100.75        12.34 o                         
  -1   7   2         28.66         34.24        13.61 o                         
   1   7   2        772.45        688.91        18.72 o                         
   3   7   2         38.27         27.45        13.85 o                         
   5   7   2          5.11          2.46        13.75 o                         
   7   7   2        618.05        700.73        30.41 o                         
   9   7   2        205.15        178.82        14.53 o                         
  11   7   2        118.24        114.40        18.95 o                         
  13   7   2         30.19         11.60        14.92 o                         
  15   7   2         22.83         17.48        21.52 o                         
 -16   8   2         23.82          4.59        27.07 o                         
 -14   8   2         39.87         44.76        26.61 o                         
 -12   8   2         19.49          7.59        20.03 o                         
 -10   8   2          7.87          8.01        13.37 o                         
  -8   8   2         47.18         49.78        19.87 o                         
  -6   8   2         39.16         69.33        23.87 o                         
  -4   8   2         22.59         13.52        21.22 o                         
  -2   8   2          5.64        -14.03        19.39 o                         
   0   8   2          8.15          9.92        10.74 o                         
   2   8   2          4.59          1.17        14.49 o                         
   4   8   2        165.21        131.80        14.95 o                         
   6   8   2          4.98         11.13        15.03 o                         
   8   8   2         26.51         22.47        14.54 o                         
  10   8   2        186.39        222.77        16.92 o                         
  12   8   2         22.48         70.04        16.76 o                         
 -13   9   2          3.78         38.62        22.75 o                         
 -11   9   2         19.26         -3.78        18.16 o                         
  -9   9   2         45.85         32.41        20.14 o                         
  -7   9   2        149.92        151.89        15.53 o                         
  -5   9   2         63.79        107.18        26.80 o                         
  -3   9   2          5.54         15.33        22.89 o                         
  -1   9   2         89.74         96.02        14.57 o                         
   1   9   2         71.08         88.96        19.05 o                         
   3   9   2         29.63         50.53        15.62 o                         
   5   9   2         26.76         21.07        12.63 o                         
   7   9   2          3.94          9.96        19.55 o                         
   9   9   2         23.12         29.69        18.58 o                         
  -6  10   2         20.19         41.22        15.81 o                         
  -4  10   2         22.84          3.48        17.28 o                         
  -2  10   2          0.56        -19.87        19.87 o                         
   0  10   2          2.87         26.29        22.46 o                         
 -25   1   3         71.81         74.89        14.00 o                         
 -23   1   3         13.63          7.83        13.00 o                         
 -21   1   3         60.78         33.82        12.13 o                         
 -19   1   3        396.60        444.40        14.30 o                         
 -17   1   3          4.03          0.89         9.21 o                         
 -15   1   3        135.87        153.98         6.84 o                         
 -13   1   3        163.18        158.58         5.24 o                         
 -11   1   3        537.66        683.78         4.61 o                         
  -9   1   3       2050.92       2018.77         8.31 o                         
  -7   1   3      22369.94      21642.16       118.96 o                         
  -5   1   3       2014.72       2147.27        10.88 o                         
  -3   1   3      75591.95      66923.80       348.02 o                         
  -1   1   3      23037.72      21544.45        46.89 o                         
   1   1   3      54624.19      50346.07       299.05 o                         
   3   1   3         54.34         55.16         3.13 o                         
   5   1   3        551.86        482.34        11.74 o                         
   7   1   3       3995.59       3892.62        21.95 o                         
   9   1   3       1622.07       1790.50        12.35 o                         
  11   1   3       1341.05       1261.36        22.28 o                         
  13   1   3        199.32        174.18        18.23 o                         
  15   1   3         70.14         27.25         9.23 o                         
  17   1   3        192.21        194.11        11.98 o                         
  19   1   3          0.03         -7.78        13.30 o                         
  21   1   3        288.76        309.96        43.73 o                         
 -26   2   3         29.34         38.79        18.61 o                         
 -24   2   3          0.88         -0.53        12.58 o                         
 -22   2   3         64.57         56.86        12.76 o                         
 -20   2   3         76.69         76.12        11.41 o                         
 -18   2   3        211.50        200.19        11.63 o                         
 -16   2   3        281.28        241.58         8.67 o                         
 -14   2   3        814.58        769.84        10.89 o                         
 -12   2   3       5888.82       5896.81        32.77 o                         
 -10   2   3       1101.11        986.93         7.91 o                         
  -8   2   3       2548.98       2692.97        11.83 o                         
  -6   2   3        313.06        298.24         4.52 o                         
  -4   2   3       1890.33       1809.90        32.33 o                         
  -2   2   3      22659.48      22313.12       128.10 o                         
   0   2   3      44743.81      41365.82        77.94 o                         
   2   2   3       1473.64       1515.06        18.09 o                         
   4   2   3        111.26        142.62         4.51 o                         
   6   2   3        369.97        370.81         6.74 o                         
   8   2   3         83.71         95.34         5.12 o                         
  10   2   3       6444.15       6149.70        22.75 o                         
  12   2   3         99.63        125.94        10.25 o                         
  14   2   3         37.32         28.82         9.05 o                         
  16   2   3        188.17        152.43        11.52 o                         
  18   2   3         81.72         80.57        10.98 o                         
  20   2   3        216.33        240.00        15.75 o                         
 -25   3   3         42.05         65.39        23.37 o                         
 -23   3   3        152.47        141.70        20.03 o                         
 -21   3   3        653.26        685.71        28.62 o                         
 -19   3   3       1281.15       1223.91        30.81 o                         
 -17   3   3        394.47        387.15        14.51 o                         
 -15   3   3        226.53        189.13        11.35 o                         
 -13   3   3        132.36        155.97         9.99 o                         
 -11   3   3          2.23          3.43         4.09 o                         
  -9   3   3        210.25        246.77         6.71 o                         
  -7   3   3          0.00          1.90         3.25 o                         
  -5   3   3        532.61        577.30        13.57 o                         
  -3   3   3      91074.14      89434.05      1573.25 o                         
  -1   3   3        169.36        175.81         5.26 o                         
   1   3   3      21403.75      20994.31       167.56 o                         
   3   3   3         14.80         18.73         3.48 o                         
   5   3   3       6446.61       6394.13        34.55 o                         
   7   3   3       2599.56       2835.92        59.49 o                         
   9   3   3          0.38          4.63         6.94 o                         
  11   3   3         15.88         21.60         6.19 o                         
  13   3   3        424.30        462.55        13.89 o                         
  15   3   3        140.20        117.48        11.57 o                         
  17   3   3        283.63        244.19        12.72 o                         
  19   3   3        245.18        262.51        13.60 o                         
 -24   4   3        142.02        146.44        20.00 o                         
 -22   4   3         17.47         19.66        21.88 o                         
 -20   4   3        164.05        182.94        23.72 o                         
 -18   4   3         41.92         10.49        17.21 o                         
 -16   4   3       2161.98       2050.59        27.58 o                         
 -14   4   3        473.37        445.65        19.41 o                         
 -12   4   3       5973.42       5872.33        62.45 o                         
 -10   4   3        140.71        135.23         9.24 o                         
  -8   4   3       2569.23       2605.06        26.59 o                         
  -6   4   3        586.44        570.40        13.43 o                         
  -4   4   3        421.38        475.18         6.81 o                         
  -2   4   3        155.94        181.65        11.36 o                         
   0   4   3       3105.03       3290.07        17.05 o                         
   2   4   3       5107.42       5140.39        31.51 o                         
   4   4   3        261.71        276.56         7.13 o                         
   6   4   3        584.76        562.40        13.07 o                         
   8   4   3        148.57        133.62         9.64 o                         
  10   4   3       2680.18       2493.33        21.76 o                         
  12   4   3         13.81          0.29         9.53 o                         
  14   4   3          3.76        -10.95        23.30 o                         
  16   4   3        111.59         88.04        24.69 o                         
  18   4   3         12.70          6.44        13.60 o                         
 -23   5   3         97.60         78.94        19.00 o                         
 -21   5   3        286.96        327.90        23.80 o                         
 -19   5   3         10.31        -16.63        21.88 o                         
 -17   5   3          4.20        -13.79        13.79 o                         
 -15   5   3        692.97        638.31        20.38 o                         
 -13   5   3       4342.44       4189.32        27.27 o                         
 -11   5   3        334.95        336.97        10.47 o                         
  -9   5   3        694.37        650.93        14.40 o                         
  -7   5   3       2240.58       2162.63        28.60 o                         
  -5   5   3          8.39         -3.87         6.44 o                         
  -3   5   3       1834.62       1759.91        15.41 o                         
  -1   5   3        275.34        267.29         7.10 o                         
   1   5   3        852.97       1035.75        20.36 o                         
   3   5   3        825.67        840.51        23.35 o                         
   5   5   3        220.65        191.48        11.27 o                         
   7   5   3         75.53         85.73        11.13 o                         
   9   5   3        295.25        300.28        12.02 o                         
  11   5   3         90.60        107.19        11.97 o                         
  13   5   3         54.47         67.71        20.07 o                         
  15   5   3        153.67        156.76        23.45 o                         
  17   5   3        147.07         92.71        26.31 o                         
 -20   6   3          0.35          4.22        21.88 o                         
 -18   6   3         75.42         67.82        25.80 o                         
 -16   6   3       1540.49       1455.20        41.32 o                         
 -14   6   3         64.16         62.59        13.10 o                         
 -12   6   3        400.48        426.04        17.42 o                         
 -10   6   3         66.21         55.18        22.23 o                         
  -8   6   3        197.93        150.52        20.41 o                         
  -6   6   3         18.21         10.74        17.65 o                         
  -4   6   3          4.55          9.71        14.27 o                         
  -2   6   3        140.52        157.51        11.44 o                         
   0   6   3          9.44          1.49         8.10 o                         
   2   6   3         89.15         60.15         8.43 o                         
   4   6   3          8.38          4.30        11.44 o                         
   6   6   3        354.54        295.05        14.57 o                         
   8   6   3        113.98        119.63        13.73 o                         
  10   6   3        940.84        971.26        17.97 o                         
  12   6   3        354.17        353.08        13.96 o                         
  14   6   3          3.08         24.60        18.64 o                         
  16   6   3         85.10         41.56        24.16 o                         
 -21   7   3        272.71        259.31        31.76 o                         
 -19   7   3         12.84         15.79        23.65 o                         
 -17   7   3        431.83        508.27        34.43 o                         
 -15   7   3        592.93        622.29        28.22 o                         
 -13   7   3         20.67         23.13        14.97 o                         
 -11   7   3         82.80         72.87        15.57 o                         
  -9   7   3          0.05          9.13        21.40 o                         
  -7   7   3        413.75        438.79        28.15 o                         
  -5   7   3         40.04         45.11        18.23 o                         
  -3   7   3         33.29         52.42        16.44 o                         
  -1   7   3          1.04         10.48        11.02 o                         
   1   7   3         82.33        105.47        10.38 o                         
   3   7   3        725.17        737.71        19.30 o                         
   5   7   3         83.55         64.21        22.32 o                         
   7   7   3        329.75        354.70        17.17 o                         
   9   7   3        184.79        182.37        15.56 o                         
  11   7   3          3.14         -4.14        14.54 o                         
 -16   8   3          9.54         22.90        28.49 o                         
 -14   8   3        177.83        215.49        25.47 o                         
 -12   8   3         22.61         18.52        15.12 o                         
 -10   8   3         12.03         32.24        16.21 o                         
  -8   8   3        457.21        545.65        32.81 o                         
  -6   8   3         16.61         47.45        21.76 o                         
  -4   8   3         43.77         49.27        22.07 o                         
  -2   8   3         53.66         54.82        12.66 o                         
   0   8   3         43.55         29.87        16.92 o                         
   2   8   3        352.43        396.61        17.72 o                         
   4   8   3         15.39         19.58        13.59 o                         
   6   8   3        214.27        231.07        16.36 o                         
   8   8   3        101.86        164.54        16.52 o                         
  10   8   3        768.62        787.37        22.80 o                         
  12   8   3        352.22        363.12        24.44 o                         
 -15   9   3        139.42        131.40        24.25 o                         
 -13   9   3        125.03        150.81        23.71 o                         
 -11   9   3         15.34         24.97        17.45 o                         
  -9   9   3         21.05         12.75        15.15 o                         
  -7   9   3         69.71         47.38        24.71 o                         
  -5   9   3        424.20        520.50        20.22 o                         
  -3   9   3          4.67          3.33        12.20 o                         
  -1   9   3         39.15         56.36        20.54 o                         
   1   9   3        154.16        142.51        19.49 o                         
   3   9   3         64.69         49.87        18.07 o                         
   5   9   3         14.32          4.82        18.22 o                         
   7   9   3         30.98         44.59        21.74 o                         
   9   9   3          3.48         -2.32        20.88 o                         
  -8  10   3         15.50         27.05        20.53 o                         
  -6  10   3         30.00         68.26        25.77 o                         
  -4  10   3          0.54         10.26        20.11 o                         
  -2  10   3          1.12          2.75        20.06 o                         
 -26   0   4         88.73         72.54        20.77 o                         
 -24   0   4         72.71         79.97        19.67 o                         
 -22   0   4          1.25          0.30        16.36 o                         
 -20   0   4        540.59        389.74        20.29 o                         
 -18   0   4         50.92        111.44        15.56 o                         
 -16   0   4         48.61         42.36        11.70 o                         
 -14   0   4       9558.60       9045.81        57.50 o                         
 -12   0   4        156.18        144.89        13.90 o                         
 -10   0   4      10302.40       9883.66        24.15 o                         
  -8   0   4      27761.63      26449.87        33.56 o                         
  -6   0   4      27486.36      29421.73       607.20 o                         
  -4   0   4       3097.22       2713.20        14.25 o                         
  -2   0   4       7893.08       7879.59        25.57 o                         
   0   0   4      64452.47      53021.15       653.82 o                         
   2   0   4       2468.61       2382.01       133.41 o                         
   4   0   4      34217.45      32402.03        80.91 o                         
   6   0   4       2519.30       2523.55        22.98 o                         
   8   0   4        175.86        105.16         6.24 o                         
  10   0   4       5030.39       5011.80        43.80 o                         
  12   0   4        840.50        893.58        17.25 o                         
  14   0   4         37.12          6.37        11.52 o                         
  16   0   4         13.89         52.19        18.22 o                         
  18   0   4         10.65         15.95        20.28 o                         
  20   0   4         72.15         64.43        20.15 o                         
 -27   1   4          2.67          1.16        14.75 o                         
 -25   1   4          0.06          1.46        13.43 o                         
 -23   1   4         51.69         37.21        11.48 o                         
 -21   1   4        126.99        141.52        12.77 o                         
 -19   1   4       1299.48       1326.29        26.20 o                         
 -17   1   4        561.44        504.62        12.35 o                         
 -15   1   4        737.35        725.17        10.03 o                         
 -13   1   4        451.67        451.37         5.09 o                         
 -11   1   4         13.49         25.69         2.69 o                         
  -9   1   4       4144.47       3815.28        11.79 o                         
  -7   1   4       7862.42       7318.63       219.09 o                         
  -5   1   4      19761.28      19522.31        70.37 o                         
  -3   1   4      10296.96      10359.06       107.22 o                         
  -1   1   4      12088.83      12019.14        45.95 o                         
   1   1   4      33468.18      31845.45       173.74 o                         
   3   1   4       4840.63       4620.32        34.95 o                         
   5   1   4        110.82        172.61         4.57 o                         
   7   1   4         47.05         40.21         3.96 o                         
   9   1   4       1033.61       1074.81        15.55 o                         
  11   1   4        277.07        280.50         7.16 o                         
  13   1   4          0.03         -4.04         8.53 o                         
  15   1   4        144.95        172.77        11.08 o                         
  17   1   4        414.33        404.43        13.50 o                         
  19   1   4          2.62         -9.51        12.15 o                         
  21   1   4          7.15          7.51        19.71 o                         
 -26   2   4         19.23         19.47        11.89 o                         
 -24   2   4         43.83         55.73        11.13 o                         
 -22   2   4          9.41         13.36        12.06 o                         
 -20   2   4          4.67          1.88        10.38 o                         
 -18   2   4        167.24        174.86        10.77 o                         
 -16   2   4         43.00         54.74         6.92 o                         
 -14   2   4          2.16          2.45         3.47 o                         
 -12   2   4       1712.58       1829.55        13.90 o                         
 -10   2   4       4621.02       4759.98        21.37 o                         
  -8   2   4      14908.25      14741.28        44.52 o                         
  -6   2   4       5224.25       5114.92        30.99 o                         
  -4   2   4      46839.36      44887.32        58.04 o                         
  -2   2   4      10691.18      11441.90        29.18 o                         
   0   2   4       3036.55       3167.79        33.05 o                         
   2   2   4       3311.88       3414.07        17.96 o                         
   4   2   4       5302.84       5619.42        47.50 o                         
   6   2   4       5341.17       5412.76        41.33 o                         
   8   2   4        173.09        207.86         6.89 o                         
  10   2   4        382.75        395.78         9.10 o                         
  12   2   4         75.40         77.84        10.13 o                         
  14   2   4        869.51        813.68        15.09 o                         
  16   2   4        124.00        136.20        12.04 o                         
  18   2   4          6.61          1.72        10.56 o                         
  20   2   4          2.65         14.25        14.44 o                         
 -25   3   4        207.29        273.36        23.78 o                         
 -23   3   4        674.77        637.47        26.67 o                         
 -21   3   4        276.14        276.56        24.11 o                         
 -19   3   4        413.46        350.91        15.92 o                         
 -17   3   4          4.45          8.66        10.98 o                         
 -15   3   4        416.47        359.78        18.33 o                         
 -13   3   4        503.00        533.91         6.84 o                         
 -11   3   4       3637.35       3705.18        27.40 o                         
  -9   3   4        567.17        486.46         5.81 o                         
  -7   3   4       2736.73       2555.35         9.78 o                         
  -5   3   4        919.08        989.11        11.13 o                         
  -3   3   4      10783.44      11037.18        47.08 o                         
  -1   3   4       2512.80       2543.35        12.21 o                         
   1   3   4       2266.86       2517.25        13.05 o                         
   3   3   4          2.95         11.86         4.79 o                         
   5   3   4        919.05        896.50        31.77 o                         
   7   3   4         32.38         22.21         7.91 o                         
   9   3   4         24.48         19.01         6.15 o                         
  11   3   4        246.73        227.07        12.25 o                         
  13   3   4        207.73        193.76        13.04 o                         
  15   3   4          1.77         -6.80        10.41 o                         
  17   3   4        398.25        384.65        13.83 o                         
  19   3   4         44.85         32.92        18.24 o                         
 -24   4   4         17.83          9.91        22.20 o                         
 -22   4   4        175.61        174.73        21.61 o                         
 -20   4   4        385.00        372.91        33.54 o                         
 -18   4   4        394.31        330.03        23.16 o                         
 -16   4   4          1.03         -1.56        11.62 o                         
 -14   4   4       4241.19       4259.55        36.97 o                         
 -12   4   4       1591.97       1625.66        29.13 o                         
 -10   4   4       1819.51       1989.66        17.01 o                         
  -8   4   4        615.16        564.21         8.51 o                         
  -6   4   4       1137.87       1286.39        12.39 o                         
  -4   4   4       1420.53       1292.79        16.13 o                         
  -2   4   4         93.61         86.83         5.38 o                         
   0   4   4        352.09        390.51         7.98 o                         
   2   4   4        140.05        155.51         6.59 o                         
   4   4   4          0.01          2.40         7.92 o                         
   6   4   4       3577.01       3523.70        53.21 o                         
   8   4   4         28.18         32.64         9.85 o                         
  10   4   4       2170.10       2175.82        32.22 o                         
  12   4   4          6.36          5.78        19.57 o                         
  14   4   4         56.27         76.63        24.44 o                         
  16   4   4         79.40         57.17        22.44 o                         
  18   4   4        256.40        284.10        20.08 o                         
 -23   5   4          6.61         -7.13        22.28 o                         
 -21   5   4        513.20        529.30        38.82 o                         
 -19   5   4        192.23        164.22        23.08 o                         
 -17   5   4        262.09        274.77        35.15 o                         
 -15   5   4       1524.76       1554.39        18.36 o                         
 -13   5   4       1957.06       1914.96        30.83 o                         
 -11   5   4        739.27        786.24        16.01 o                         
  -9   5   4        433.20        446.08        22.75 o                         
  -7   5   4        754.98        862.86        15.29 o                         
  -5   5   4        263.21        272.84        10.80 o                         
  -3   5   4       9242.50       9785.94        83.10 o                         
  -1   5   4       1872.26       1910.44        21.04 o                         
   1   5   4         40.29         35.36         6.89 o                         
   3   5   4         86.05         82.11        10.11 o                         
   5   5   4          0.02          1.02         9.46 o                         
   7   5   4        346.13        383.13        27.58 o                         
   9   5   4        154.88        143.54        11.53 o                         
  11   5   4          0.19          1.97        14.04 o                         
  13   5   4        187.32        163.17        26.30 o                         
  15   5   4         17.84         53.16        26.05 o                         
  17   5   4        369.87        357.37        31.64 o                         
 -22   6   4         19.92         16.86        20.08 o                         
 -20   6   4         59.36         83.53        25.74 o                         
 -18   6   4        144.15        147.24        26.09 o                         
 -16   6   4         67.11         45.29        21.53 o                         
 -14   6   4         61.29         72.08        13.11 o                         
 -12   6   4       1585.29       1613.17        24.95 o                         
 -10   6   4        431.23        426.49        26.96 o                         
  -8   6   4         50.44         25.11        16.80 o                         
  -6   6   4        261.67        254.41        21.82 o                         
  -4   6   4        221.97        238.64        19.69 o                         
  -2   6   4         15.16          2.13         9.91 o                         
   0   6   4         19.06         11.64         8.15 o                         
   2   6   4        784.31        760.29        17.96 o                         
   4   6   4        164.73        179.49        13.41 o                         
   6   6   4         50.56         45.26        13.48 o                         
   8   6   4       1248.58       1233.88        43.61 o                         
  10   6   4        615.21        649.09        17.31 o                         
  12   6   4        426.04        437.26        18.75 o                         
  14   6   4        331.12        349.41        30.25 o                         
  16   6   4         52.81         53.71        27.09 o                         
 -21   7   4         18.87         65.88        28.47 o                         
 -19   7   4        222.18        230.95        26.47 o                         
 -17   7   4         97.92         95.61        23.24 o                         
 -15   7   4        634.08        658.99        23.31 o                         
 -13   7   4         61.16         35.49        13.84 o                         
 -11   7   4         46.71         24.51        21.76 o                         
  -9   7   4        137.52        192.27        26.79 o                         
  -7   7   4        505.48        461.64        27.82 o                         
  -5   7   4         22.51         13.63        17.31 o                         
  -3   7   4         14.07         -6.50        11.24 o                         
  -1   7   4       1183.58       1189.96        24.31 o                         
   1   7   4         77.19         79.00        17.68 o                         
   3   7   4         32.43         27.54        12.96 o                         
   5   7   4          3.97          3.88        13.29 o                         
   7   7   4        377.04        418.49        17.42 o                         
   9   7   4         51.96         32.63        18.87 o                         
  11   7   4        254.61        229.70        15.38 o                         
  13   7   4         16.77         27.81        24.07 o                         
  15   7   4          0.16         -9.96        22.17 o                         
 -18   8   4        209.92        244.90        31.37 o                         
 -16   8   4          3.86         19.66        26.98 o                         
 -14   8   4         47.18         57.41        14.21 o                         
 -12   8   4         16.03         16.55        14.77 o                         
 -10   8   4         92.68         70.84        26.77 o                         
  -8   8   4         65.89         79.24        25.14 o                         
  -6   8   4        107.26        103.49        15.63 o                         
  -4   8   4        136.43        102.94        18.87 o                         
  -2   8   4          0.00          6.04        11.98 o                         
   0   8   4          2.92         16.91        18.88 o                         
   2   8   4         31.48         14.98        19.51 o                         
   4   8   4         14.56         13.95        16.18 o                         
   6   8   4         19.88         55.37        20.20 o                         
   8   8   4        116.14        122.20        21.13 o                         
  10   8   4         20.19         28.08        19.62 o                         
  12   8   4        146.37        143.96        19.83 o                         
 -15   9   4         24.16          7.52        23.82 o                         
 -13   9   4          1.57         11.16        16.06 o                         
 -11   9   4         52.50         69.48        37.89 o                         
  -9   9   4         25.50         34.52        15.10 o                         
  -7   9   4         64.65         80.51        25.03 o                         
  -5   9   4          0.47        -10.66        14.21 o                         
  -3   9   4          1.99          0.90        14.12 o                         
  -1   9   4         12.37         12.91        20.61 o                         
   1   9   4         97.26         90.24        17.81 o                         
   3   9   4         23.34         45.53        17.24 o                         
   5   9   4          0.00         -3.15        18.58 o                         
   7   9   4         47.64         44.90        20.77 o                         
 -10  10   4         19.49         -3.93        18.62 o                         
  -8  10   4         10.06        -14.79        14.79 o                         
  -6  10   4         30.09         12.86        16.17 o                         
  -4  10   4          1.54         10.41        15.26 o                         
  -2  10   4         14.31         27.73        19.79 o                         
 -27   1   5         40.73         38.49        13.68 o                         
 -25   1   5         49.73         37.25        16.82 o                         
 -23   1   5         70.79         80.78        12.68 o                         
 -21   1   5        630.59        651.80        22.82 o                         
 -19   1   5       1259.29       1267.55        52.69 o                         
 -17   1   5        119.00         83.79         6.18 o                         
 -15   1   5       3772.85       3396.04        21.20 o                         
 -13   1   5       1407.77       1461.55         6.59 o                         
 -11   1   5         29.68         47.95         4.89 o                         
  -9   1   5        646.92        526.55         5.80 o                         
  -7   1   5          2.43         15.49         3.58 o                         
  -5   1   5          1.23         49.55        12.05 o                         
  -3   1   5      16839.07      16383.34       142.10 o                         
  -1   1   5      51713.48      48319.84       258.76 o                         
   1   1   5       4546.03       4288.91        19.42 o                         
   3   1   5       8621.81       8849.09        29.88 o                         
   5   1   5        205.10        191.14         4.65 o                         
   7   1   5        793.47        837.42        10.94 o                         
   9   1   5        822.74        894.71        10.71 o                         
  11   1   5        277.21        273.83        15.61 o                         
  13   1   5         37.03         14.41         8.31 o                         
  15   1   5         88.57         69.85        10.01 o                         
  17   1   5          0.01          8.33        11.57 o                         
  19   1   5         47.06         50.91        15.02 o                         
 -26   2   5        268.08        300.82        16.19 o                         
 -24   2   5        302.64        300.60        15.15 o                         
 -22   2   5         28.35         28.29        11.59 o                         
 -20   2   5          5.42          4.36        10.88 o                         
 -18   2   5          6.12          2.63         7.58 o                         
 -16   2   5       1484.73       1418.16        13.98 o                         
 -14   2   5        854.32        917.06         9.48 o                         
 -12   2   5        280.58        374.18        11.53 o                         
 -10   2   5       6422.61       6944.06        16.01 o                         
  -8   2   5       1651.97       1792.49         9.84 o                         
  -6   2   5       7699.11       8345.91        70.28 o                         
  -4   2   5        690.57        629.96         8.18 o                         
  -2   2   5       4011.08       4152.92        15.62 o                         
   0   2   5       6531.53       6246.68        46.99 o                         
   2   2   5       1001.79       1192.21        11.21 o                         
   4   2   5       1135.49       1093.37         7.02 o                         
   6   2   5        183.06        175.84         5.86 o                         
   8   2   5        492.68        463.18        12.44 o                         
  10   2   5          0.31         -1.04         6.71 o                         
  12   2   5        252.70        314.21        13.38 o                         
  14   2   5          3.02         -3.03        10.09 o                         
  16   2   5        107.17         87.20        11.10 o                         
  18   2   5        327.82        342.69        18.83 o                         
 -25   3   5         13.34         12.19        17.83 o                         
 -23   3   5        150.08        186.52        20.29 o                         
 -21   3   5         29.37         26.23        19.54 o                         
 -19   3   5        671.31        584.29        17.45 o                         
 -17   3   5          0.30         -1.57        10.94 o                         
 -15   3   5        220.74        234.73         8.22 o                         
 -13   3   5        849.62        856.45         9.14 o                         
 -11   3   5       2460.27       2728.92        17.58 o                         
  -9   3   5        798.12        881.65         9.34 o                         
  -7   3   5       2527.09       2610.37        24.88 o                         
  -5   3   5       6649.44       6697.83        35.36 o                         
  -3   3   5       5460.72       5700.28        25.23 o                         
  -1   3   5       2406.52       2310.08        18.20 o                         
   1   3   5        110.41        119.34         5.17 o                         
   3   3   5       6377.22       6163.67        24.07 o                         
   5   3   5        877.87        925.81        19.23 o                         
   7   3   5        101.53        139.07        11.61 o                         
   9   3   5       1303.42       1245.69        13.83 o                         
  11   3   5        458.53        435.02        10.99 o                         
  13   3   5        194.43        211.58        13.15 o                         
  15   3   5        525.87        467.10        27.53 o                         
  17   3   5        183.24        221.63        18.54 o                         
 -24   4   5        104.45         82.46        23.30 o                         
 -22   4   5          1.13         -4.48        16.77 o                         
 -20   4   5         23.56          5.14        13.72 o                         
 -18   4   5       2285.61       2398.69        43.53 o                         
 -16   4   5       1054.78       1061.87        30.64 o                         
 -14   4   5        146.81        157.66        13.57 o                         
 -12   4   5       2499.99       2552.48        28.34 o                         
 -10   4   5       2813.30       2790.70        27.85 o                         
  -8   4   5       1628.48       1762.00        13.66 o                         
  -6   4   5        208.05        201.38         7.06 o                         
  -4   4   5       9577.39       9771.27       121.11 o                         
  -2   4   5         39.89         36.77         4.20 o                         
   0   4   5         60.90         50.40         5.61 o                         
   2   4   5        337.78        317.14        19.16 o                         
   4   4   5        145.42        101.83        12.56 o                         
   6   4   5        315.83        337.66        15.15 o                         
   8   4   5         12.77         -4.02        12.78 o                         
  10   4   5        825.20        925.33        26.72 o                         
  12   4   5        840.27        795.41        32.66 o                         
  14   4   5         69.79         77.92        22.91 o                         
  16   4   5         12.94         11.87        19.40 o                         
 -23   5   5         77.52         70.80        23.59 o                         
 -21   5   5        109.02        116.82        30.71 o                         
 -19   5   5        761.09        751.31        33.30 o                         
 -17   5   5        631.31        655.93        29.84 o                         
 -15   5   5         42.53         44.73        23.13 o                         
 -13   5   5         35.07         26.54        10.48 o                         
 -11   5   5         43.71         38.44        17.74 o                         
  -9   5   5       2220.12       2637.13        35.24 o                         
  -7   5   5          1.06         16.40         6.42 o                         
  -5   5   5       4917.17       5065.64        67.09 o                         
  -3   5   5        511.74        538.01        24.16 o                         
  -1   5   5        435.74        444.96        12.24 o                         
   1   5   5       3551.26       3605.99        26.40 o                         
   3   5   5        733.06        748.82        20.84 o                         
   5   5   5          7.08          3.67        12.91 o                         
   7   5   5        111.01         85.24        14.47 o                         
   9   5   5       1040.21       1039.41        45.90 o                         
  11   5   5       1134.68       1109.54        21.91 o                         
  13   5   5        170.49        132.05        26.26 o                         
  15   5   5        317.46        378.32        32.05 o                         
 -22   6   5         10.25         16.13        24.08 o                         
 -20   6   5          5.25          0.82        25.17 o                         
 -18   6   5        873.30        912.21        36.34 o                         
 -16   6   5         58.34         38.76        20.23 o                         
 -14   6   5        637.22        643.59        33.89 o                         
 -12   6   5          0.58         -1.53        21.62 o                         
 -10   6   5        795.63        863.00        31.67 o                         
  -8   6   5        292.78        339.61        23.99 o                         
  -6   6   5         24.08         -5.89        15.98 o                         
  -4   6   5       1642.48       1768.60        67.89 o                         
  -2   6   5         39.46         44.49        10.45 o                         
   0   6   5        182.38        155.08        10.67 o                         
   2   6   5        128.78         87.55        16.24 o                         
   4   6   5       1232.95       1098.01        26.79 o                         
   6   6   5        110.00        103.90        15.76 o                         
   8   6   5        308.53        356.04        22.11 o                         
  10   6   5        505.82        501.35        18.49 o                         
  12   6   5        161.77        206.40        28.16 o                         
  14   6   5        151.74        209.17        30.19 o                         
 -21   7   5         45.33         38.84        29.25 o                         
 -19   7   5        246.61        264.66        32.09 o                         
 -17   7   5        192.61        142.69        29.42 o                         
 -15   7   5          8.06          1.67        14.35 o                         
 -13   7   5          0.65         -8.91        15.00 o                         
 -11   7   5        329.24        371.78        29.84 o                         
  -9   7   5        517.70        510.77        28.05 o                         
  -7   7   5          3.35        -12.65        12.65 o                         
  -5   7   5        513.57        563.09        35.44 o                         
  -3   7   5        120.74        127.61        13.04 o                         
  -1   7   5          3.68         -1.63        10.96 o                         
   1   7   5        654.40        595.67        23.26 o                         
   3   7   5        370.92        356.87        21.98 o                         
   5   7   5        549.47        558.03        25.10 o                         
   7   7   5          5.50         12.07        18.05 o                         
   9   7   5         66.41         87.66        15.13 o                         
  11   7   5        148.15        178.21        30.60 o                         
  13   7   5         95.37        100.86        23.87 o                         
 -18   8   5        199.84        223.34        34.34 o                         
 -16   8   5         21.96         22.68        15.94 o                         
 -14   8   5         20.52        -12.65        16.73 o                         
 -12   8   5         26.77          5.04        24.09 o                         
 -10   8   5         23.61         -3.12        14.74 o                         
  -8   8   5         21.34          2.60        13.62 o                         
  -6   8   5         18.92          2.23        16.28 o                         
  -4   8   5        515.02        545.57        18.89 o                         
  -2   8   5          0.32          3.36        12.84 o                         
   0   8   5          9.49         10.09        18.17 o                         
   2   8   5        159.52        116.32        19.01 o                         
   4   8   5          1.25          7.08        18.61 o                         
   6   8   5          4.37         11.05        15.44 o                         
   8   8   5          5.05         19.50        17.21 o                         
  10   8   5        236.82        199.25        19.74 o                         
 -15   9   5          0.18          8.80        22.35 o                         
 -13   9   5         36.60         55.57        18.63 o                         
 -11   9   5         12.47          3.62        15.45 o                         
  -9   9   5         22.89          2.43        15.15 o                         
  -7   9   5         45.29         35.83        15.12 o                         
  -5   9   5          3.14         19.49        15.57 o                         
  -3   9   5          6.53         -8.25        17.93 o                         
  -1   9   5         62.88         87.48        21.85 o                         
   1   9   5          4.72          8.83        15.67 o                         
   3   9   5          0.04         -4.60        16.78 o                         
   5   9   5          9.79         17.95        20.31 o                         
 -10  10   5         10.92         -7.67        17.96 o                         
  -8  10   5          0.31          9.03        16.96 o                         
  -6  10   5         80.57        130.61        26.39 o                         
 -28   0   6        128.75        179.33        18.85 o                         
 -26   0   6         13.96          0.77        17.07 o                         
 -24   0   6         21.73          9.89        17.80 o                         
 -22   0   6        290.54        299.49        18.76 o                         
 -20   0   6          8.26         -2.01        14.87 o                         
 -18   0   6        148.12        168.58        11.12 o                         
 -16   0   6        350.86        356.99         7.99 o                         
 -14   0   6         99.41        113.48         6.41 o                         
 -12   0   6        610.34        474.34         6.90 o                         
 -10   0   6       7301.88       7591.83        54.58 o                         
  -8   0   6      15774.51      14520.22       118.15 o                         
  -6   0   6       2972.64       3268.48        67.72 o                         
  -4   0   6      12120.14      12072.29       163.21 o                         
  -2   0   6     128883.04     105377.21      4986.75 o                         
   0   0   6       1914.15       1683.25        10.66 o                         
   2   0   6        229.88        253.35         7.04 o                         
   4   0   6         29.26         22.50         5.57 o                         
   6   0   6       1412.66       1582.52        11.95 o                         
   8   0   6       4161.98       3983.23        31.25 o                         
  10   0   6         85.97         97.18         8.56 o                         
  12   0   6       2877.23       3156.77        31.12 o                         
  14   0   6        757.88        791.41        20.00 o                         
  16   0   6        133.55        130.71        15.33 o                         
  18   0   6        149.02        149.63        23.14 o                         
 -27   1   6        172.77        182.04        14.57 o                         
 -25   1   6        327.82        264.32        17.43 o                         
 -23   1   6        255.27        281.59        26.27 o                         
 -21   1   6       1365.70       1341.62        20.03 o                         
 -19   1   6         28.69         25.79        12.14 o                         
 -17   1   6       2063.11       2057.61        17.10 o                         
 -15   1   6         57.73         77.08         6.87 o                         
 -13   1   6       3748.66       4134.90        17.67 o                         
 -11   1   6       6030.95       6427.87        40.71 o                         
  -9   1   6        266.67        182.09         3.14 o                         
  -7   1   6      18777.54      18567.04        60.40 o                         
  -5   1   6         31.24        107.61        13.67 o                         
  -3   1   6      53459.36      48409.37        74.82 o                         
  -1   1   6       1483.36       1497.88        10.79 o                         
   1   1   6        133.05         74.77         2.94 o                         
   3   1   6       2530.04       2568.66        12.09 o                         
   5   1   6        313.97        302.88         4.93 o                         
   7   1   6      10327.59       9929.23        40.39 o                         
   9   1   6        788.39        749.45        11.64 o                         
  11   1   6          6.45         12.30         7.67 o                         
  13   1   6         11.67          5.97         8.02 o                         
  15   1   6          4.24          2.19        11.23 o                         
  17   1   6         12.59          4.34        11.71 o                         
  19   1   6          1.92          6.40        23.53 o                         
 -28   2   6        125.69        119.65        18.89 o                         
 -26   2   6          7.88         22.13        11.31 o                         
 -24   2   6          1.35         -0.17        12.46 o                         
 -22   2   6        281.12        302.07        20.51 o                         
 -20   2   6        514.44        534.07        14.87 o                         
 -18   2   6        193.20        217.12         8.57 o                         
 -16   2   6        497.89        463.64         8.81 o                         
 -14   2   6       1635.36       1581.74         8.37 o                         
 -12   2   6      21699.22      21891.30        52.04 o                         
 -10   2   6       3573.99       3786.50        46.37 o                         
  -8   2   6         65.98         72.24         6.91 o                         
  -6   2   6          3.44          3.52         3.25 o                         
  -4   2   6       8126.50       7867.26        88.35 o                         
  -2   2   6       1067.71       1094.96        18.73 o                         
   0   2   6       6216.45       5839.05        33.36 o                         
   2   2   6       1146.17       1190.87         6.72 o                         
   4   2   6         66.23         63.65         3.30 o                         
   6   2   6        481.70        371.20        10.58 o                         
   8   2   6        195.44        149.67        10.68 o                         
  10   2   6        207.73        226.52        21.41 o                         
  12   2   6        283.85        234.34        19.03 o                         
  14   2   6         36.34         24.81        11.08 o                         
  16   2   6        571.33        639.43        34.84 o                         
  18   2   6         79.44         95.33        17.59 o                         
 -27   3   6         91.40        104.26        20.38 o                         
 -25   3   6         11.80         11.37        18.48 o                         
 -23   3   6        370.86        373.95        22.17 o                         
 -21   3   6        304.90        290.73        20.72 o                         
 -19   3   6       3078.79       3036.17        42.94 o                         
 -17   3   6       1029.17       1081.28        13.43 o                         
 -15   3   6         17.11         17.20         4.37 o                         
 -13   3   6       1220.80       1258.21        15.19 o                         
 -11   3   6        435.17        530.53         8.14 o                         
  -9   3   6       1348.45       1406.22        35.93 o                         
  -7   3   6        262.29        340.06        11.70 o                         
  -5   3   6        411.91        474.20         8.42 o                         
  -3   3   6          0.95         -0.88         4.67 o                         
  -1   3   6          4.97          2.57         4.08 o                         
   1   3   6       2039.14       2228.87        24.79 o                         
   3   3   6          1.38         -2.85         9.48 o                         
   5   3   6          1.03         -4.42         9.66 o                         
   7   3   6        127.63        120.99        12.28 o                         
   9   3   6        236.85        233.39        15.20 o                         
  11   3   6        421.92        459.23        27.35 o                         
  13   3   6         34.24         35.32        24.77 o                         
  15   3   6          5.89          0.28        16.52 o                         
  17   3   6        301.61        302.06        24.87 o                         
 -26   4   6         20.88         16.05        19.91 o                         
 -24   4   6        123.47        135.40        23.00 o                         
 -22   4   6        161.68        169.67        19.80 o                         
 -20   4   6        187.48        198.36        15.58 o                         
 -18   4   6        269.11        275.04        21.27 o                         
 -16   4   6        658.44        697.27        17.27 o                         
 -14   4   6       1004.58        977.62        12.76 o                         
 -12   4   6         16.69         13.56         5.97 o                         
 -10   4   6        724.90        717.56         9.65 o                         
  -8   4   6       4343.95       4622.76        32.57 o                         
  -6   4   6       1208.12       1373.77        12.99 o                         
  -4   4   6       5352.06       5385.60        24.40 o                         
  -2   4   6       8143.15       8579.00        57.48 o                         
   0   4   6       6514.78       6564.70        32.20 o                         
   2   4   6       1472.82       1530.55        25.05 o                         
   4   4   6       4489.90       4343.38        40.09 o                         
   6   4   6          5.39         10.60        12.70 o                         
   8   4   6       3306.58       3374.66        38.77 o                         
  10   4   6       2685.45       2677.54        40.97 o                         
  12   4   6        436.16        383.33        28.50 o                         
  14   4   6          4.75         14.18        22.08 o                         
  16   4   6        318.78        296.48        21.28 o                         
 -25   5   6         25.95         40.79        19.15 o                         
 -23   5   6        124.14        144.59        23.01 o                         
 -21   5   6        773.31        859.45        48.88 o                         
 -19   5   6       1495.52       1535.63        39.66 o                         
 -17   5   6       1094.46       1055.37        33.85 o                         
 -15   5   6       2419.93       2345.01        42.01 o                         
 -13   5   6        271.02        267.50        21.75 o                         
 -11   5   6       1452.31       1539.42        18.23 o                         
  -9   5   6       1436.04       1565.91        25.97 o                         
  -7   5   6          4.70         16.40         6.25 o                         
  -5   5   6       6663.65       6825.45        32.71 o                         
  -3   5   6       4380.33       4351.93        87.12 o                         
  -1   5   6        290.30        281.71        14.20 o                         
   1   5   6       1444.09       1461.96        26.42 o                         
   3   5   6         81.58         46.95        12.68 o                         
   5   5   6        282.90        271.46        17.82 o                         
   7   5   6        768.21        701.46        22.66 o                         
   9   5   6        800.47        817.60        20.46 o                         
  11   5   6        114.52        107.57        14.63 o                         
  13   5   6          0.24        -18.23        24.83 o                         
  15   5   6        114.20        121.95        29.02 o                         
 -24   6   6         50.45         60.39        24.16 o                         
 -22   6   6        339.69        291.09        28.42 o                         
 -20   6   6          7.29         19.81        25.91 o                         
 -18   6   6         61.99         21.62        23.55 o                         
 -16   6   6        302.19        320.27        14.95 o                         
 -14   6   6         28.25         36.97        22.72 o                         
 -12   6   6        372.46        340.23        25.47 o                         
 -10   6   6          0.56          7.51        10.94 o                         
  -8   6   6       5140.28       5495.75        38.44 o                         
  -6   6   6        274.62        225.79        14.10 o                         
  -4   6   6        335.70        321.01        17.15 o                         
  -2   6   6        553.71        486.04        14.23 o                         
   0   6   6         31.33         45.58        15.26 o                         
   2   6   6         45.31         39.01        15.79 o                         
   4   6   6        148.11        149.41        17.85 o                         
   6   6   6          5.92         -1.48        14.30 o                         
   8   6   6        595.33        574.46        24.75 o                         
  10   6   6        292.46        274.58        33.61 o                         
  12   6   6        322.84        382.70        32.12 o                         
  14   6   6          0.77         -2.20        26.66 o                         
 -23   7   6         12.76         25.03        28.14 o                         
 -21   7   6         35.84         38.20        26.76 o                         
 -19   7   6         53.04         -6.12        27.99 o                         
 -17   7   6        349.02        391.24        32.28 o                         
 -15   7   6        191.44        156.73        23.18 o                         
 -13   7   6        128.05         61.61        22.85 o                         
 -11   7   6         98.43        107.25        14.43 o                         
  -9   7   6        484.05        538.23        18.56 o                         
  -7   7   6        525.07        437.83        17.13 o                         
  -5   7   6        781.41        647.11        33.66 o                         
  -3   7   6          0.47         -6.41        11.25 o                         
  -1   7   6        137.25        152.65        18.90 o                         
   1   7   6         81.56         42.29        17.50 o                         
   3   7   6         54.38         58.71        18.50 o                         
   5   7   6         78.69         72.96        18.10 o                         
   7   7   6        234.69        240.67        20.37 o                         
   9   7   6         71.86         61.03        15.55 o                         
  11   7   6         18.08         18.82        13.62 o                         
  13   7   6          8.90        -23.56        23.56 o                         
 -18   8   6         17.32         23.16        22.42 o                         
 -16   8   6        199.77        240.77        44.26 o                         
 -14   8   6          8.16         -4.64        15.27 o                         
 -12   8   6         26.98         18.50        13.70 o                         
 -10   8   6         36.45         29.65        14.33 o                         
  -8   8   6        262.82        250.97        17.22 o                         
  -6   8   6        384.07        385.59        35.95 o                         
  -4   8   6         36.51         53.88        12.98 o                         
  -2   8   6        310.20        331.06        22.18 o                         
   0   8   6         88.51         88.79        17.75 o                         
   2   8   6          2.73          2.59        17.15 o                         
   4   8   6          7.30          0.35        18.34 o                         
   6   8   6          5.33         15.40        19.17 o                         
   8   8   6          0.56        -12.16        18.33 o                         
  10   8   6         38.55         49.90        20.27 o                         
 -15   9   6          1.41         -1.25        16.33 o                         
 -13   9   6         17.24         22.23        15.87 o                         
 -11   9   6          8.09         16.02        12.78 o                         
  -9   9   6          1.59          0.75        14.87 o                         
  -7   9   6          3.42         -6.69        13.88 o                         
  -5   9   6          0.40        -13.43        13.43 o                         
  -3   9   6         21.81         26.51        19.05 o                         
  -1   9   6         78.48        118.72        21.18 o                         
   1   9   6         50.24         33.49        17.07 o                         
   3   9   6         12.53         17.43        18.18 o                         
   5   9   6         87.59         68.97        21.30 o                         
 -10  10   6         50.31         84.78        20.88 o                         
  -8  10   6         28.56         30.66        13.59 o                         
  -6  10   6          0.01          3.11        23.99 o                         
 -27   1   7          1.35          4.57        11.61 o                         
 -25   1   7         35.18         41.22        11.39 o                         
 -23   1   7        613.06        551.79        16.45 o                         
 -21   1   7        399.96        372.70        28.39 o                         
 -19   1   7        850.67        791.78        14.01 o                         
 -17   1   7       2029.66       1902.16        19.39 o                         
 -15   1   7        675.34        658.00         7.41 o                         
 -13   1   7       2261.40       2365.35        26.12 o                         
 -11   1   7       7638.99       7653.83        34.87 o                         
  -9   1   7        179.83        182.00         3.12 o                         
  -7   1   7       1653.68       1784.16        22.98 o                         
  -5   1   7       1594.74       1558.15        24.12 o                         
  -3   1   7      25410.15      25898.82       138.74 o                         
  -1   1   7         20.58         23.98         2.49 o                         
   1   1   7       2449.74       2339.65        27.73 o                         
   3   1   7         61.36         63.07         3.47 o                         
   5   1   7       2178.13       1978.51        15.59 o                         
   7   1   7        629.28        674.27         8.68 o                         
   9   1   7        506.07        480.88         9.25 o                         
  11   1   7        337.01        264.94        10.02 o                         
  13   1   7          6.86         -3.06         8.94 o                         
  15   1   7         33.17         29.85        11.06 o                         
  17   1   7          0.00         -1.81        14.57 o                         
 -28   2   7        228.54        256.13        16.82 o                         
 -26   2   7        131.03        153.67        13.92 o                         
 -24   2   7        204.52        211.27        13.55 o                         
 -22   2   7        784.76        828.13        17.42 o                         
 -20   2   7       4327.18       4002.39        20.79 o                         
 -18   2   7        215.22        201.32         7.02 o                         
 -16   2   7       2669.31       2390.64        40.36 o                         
 -14   2   7        622.29        730.67         8.99 o                         
 -12   2   7       1817.81       1840.19         8.95 o                         
 -10   2   7      10920.78      11249.51        44.77 o                         
  -8   2   7       6560.68       6306.13        80.63 o                         
  -6   2   7        690.78        585.24         7.06 o                         
  -4   2   7      39860.57      39448.05       107.10 o                         
  -2   2   7       8700.14       9285.35        50.74 o                         
   0   2   7       1637.06       1723.32        12.60 o                         
   2   2   7        472.96        551.15         5.29 o                         
   4   2   7        191.33        205.33         5.96 o                         
   6   2   7        543.46        551.86        17.21 o                         
   8   2   7        376.36        385.63        16.12 o                         
  10   2   7         52.37         73.43         8.23 o                         
  12   2   7          3.10         14.68        13.85 o                         
  14   2   7        638.26        641.29        40.35 o                         
  16   2   7         57.26         65.50        14.90 o                         
 -27   3   7          1.92         -7.28        19.56 o                         
 -25   3   7         86.27         82.66        20.47 o                         
 -23   3   7        358.08        355.43        23.88 o                         
 -21   3   7          4.94         -8.10        12.84 o                         
 -19   3   7          0.01          2.64         8.55 o                         
 -17   3   7        274.98        290.85         8.78 o                         
 -15   3   7       3266.63       3190.11        19.53 o                         
 -13   3   7        457.62        349.98        14.04 o                         
 -11   3   7      11718.15      11979.75        67.30 o                         
  -9   3   7        797.36        880.55         9.20 o                         
  -7   3   7       1920.25       2075.66        13.18 o                         
  -5   3   7       1548.10       1776.01        24.88 o                         
  -3   3   7        522.74        502.74        10.79 o                         
  -1   3   7       1028.37       1095.44        17.42 o                         
   1   3   7       3235.57       3301.47        57.73 o                         
   3   3   7          0.35          1.76         6.09 o                         
   5   3   7       1179.63       1170.85        22.64 o                         
   7   3   7       1505.58       1427.49        25.51 o                         
   9   3   7       4330.14       4337.65        35.43 o                         
  11   3   7       1233.82       1231.02        37.48 o                         
  13   3   7        576.13        630.74        34.70 o                         
  15   3   7        156.22        170.68        19.61 o                         
 -26   4   7        233.67        254.51        22.23 o                         
 -24   4   7         71.86         58.68        20.93 o                         
 -22   4   7        261.97        250.05        15.68 o                         
 -20   4   7       1966.02       2003.02        33.98 o                         
 -18   4   7        418.28        468.78        18.86 o                         
 -16   4   7        473.67        468.84        19.49 o                         
 -14   4   7        578.01        597.82        10.75 o                         
 -12   4   7        319.62        359.48         6.81 o                         
 -10   4   7       1159.59       1241.75        10.02 o                         
  -8   4   7        133.00        169.35         7.90 o                         
  -6   4   7        597.00        588.03         9.82 o                         
  -4   4   7        176.83        152.77         7.53 o                         
  -2   4   7        193.60        199.19         8.93 o                         
   0   4   7       4622.94       4685.24        51.90 o                         
   2   4   7        298.20        253.95        14.94 o                         
   4   4   7         41.28         41.73        13.51 o                         
   6   4   7        564.27        576.41        19.92 o                         
   8   4   7         70.80         79.47        16.48 o                         
  10   4   7         32.63         49.71        14.90 o                         
  12   4   7          0.71          2.36        20.24 o                         
  14   4   7         34.19         32.91        24.89 o                         
 -25   5   7         92.67        101.63        19.69 o                         
 -23   5   7         95.69        102.49        25.79 o                         
 -21   5   7         38.65         41.91        14.32 o                         
 -19   5   7        229.67        251.61        26.50 o                         
 -17   5   7         73.00         90.08        19.19 o                         
 -15   5   7        162.32        172.75        22.78 o                         
 -13   5   7        113.95        126.12         9.82 o                         
 -11   5   7       1135.04       1128.82        13.03 o                         
  -9   5   7        591.50        640.63         9.36 o                         
  -7   5   7       7827.23       7581.23       202.73 o                         
  -5   5   7         74.15         74.39        10.22 o                         
  -3   5   7       1111.17       1203.63        17.31 o                         
  -1   5   7          5.36          8.23         8.86 o                         
   1   5   7       1939.99       1972.57        30.08 o                         
   3   5   7        121.37        116.27        14.60 o                         
   5   5   7         32.76         19.18        15.81 o                         
   7   5   7         71.06         93.32        16.92 o                         
   9   5   7       1325.44       1347.57        59.19 o                         
  11   5   7          6.12         14.95        24.23 o                         
  13   5   7        163.17        136.03        28.16 o                         
 -24   6   7          2.07         -7.49        27.08 o                         
 -22   6   7          5.82          5.72        21.90 o                         
 -20   6   7          1.32        -23.42        24.74 o                         
 -18   6   7         44.02         28.73        22.00 o                         
 -16   6   7        199.75        179.14        23.81 o                         
 -14   6   7        776.68        727.26        32.95 o                         
 -12   6   7        101.35         86.92        12.23 o                         
 -10   6   7        603.07        608.36        16.66 o                         
  -8   6   7       1147.94       1218.64        28.70 o                         
  -6   6   7       1899.68       1819.50        23.55 o                         
  -4   6   7       1236.70       1286.65        35.13 o                         
  -2   6   7       2158.08       2222.68        65.02 o                         
   0   6   7         45.79         34.19        15.22 o                         
   2   6   7         38.86         26.50        15.91 o                         
   4   6   7        417.89        427.28        21.85 o                         
   6   6   7          0.63         -5.14        17.36 o                         
   8   6   7        354.55        347.94        21.21 o                         
  10   6   7        185.07        204.44        37.08 o                         
  12   6   7          6.76         22.70        27.85 o                         
 -23   7   7         31.01         56.40        30.07 o                         
 -21   7   7        111.19         56.58        24.40 o                         
 -19   7   7         16.68         -4.48        21.33 o                         
 -17   7   7         80.10         67.13        23.84 o                         
 -15   7   7         72.87         44.51        24.18 o                         
 -13   7   7          7.10         -2.05        23.83 o                         
 -11   7   7          7.71          1.03        13.05 o                         
  -9   7   7        101.29         72.77        15.07 o                         
  -7   7   7        506.03        464.64        17.85 o                         
  -5   7   7        215.33        178.20        13.69 o                         
  -3   7   7        166.41        179.82        12.76 o                         
  -1   7   7         12.56          7.88        14.64 o                         
   1   7   7         21.01         19.10        17.08 o                         
   3   7   7         20.73         20.15        15.54 o                         
   5   7   7        119.65        128.91        20.00 o                         
   7   7   7        250.64        230.80        21.80 o                         
   9   7   7          1.74         16.35        29.77 o                         
  11   7   7         25.71         35.54        31.72 o                         
 -18   8   7         15.25        -15.44        28.64 o                         
 -16   8   7         25.23         -2.57        16.04 o                         
 -14   8   7         70.85         38.00        25.06 o                         
 -12   8   7          0.01         -6.86        13.42 o                         
 -10   8   7          0.00        -16.07        16.79 o                         
  -8   8   7         57.80         35.11        15.24 o                         
  -6   8   7        398.51        405.88        19.46 o                         
  -4   8   7        333.75        304.58        34.27 o                         
  -2   8   7        102.51        133.32        20.50 o                         
   0   8   7         64.61         45.25        19.15 o                         
   2   8   7        247.91        198.63        21.65 o                         
   4   8   7         26.20         35.95        17.56 o                         
   6   8   7         90.29         74.48        21.64 o                         
   8   8   7         58.53         60.08        22.01 o                         
 -15   9   7         58.16         56.36        16.95 o                         
 -13   9   7          9.49         36.60        22.65 o                         
 -11   9   7          5.95         18.19        14.25 o                         
  -9   9   7         17.87          9.81        17.18 o                         
  -7   9   7         75.95         63.18        16.15 o                         
  -5   9   7          5.49         -3.77        20.47 o                         
  -3   9   7         84.47        129.57        21.41 o                         
  -1   9   7          0.32        -19.19        19.19 o                         
   1   9   7          0.86         -1.30        16.98 o                         
   3   9   7         10.16          9.77        18.46 o                         
 -10  10   7          0.14        -18.37        18.37 o                         
  -8  10   7          9.74          8.98        31.50 o                         
 -28   0   8         90.16         60.92        18.62 o                         
 -26   0   8        206.12        189.82        18.80 o                         
 -24   0   8        849.80        792.51        24.16 o                         
 -22   0   8       5532.70       5382.65        39.15 o                         
 -20   0   8          8.13         -2.07        11.60 o                         
 -18   0   8        720.53        699.83        14.14 o                         
 -16   0   8        847.27        863.39        14.95 o                         
 -14   0   8        467.05        497.32        12.49 o                         
 -12   0   8       2481.41       2072.44        27.50 o                         
 -10   0   8       1289.58       1104.68        11.46 o                         
  -8   0   8        270.26        343.49         5.87 o                         
  -6   0   8       6937.07       6681.62        38.76 o                         
  -4   0   8      78572.56      72906.20      1168.88 o                         
  -2   0   8      11270.33      10518.94        68.74 o                         
   0   0   8       9909.28       9872.44        47.93 o                         
   2   0   8        210.93        226.32        15.53 o                         
   4   0   8        424.22        391.48         7.86 o                         
   6   0   8        149.73        144.16         6.82 o                         
   8   0   8       2945.00       2916.65        27.52 o                         
  10   0   8       2988.63       2874.40        30.17 o                         
  12   0   8        951.58        893.72        27.00 o                         
  14   0   8        850.32       1019.34        22.21 o                         
  16   0   8         46.50          7.47        40.97 o                         
 -29   1   8        464.98        570.58        18.96 o                         
 -27   1   8          1.28        -12.12        12.12 o                         
 -25   1   8         11.64         19.82        11.21 o                         
 -23   1   8        309.35        288.05        13.74 o                         
 -21   1   8       1828.65       1753.84        36.09 o                         
 -19   1   8       1098.24       1099.53        12.43 o                         
 -17   1   8        171.30        103.32         4.40 o                         
 -15   1   8        241.57        249.56         4.58 o                         
 -13   1   8       1792.31       1532.48        13.66 o                         
 -11   1   8       2547.21       2803.38        21.67 o                         
  -9   1   8       9675.83       9573.57       118.52 o                         
  -7   1   8         35.40         19.81         3.23 o                         
  -5   1   8       1574.50       1565.53        11.02 o                         
  -3   1   8       9747.90       9261.40        21.79 o                         
  -1   1   8      16952.10      17712.04        34.95 o                         
   1   1   8         23.65         15.43         3.82 o                         
   3   1   8        586.78        606.74         6.17 o                         
   5   1   8        244.08        239.35         6.90 o                         
   7   1   8        170.80        196.78         7.10 o                         
   9   1   8        227.19        201.05         8.28 o                         
  11   1   8        111.31        122.85         9.58 o                         
  13   1   8        252.24        250.34        13.13 o                         
  15   1   8        126.88        133.14        17.46 o                         
  17   1   8         73.77         48.50        19.44 o                         
 -28   2   8         18.07         15.84        11.57 o                         
 -26   2   8          3.23          2.94        12.70 o                         
 -24   2   8         47.92         83.21        12.67 o                         
 -22   2   8        786.31        815.53        13.97 o                         
 -20   2   8          0.27         14.82         7.06 o                         
 -18   2   8         16.79         27.47         6.43 o                         
 -16   2   8        332.58        361.68         7.41 o                         
 -14   2   8        238.59        203.83         5.67 o                         
 -12   2   8        690.62        725.03        11.15 o                         
 -10   2   8       4516.49       4933.14        58.12 o                         
  -8   2   8      15414.09      15008.15        44.83 o                         
  -6   2   8        198.32        215.43         6.88 o                         
  -4   2   8       6440.24       6528.18        22.26 o                         
  -2   2   8       2853.91       2947.49        30.26 o                         
   0   2   8       2182.74       2301.49        17.24 o                         
   2   2   8       2712.51       2701.93        79.48 o                         
   4   2   8        337.48        421.23         7.86 o                         
   6   2   8       1286.15       1291.76        13.28 o                         
   8   2   8       2234.54       2033.82        55.25 o                         
  10   2   8         22.76         16.21        13.19 o                         
  12   2   8        594.38        571.19        23.28 o                         
  14   2   8        169.01        173.74        17.87 o                         
  16   2   8         37.01         37.96        16.45 o                         
 -27   3   8        130.55        176.42        23.62 o                         
 -25   3   8         65.99         66.89        19.47 o                         
 -23   3   8        247.63        222.73        19.75 o                         
 -21   3   8       1814.62       1797.64        18.61 o                         
 -19   3   8       2285.07       2125.61        19.74 o                         
 -17   3   8         96.40         74.67         6.68 o                         
 -15   3   8         70.77         72.36         4.98 o                         
 -13   3   8       1644.82       1678.75        26.72 o                         
 -11   3   8       1865.99       2073.47        53.37 o                         
  -9   3   8       3460.59       3808.39        38.31 o                         
  -7   3   8        463.01        431.03        12.48 o                         
  -5   3   8        430.45        402.40         8.80 o                         
  -3   3   8        227.78        203.53         6.79 o                         
  -1   3   8          4.23         -1.57         3.53 o                         
   1   3   8       3146.19       3393.61        33.75 o                         
   3   3   8        119.19        121.85        13.16 o                         
   5   3   8        208.06        186.70        14.37 o                         
   7   3   8        808.97        737.10        24.24 o                         
   9   3   8        255.35        302.26        15.40 o                         
  11   3   8        830.10        880.90        36.21 o                         
  13   3   8        137.36        136.32        17.69 o                         
  15   3   8          0.19        -17.34        18.60 o                         
 -28   4   8          3.30         14.14        19.96 o                         
 -26   4   8          0.00         -6.59        17.07 o                         
 -24   4   8         79.68         75.39        17.26 o                         
 -22   4   8        299.15        277.04        16.21 o                         
 -20   4   8        271.64        258.85        12.40 o                         
 -18   4   8        278.85        260.28        10.91 o                         
 -16   4   8        711.04        733.41        13.36 o                         
 -14   4   8         30.51         21.16         6.57 o                         
 -12   4   8       1669.31       1822.25        18.40 o                         
 -10   4   8        277.06        314.83         7.74 o                         
  -8   4   8        437.92        527.40         8.89 o                         
  -6   4   8       5035.45       5067.52        51.86 o                         
  -4   4   8       1666.23       1736.23        41.24 o                         
  -2   4   8       4941.56       5077.22        75.99 o                         
   0   4   8        236.11        366.48        16.71 o                         
   2   4   8        373.06        388.19        17.46 o                         
   4   4   8        186.84        182.15        15.87 o                         
   6   4   8        199.67        207.25        16.96 o                         
   8   4   8       1431.52       1393.99        31.19 o                         
  10   4   8        118.58        166.15        23.18 o                         
  12   4   8         36.55         49.80        26.29 o                         
  14   4   8         95.63        111.15        31.13 o                         
 -27   5   8          4.10        -11.65        22.65 o                         
 -25   5   8          4.39         20.20        17.96 o                         
 -23   5   8         97.72         96.03        15.40 o                         
 -21   5   8        909.50        807.57        20.52 o                         
 -19   5   8          0.00         -1.47        20.99 o                         
 -17   5   8        106.51         97.00        20.92 o                         
 -15   5   8        318.10        313.31        24.38 o                         
 -13   5   8        988.55       1075.11        20.65 o                         
 -11   5   8        111.27        107.36         9.79 o                         
  -9   5   8       1895.37       2004.08        22.13 o                         
  -7   5   8        496.02        513.62        14.18 o                         
  -5   5   8        324.21        343.59        12.18 o                         
  -3   5   8         23.50         24.88         8.57 o                         
  -1   5   8        148.33        197.22        15.39 o                         
   1   5   8        205.61        207.17        15.77 o                         
   3   5   8        127.46        148.92        15.73 o                         
   5   5   8         44.44         42.79        16.29 o                         
   7   5   8        377.65        328.97        22.21 o                         
   9   5   8        428.38        372.82        16.71 o                         
  11   5   8          1.31         18.15        27.05 o                         
  13   5   8          2.72         -9.99        23.26 o                         
 -24   6   8        110.69        138.71        16.77 o                         
 -22   6   8         15.76          4.84        22.41 o                         
 -20   6   8        232.28        222.43        27.37 o                         
 -18   6   8          1.34         -9.92        22.40 o                         
 -16   6   8        623.00        715.09        32.88 o                         
 -14   6   8        291.22        317.85        27.66 o                         
 -12   6   8        344.29        365.50        14.72 o                         
 -10   6   8        304.54        288.83        15.05 o                         
  -8   6   8          1.14          6.06        12.47 o                         
  -6   6   8        320.33        294.37        13.95 o                         
  -4   6   8       2507.23       2558.11        26.65 o                         
  -2   6   8          0.00          0.85        14.44 o                         
   0   6   8        169.20        158.18        17.56 o                         
   2   6   8        190.53        150.66        17.88 o                         
   4   6   8        205.41        158.47        18.66 o                         
   6   6   8         17.71         16.28        16.72 o                         
   8   6   8        154.54        180.91        21.18 o                         
  10   6   8         39.24         19.83        16.76 o                         
  12   6   8         18.89          3.44        22.59 o                         
 -23   7   8          5.52        -25.14        25.14 o                         
 -21   7   8         41.78         29.44        29.17 o                         
 -19   7   8         45.59         17.03        26.38 o                         
 -17   7   8        204.83        216.58        28.64 o                         
 -15   7   8         13.70         11.15        21.32 o                         
 -13   7   8        406.33        389.82        15.90 o                         
 -11   7   8          8.66        -12.48        14.37 o                         
  -9   7   8        117.27        121.22        17.03 o                         
  -7   7   8        797.43        788.59        29.33 o                         
  -5   7   8         44.11         24.10        12.13 o                         
  -3   7   8         20.30         13.73        17.06 o                         
  -1   7   8        217.29        232.12        20.23 o                         
   1   7   8        688.44        583.67        23.65 o                         
   3   7   8        138.75        149.69        20.17 o                         
   5   7   8          4.98         17.92        16.66 o                         
   7   7   8         21.32         -0.36        16.03 o                         
   9   7   8         71.09        108.81        14.89 o                         
 -20   8   8          9.48        -12.28        24.43 o                         
 -18   8   8         31.83         46.97        29.98 o                         
 -16   8   8         14.48         -2.17        23.77 o                         
 -14   8   8          4.63        -15.58        23.66 o                         
 -12   8   8        118.27        146.38        14.76 o                         
 -10   8   8        135.87        124.95        14.09 o                         
  -8   8   8        321.58        353.30        48.09 o                         
  -6   8   8        144.31        142.08        20.42 o                         
  -4   8   8        343.95        314.47        20.54 o                         
  -2   8   8         16.84         49.05        18.74 o                         
   0   8   8          1.51         13.89        18.45 o                         
   2   8   8          0.27         15.30        18.82 o                         
   4   8   8         63.04         59.22        18.62 o                         
   6   8   8         13.65          9.95        19.98 o                         
 -17   9   8        104.28         62.81        23.12 o                         
 -15   9   8          8.74        -23.28        27.07 o                         
 -13   9   8         17.77        -25.43        25.43 o                         
 -11   9   8          0.90         -4.02        13.33 o                         
  -9   9   8         45.18         20.67        13.61 o                         
  -7   9   8          0.28         -1.06        13.53 o                         
  -5   9   8         77.22         76.88        22.33 o                         
  -3   9   8         27.31         23.11        17.91 o                         
  -1   9   8          8.90         17.74        20.19 o                         
   1   9   8          2.19          2.87        17.37 o                         
 -10  10   8         18.29         26.48        41.78 o                         
  -8  10   8          0.09          7.56        24.93 o                         
 -29   1   9         11.74          9.95        13.39 o                         
 -27   1   9          1.06          3.62        12.64 o                         
 -25   1   9        613.89        624.93        16.22 o                         
 -23   1   9         53.12         44.59        12.14 o                         
 -21   1   9        290.32        235.81         8.96 o                         
 -19   1   9        510.32        478.34         8.43 o                         
 -17   1   9        119.36         90.43         4.29 o                         
 -15   1   9         39.98         76.55         5.76 o                         
 -13   1   9      11173.41      11910.41        23.31 o                         
 -11   1   9       1436.93       1604.79         8.24 o                         
  -9   1   9      10357.30      10344.54        86.13 o                         
  -7   1   9         46.05         22.70         3.35 o                         
  -5   1   9        872.57       1007.55         7.19 o                         
  -3   1   9         96.66        104.65         3.21 o                         
  -1   1   9      10183.29      10023.52        20.36 o                         
   1   1   9        843.00        874.56         9.68 o                         
   3   1   9        277.64        316.35         8.70 o                         
   5   1   9       2699.04       2567.18        22.04 o                         
   7   1   9       1731.31       1765.33        29.69 o                         
   9   1   9         31.83         21.92         7.63 o                         
  11   1   9        135.45        125.35        12.38 o                         
  13   1   9        246.80        321.96        13.88 o                         
  15   1   9         75.62         74.24        15.71 o                         
 -28   2   9        159.31        170.82        24.54 o                         
 -26   2   9         95.88        107.17        13.01 o                         
 -24   2   9       3209.39       3063.92        44.72 o                         
 -22   2   9       4489.78       4570.92        35.14 o                         
 -20   2   9       2076.78       2061.93        17.42 o                         
 -18   2   9        271.31        304.97         8.16 o                         
 -16   2   9       1658.19       1810.62        17.35 o                         
 -14   2   9        212.15        224.81         6.41 o                         
 -12   2   9       8962.72       9346.29        44.92 o                         
 -10   2   9       2848.67       3106.06        30.51 o                         
  -8   2   9         99.77         60.61         4.94 o                         
  -6   2   9       5686.57       5658.65        20.82 o                         
  -4   2   9        922.75       1076.57        10.31 o                         
  -2   2   9      15612.92      15509.38        21.62 o                         
   0   2   9       2875.44       3176.22        18.23 o                         
   2   2   9       2691.76       2534.00        19.37 o                         
   4   2   9         57.75         40.53         8.79 o                         
   6   2   9         25.69         22.32        11.03 o                         
   8   2   9        195.49        192.94        24.85 o                         
  10   2   9         33.57         45.01        12.18 o                         
  12   2   9          6.00         11.95        21.96 o                         
  14   2   9         14.45         26.41        25.76 o                         
 -29   3   9          6.58          1.08        21.45 o                         
 -27   3   9         36.38         47.31        18.93 o                         
 -25   3   9          0.01         -4.40        17.42 o                         
 -23   3   9         57.99         56.67        14.05 o                         
 -21   3   9        227.26        236.08        10.44 o                         
 -19   3   9        855.26        843.79        12.30 o                         
 -17   3   9        105.73         78.17         6.46 o                         
 -15   3   9       2056.07       2021.64        12.18 o                         
 -13   3   9       1369.88       1534.59        23.44 o                         
 -11   3   9      10282.27      11089.92       137.45 o                         
  -9   3   9       1385.86       1378.83        21.89 o                         
  -7   3   9        139.17        141.98        13.18 o                         
  -5   3   9       6299.17       6501.48        59.92 o                         
  -3   3   9       2831.81       3039.61        67.68 o                         
  -1   3   9         26.83         58.11         5.98 o                         
   1   3   9          1.24         57.13        13.17 o                         
   3   3   9        548.37        545.08        19.00 o                         
   5   3   9       1577.16       1597.41        29.63 o                         
   7   3   9       4276.78       4199.48        45.94 o                         
   9   3   9        263.57        277.49        15.17 o                         
  11   3   9          0.12          3.61        26.14 o                         
  13   3   9         36.97         47.54        17.84 o                         
  15   3   9        118.50        133.91        24.52 o                         
 -28   4   9        312.52        332.78        25.70 o                         
 -26   4   9         31.13         35.99        20.62 o                         
 -24   4   9         23.89         11.95        13.35 o                         
 -22   4   9        596.62        657.41        18.13 o                         
 -20   4   9        475.37        405.46        11.33 o                         
 -18   4   9         47.25         45.24         7.42 o                         
 -16   4   9        492.64        467.92        11.38 o                         
 -14   4   9          9.47          6.25         4.61 o                         
 -12   4   9         53.29         60.54         5.69 o                         
 -10   4   9        560.53        536.50         9.36 o                         
  -8   4   9       1106.66       1030.48        12.96 o                         
  -6   4   9       6544.89       6392.24        32.84 o                         
  -4   4   9         77.56         61.40        11.29 o                         
  -2   4   9       1155.62       1180.51        15.48 o                         
   0   4   9        196.49        218.83        15.77 o                         
   2   4   9         83.79         67.92        14.54 o                         
   4   4   9       1436.53       1434.93        28.12 o                         
   6   4   9         72.44         61.22        17.73 o                         
   8   4   9         22.77         20.11        13.79 o                         
  10   4   9        299.47        314.00        29.04 o                         
  12   4   9         56.93        -16.14        28.06 o                         
 -27   5   9          3.39          9.10        22.47 o                         
 -25   5   9         18.70         27.38        14.46 o                         
 -23   5   9          2.97          7.02        11.49 o                         
 -21   5   9         70.42         77.34        13.84 o                         
 -19   5   9         18.88         26.56        18.99 o                         
 -17   5   9         63.50         65.59        20.72 o                         
 -15   5   9       2823.94       2869.75        47.73 o                         
 -13   5   9        359.34        382.08        14.00 o                         
 -11   5   9         35.84         26.73         9.32 o                         
  -9   5   9       1523.51       1418.14        37.26 o                         
  -7   5   9       3311.77       3376.56        27.54 o                         
  -5   5   9         19.59         25.79         9.38 o                         
  -3   5   9        115.49        102.17         9.41 o                         
  -1   5   9         38.58         48.54        14.88 o                         
   1   5   9        395.70        334.54        18.50 o                         
   3   5   9        307.18        307.48        18.76 o                         
   5   5   9         40.92         25.94        14.87 o                         
   7   5   9        134.57        118.05        17.93 o                         
   9   5   9        391.12        408.42        19.29 o                         
  11   5   9         27.27         52.38        21.32 o                         
 -26   6   9          5.51          2.73        15.16 o                         
 -24   6   9         17.21         12.45        14.06 o                         
 -22   6   9         17.03         11.16        12.86 o                         
 -20   6   9         28.90         33.75        20.84 o                         
 -18   6   9          3.50         14.28        22.86 o                         
 -16   6   9        305.82        289.10        27.15 o                         
 -14   6   9       1518.05       1536.84        40.17 o                         
 -12   6   9         66.82         42.94        11.70 o                         
 -10   6   9        553.02        499.04        26.93 o                         
  -8   6   9       2291.91       2246.22        75.69 o                         
  -6   6   9        236.00        258.46        12.80 o                         
  -4   6   9        348.52        352.01        13.50 o                         
  -2   6   9        321.15        372.30        19.14 o                         
   0   6   9         81.69         61.60        17.47 o                         
   2   6   9        259.09        276.90        19.24 o                         
   4   6   9        364.42        380.28        23.32 o                         
   6   6   9         29.74         28.03        19.49 o                         
   8   6   9          5.51         -8.99        18.05 o                         
  10   6   9         33.21         39.73        20.38 o                         
 -25   7   9         36.86         58.03        23.06 o                         
 -23   7   9         90.47         67.61        27.15 o                         
 -21   7   9          2.47        -21.01        21.01 o                         
 -19   7   9         56.76         52.34        20.83 o                         
 -17   7   9         29.13          6.89        21.52 o                         
 -15   7   9         49.78         54.02        21.84 o                         
 -13   7   9         40.90         33.09        12.79 o                         
 -11   7   9       1258.89       1251.23        22.92 o                         
  -9   7   9        278.83        331.28        33.86 o                         
  -7   7   9          4.85         -5.58        13.15 o                         
  -5   7   9         93.53        103.49        12.85 o                         
  -3   7   9         14.85         11.26        14.46 o                         
  -1   7   9        171.92        182.91        17.49 o                         
   1   7   9         46.59         50.44        18.43 o                         
   3   7   9         77.25         66.16        19.08 o                         
   5   7   9         45.92         14.75        20.02 o                         
   7   7   9         24.62         13.42        18.36 o                         
   9   7   9         55.71         96.91        16.77 o                         
 -20   8   9          7.92          5.40        26.44 o                         
 -18   8   9         86.33         -7.25        27.99 o                         
 -16   8   9        131.33        157.35        23.67 o                         
 -14   8   9          0.46        -12.19        20.31 o                         
 -12   8   9         16.23         25.34        21.50 o                         
 -10   8   9        645.60        677.80        20.43 o                         
  -8   8   9       1440.24       1306.93        36.72 o                         
  -6   8   9        356.70        340.18        16.37 o                         
  -4   8   9        125.70        151.69        20.82 o                         
  -2   8   9          0.76          4.01        15.24 o                         
   0   8   9         99.60        100.40        19.54 o                         
   2   8   9        480.51        428.45        23.52 o                         
   4   8   9          2.30         -3.96        20.82 o                         
   6   8   9          0.09        -11.12        19.92 o                         
 -17   9   9          0.16        -21.75        21.75 o                         
 -15   9   9         99.07        129.43        24.30 o                         
 -13   9   9          6.59         11.57        27.15 o                         
 -11   9   9        107.33        143.10        27.74 o                         
  -9   9   9         52.39         70.72        24.16 o                         
  -7   9   9          5.42         -7.19        15.20 o                         
  -5   9   9         20.14         50.14        21.20 o                         
  -3   9   9          1.92         11.17        19.19 o                         
  -1   9   9         27.05          5.53        19.16 o                         
 -10  10   9         26.96          0.30        25.23 o                         
 -30   0  10        227.58        238.33        24.20 o                         
 -28   0  10         45.81         27.23        17.04 o                         
 -26   0  10        476.54        452.20        20.63 o                         
 -24   0  10          4.50         -2.59        13.84 o                         
 -22   0  10       3279.40       3068.15        29.55 o                         
 -20   0  10      11806.28      11446.85        37.76 o                         
 -18   0  10        967.66        959.12        11.44 o                         
 -16   0  10       2715.36       2766.64        25.03 o                         
 -14   0  10       6411.82       6582.77        42.04 o                         
 -12   0  10       2385.81       2145.91        68.35 o                         
 -10   0  10       6647.86       6795.88        23.92 o                         
  -8   0  10        210.91        135.46         4.79 o                         
  -6   0  10       1267.54       1137.43        29.14 o                         
  -4   0  10       4332.04       4333.22        22.88 o                         
  -2   0  10      10578.12      10554.49        38.05 o                         
   0   0  10       2500.18       2584.78        29.24 o                         
   2   0  10         66.02         73.30         7.95 o                         
   4   0  10         77.99         98.50         7.22 o                         
   6   0  10      16033.03      15395.15        96.92 o                         
   8   0  10       5378.22       5257.43        67.82 o                         
  10   0  10         77.86         93.76        23.80 o                         
  12   0  10        235.72        107.60        24.35 o                         
  14   0  10        469.31        632.11        35.21 o                         
 -29   1  10        183.87        201.55        14.53 o                         
 -27   1  10        167.92        173.78        17.68 o                         
 -25   1  10         36.72         41.36         9.76 o                         
 -23   1  10       9277.02       8824.50        83.81 o                         
 -21   1  10         38.69         42.53         7.57 o                         
 -19   1  10         90.07        133.19         5.00 o                         
 -17   1  10       1385.82       1430.59         9.03 o                         
 -15   1  10       4456.44       4823.14        37.17 o                         
 -13   1  10       8011.37       8428.20        19.69 o                         
 -11   1  10       5893.74       6455.74        39.62 o                         
  -9   1  10         65.51         65.82         4.89 o                         
  -7   1  10      13912.84      13563.15        87.16 o                         
  -5   1  10        859.92        965.13        10.44 o                         
  -3   1  10       8844.95      10084.34        48.47 o                         
  -1   1  10       7610.80       7402.54        38.64 o                         
   1   1  10        227.72        174.31         7.24 o                         
   3   1  10       1558.87       1441.41        12.26 o                         
   5   1  10       3268.06       3239.03        38.74 o                         
   7   1  10        658.03        675.55        13.07 o                         
   9   1  10        771.31        781.87        28.89 o                         
  11   1  10        101.04        112.42        12.19 o                         
  13   1  10        202.74        206.69        23.67 o                         
 -30   2  10          0.07         -8.24        18.44 o                         
 -28   2  10         16.00         -3.40        15.18 o                         
 -26   2  10        186.24        144.70        18.05 o                         
 -24   2  10        134.56        145.78        13.07 o                         
 -22   2  10         85.47        100.79         9.91 o                         
 -20   2  10        611.63        658.27        11.01 o                         
 -18   2  10        272.22        217.70         5.96 o                         
 -16   2  10       3446.88       3353.42        23.05 o                         
 -14   2  10        922.98       1137.42         8.38 o                         
 -12   2  10       3899.31       3777.47        45.94 o                         
 -10   2  10       2067.95       2252.85        22.71 o                         
  -8   2  10       2597.70       2466.51        21.96 o                         
  -6   2  10        251.44        326.84         7.22 o                         
  -4   2  10       2820.24       2727.26        23.31 o                         
  -2   2  10       2240.79       2124.44        20.80 o                         
   0   2  10       3727.51       3599.39        50.92 o                         
   2   2  10        701.78        730.19        13.83 o                         
   4   2  10       1030.52        944.90        17.19 o                         
   6   2  10       8731.72       8674.96        46.46 o                         
   8   2  10          6.69          6.03        10.23 o                         
  10   2  10        117.81        127.32        18.87 o                         
  12   2  10        240.36        294.09        22.33 o                         
  14   2  10        320.16        451.36        30.33 o                         
 -29   3  10         14.87          9.73        20.19 o                         
 -27   3  10         23.15         17.59        18.79 o                         
 -25   3  10        304.70        311.90        24.53 o                         
 -23   3  10        171.37        150.97        12.22 o                         
 -21   3  10        545.46        525.93        11.56 o                         
 -19   3  10        178.30        162.88         7.92 o                         
 -17   3  10         13.26          4.62         5.44 o                         
 -15   3  10        165.50        187.20         9.19 o                         
 -13   3  10        516.00        641.25         8.25 o                         
 -11   3  10       2172.12       2045.92        14.33 o                         
  -9   3  10       1736.69       2006.07        14.31 o                         
  -7   3  10        113.42        110.98         6.13 o                         
  -5   3  10        138.57        166.02         4.70 o                         
  -3   3  10        992.88       1100.85        13.65 o                         
  -1   3  10        311.12        364.65         9.35 o                         
   1   3  10        468.56        485.82        18.22 o                         
   3   3  10        829.65        810.44        22.36 o                         
   5   3  10          8.95          3.25        17.13 o                         
   7   3  10        101.27        106.29        18.39 o                         
   9   3  10         74.63         65.89        23.18 o                         
  11   3  10         14.38         -0.44        20.21 o                         
  13   3  10         14.43         43.16        17.76 o                         
 -28   4  10         25.75         21.35        20.51 o                         
 -26   4  10          1.80          5.52        15.75 o                         
 -24   4  10        201.31        202.80        12.31 o                         
 -22   4  10         53.63         51.88         8.80 o                         
 -20   4  10          5.02         -5.81         7.59 o                         
 -18   4  10         26.78         14.00         6.95 o                         
 -16   4  10       1704.81       1721.92        25.96 o                         
 -14   4  10        277.50        292.39        16.34 o                         
 -12   4  10         98.73         61.33         7.51 o                         
 -10   4  10        412.86        351.55        16.95 o                         
  -8   4  10       1122.04       1222.36        16.01 o                         
  -6   4  10         12.62         -1.45         7.67 o                         
  -4   4  10        160.61        177.56         9.18 o                         
  -2   4  10          2.82          2.77         6.83 o                         
   0   4  10        269.66        278.67        17.18 o                         
   2   4  10        297.96        308.77        17.19 o                         
   4   4  10        288.76        257.16        18.03 o                         
   6   4  10         64.12         47.79        16.90 o                         
   8   4  10         37.66         60.90        13.80 o                         
  10   4  10         20.58         27.31        26.71 o                         
  12   4  10         11.90          9.10        24.29 o                         
 -27   5  10          7.05         19.44        17.26 o                         
 -25   5  10         42.10         31.55        16.16 o                         
 -23   5  10         20.64         16.84        13.05 o                         
 -21   5  10         45.37         16.56        12.08 o                         
 -19   5  10        158.45        144.56        20.89 o                         
 -17   5  10        419.60        401.90        26.72 o                         
 -15   5  10         47.31         50.99        19.93 o                         
 -13   5  10          3.09          9.31         9.94 o                         
 -11   5  10        290.91        274.46        18.29 o                         
  -9   5  10         19.28         16.17        10.03 o                         
  -7   5  10        578.06        591.09        14.41 o                         
  -5   5  10       1143.25       1101.84        17.22 o                         
  -3   5  10          1.31          1.25         8.24 o                         
  -1   5  10        555.55        558.35        21.13 o                         
   1   5  10        527.42        591.17        22.40 o                         
   3   5  10         63.90         86.57        17.82 o                         
   5   5  10          0.05          9.93        17.22 o                         
   7   5  10          0.83         23.54        19.14 o                         
   9   5  10         55.20         55.99        15.53 o                         
  11   5  10         98.19        116.64        32.47 o                         
 -26   6  10         24.77         -9.91        42.26 o                         
 -24   6  10         49.07         44.56        18.57 o                         
 -22   6  10          0.01          8.11        29.37 o                         
 -20   6  10         62.06         35.17        19.33 o                         
 -18   6  10        246.00        182.42        23.66 o                         
 -16   6  10        681.70        633.40        30.32 o                         
 -14   6  10        309.75        312.21        22.17 o                         
 -12   6  10         21.72          1.86        12.02 o                         
 -10   6  10       1709.72       1645.00        50.61 o                         
  -8   6  10         42.39         59.26        12.61 o                         
  -6   6  10        300.75        327.28        13.26 o                         
  -4   6  10          9.68         10.28        16.15 o                         
  -2   6  10         79.66         87.66        17.94 o                         
   0   6  10        760.28        713.37        24.32 o                         
   2   6  10         56.64         64.94        18.86 o                         
   4   6  10          1.00          7.31        15.78 o                         
   6   6  10          5.36          4.36        16.23 o                         
   8   6  10         26.73         59.68        14.61 o                         
 -23   7  10         17.45         19.12        26.34 o                         
 -21   7  10         20.39         33.12        26.51 o                         
 -19   7  10        235.71        196.83        30.00 o                         
 -17   7  10         29.17         29.39        21.24 o                         
 -15   7  10         86.00         45.17        24.90 o                         
 -13   7  10         83.24         70.24        13.44 o                         
 -11   7  10        288.96        259.61        16.15 o                         
  -9   7  10         81.05         74.54        16.32 o                         
  -7   7  10        104.16         87.56        13.52 o                         
  -5   7  10         29.87         24.57        15.87 o                         
  -3   7  10          0.00          6.55        17.19 o                         
  -1   7  10         13.08         12.79        18.74 o                         
   1   7  10          8.02          0.11        18.93 o                         
   3   7  10        497.12        432.00        22.97 o                         
   5   7  10          0.04          2.93        20.12 o                         
   7   7  10          0.89         41.07        21.73 o                         
 -20   8  10          0.21        -29.13        29.13 o                         
 -18   8  10         16.56          2.20        22.25 o                         
 -16   8  10        103.65        100.11        21.58 o                         
 -14   8  10         57.19         49.21        21.36 o                         
 -12   8  10          0.33         -6.80        11.79 o                         
 -10   8  10        130.37        132.85        15.66 o                         
  -8   8  10        105.51        128.31        14.90 o                         
  -6   8  10        410.37        434.64        22.98 o                         
  -4   8  10          2.87         -7.14        18.34 o                         
  -2   8  10        185.34        192.91        19.91 o                         
   0   8  10         19.61         17.22        16.49 o                         
   2   8  10         18.44          8.51        17.29 o                         
   4   8  10         75.37         68.41        22.71 o                         
 -15   9  10        150.48        109.57        26.85 o                         
 -13   9  10        118.42        105.98        20.32 o                         
 -11   9  10         84.18         42.88        20.30 o                         
  -9   9  10         82.91         45.56        14.77 o                         
  -7   9  10          2.45         47.11        20.86 o                         
  -5   9  10         59.33         48.55        19.77 o                         
  -3   9  10         16.66         28.11        19.39 o                         
  -1   9  10         17.94        -19.18        19.18 o                         
 -10  10  10         42.44         67.60        23.51 o                         
 -31   1  11          2.40          3.42        15.40 o                         
 -29   1  11          9.68         32.56        14.79 o                         
 -27   1  11        139.73        142.87        11.62 o                         
 -25   1  11          7.24         58.20        19.30 o                         
 -23   1  11        394.41        446.45        14.49 o                         
 -21   1  11       1444.88       1367.56        16.60 o                         
 -19   1  11         49.03         48.61         4.39 o                         
 -17   1  11       2066.35       2162.62        14.80 o                         
 -15   1  11       3904.05       3903.81        21.01 o                         
 -13   1  11       7925.94       7819.39       100.65 o                         
 -11   1  11        361.88        401.44         9.97 o                         
  -9   1  11       2213.55       2197.05        24.11 o                         
  -7   1  11        585.84        613.90         7.14 o                         
  -5   1  11         84.17         47.10         4.98 o                         
  -3   1  11      13196.22      13577.19        53.64 o                         
  -1   1  11         43.18         37.22         5.09 o                         
   1   1  11         15.98          5.54         9.09 o                         
   3   1  11        407.51        422.38        11.66 o                         
   5   1  11        108.03         79.11        20.13 o                         
   7   1  11        143.38        176.70        10.38 o                         
   9   1  11        167.40        192.04        12.81 o                         
  11   1  11          1.41         28.14        16.02 o                         
  13   1  11         53.31         14.72        16.73 o                         
 -30   2  11         84.09         82.02        21.92 o                         
 -28   2  11          1.02         20.97        17.29 o                         
 -26   2  11          4.37          4.91        11.25 o                         
 -24   2  11         14.99         10.97         9.76 o                         
 -22   2  11         19.52          9.51         8.85 o                         
 -20   2  11          7.94         10.53         6.68 o                         
 -18   2  11       1807.49       1753.49        23.95 o                         
 -16   2  11       3203.71       3133.38        44.18 o                         
 -14   2  11       1229.47       1327.51         9.42 o                         
 -12   2  11        105.17        136.52         4.30 o                         
 -10   2  11          6.06         11.60         2.46 o                         
  -8   2  11       1684.79       1769.61        10.25 o                         
  -6   2  11        659.59        773.46         9.95 o                         
  -4   2  11         13.67         -4.81         5.31 o                         
  -2   2  11       7830.99       7498.84        97.17 o                         
   0   2  11        955.46        963.31        22.10 o                         
   2   2  11         53.42         56.11         9.41 o                         
   4   2  11        170.79        137.01        12.46 o                         
   6   2  11        350.90        341.23        22.49 o                         
   8   2  11         35.03         42.12        16.07 o                         
  10   2  11          0.00        -14.60        14.65 o                         
  12   2  11        106.32        130.57        29.65 o                         
 -29   3  11        445.96        469.78        26.36 o                         
 -27   3  11          5.46          7.11        15.10 o                         
 -25   3  11        182.35        162.10        10.58 o                         
 -23   3  11         71.84         74.44         9.95 o                         
 -21   3  11        407.24        434.74        11.00 o                         
 -19   3  11        395.39        480.46         9.64 o                         
 -17   3  11         91.50        108.72         7.19 o                         
 -15   3  11        297.07        314.35         6.80 o                         
 -13   3  11        682.90        725.71        14.02 o                         
 -11   3  11       2560.95       2618.80        51.78 o                         
  -9   3  11       1367.13       1404.82        37.57 o                         
  -7   3  11       1292.45       1307.56        12.61 o                         
  -5   3  11        891.23        760.60        61.21 o                         
  -3   3  11       1131.52       1169.65        32.18 o                         
  -1   3  11        894.34        952.35        22.40 o                         
   1   3  11        271.45        267.76        16.99 o                         
   3   3  11        118.27        116.48        16.96 o                         
   5   3  11          0.05         -0.03        16.91 o                         
   7   3  11         15.96          4.06        18.25 o                         
   9   3  11          0.01          0.48        19.94 o                         
  11   3  11         68.88         17.28        29.16 o                         
  13   3  11        140.74        122.44        27.16 o                         
 -30   4  11         55.01         51.53        20.56 o                         
 -28   4  11         17.74          9.00        18.30 o                         
 -26   4  11        167.37        173.64        17.09 o                         
 -24   4  11         21.95         18.10         9.32 o                         
 -22   4  11        596.12        585.19        20.83 o                         
 -20   4  11        767.43        783.99        12.45 o                         
 -18   4  11          8.13         14.40         6.50 o                         
 -16   4  11        521.48        574.79        14.12 o                         
 -14   4  11        123.83        112.78         8.59 o                         
 -12   4  11        328.78        362.07        14.03 o                         
 -10   4  11        576.92        568.39        12.26 o                         
  -8   4  11        274.43        271.13        11.20 o                         
  -6   4  11        496.13        562.22        16.07 o                         
  -4   4  11        909.40        929.68        38.11 o                         
  -2   4  11        319.82        313.31        17.16 o                         
   0   4  11        867.45        838.53        22.79 o                         
   2   4  11        119.83        122.58        17.84 o                         
   4   4  11          1.00         -2.64        15.88 o                         
   6   4  11        337.11        316.43        20.34 o                         
   8   4  11        587.82        634.54        20.73 o                         
  10   4  11        140.80        142.75        29.38 o                         
 -29   5  11          2.48         20.90        21.52 o                         
 -27   5  11          0.01        -12.82        14.96 o                         
 -25   5  11         54.43         44.30        13.79 o                         
 -23   5  11         35.50         17.23        12.73 o                         
 -21   5  11       1268.18       1216.01        29.40 o                         
 -19   5  11          5.74         -6.84        18.32 o                         
 -17   5  11        496.61        488.46        27.76 o                         
 -15   5  11          9.66         -1.92        11.96 o                         
 -13   5  11         12.95          7.24         8.68 o                         
 -11   5  11       1730.23       1877.85        22.04 o                         
  -9   5  11        446.44        429.31        13.61 o                         
  -7   5  11        511.24        434.95        13.45 o                         
  -5   5  11        321.54        300.72        12.13 o                         
  -3   5  11       1939.71       1962.35        32.30 o                         
  -1   5  11        575.56        599.21        22.04 o                         
   1   5  11          1.86         11.45        15.88 o                         
   3   5  11        627.57        588.71        24.03 o                         
   5   5  11         74.93         97.93        20.08 o                         
   7   5  11          1.29        -13.77        20.38 o                         
   9   5  11          3.15         32.66        32.33 o                         
 -28   6  11         12.40         -2.00        15.80 o                         
 -26   6  11        122.85        131.34        27.85 o                         
 -24   6  11          4.11          1.02        25.35 o                         
 -22   6  11         43.51         53.34        22.71 o                         
 -20   6  11          6.00         33.20        24.14 o                         
 -18   6  11         82.51         76.86        23.26 o                         
 -16   6  11       1615.12       1643.93        42.52 o                         
 -14   6  11         86.94         80.82        12.14 o                         
 -12   6  11        378.88        423.10        15.57 o                         
 -10   6  11        915.76        911.49        19.82 o                         
  -8   6  11        359.85        367.88        14.79 o                         
  -6   6  11        664.04        707.79        35.97 o                         
  -4   6  11          3.25        -16.32        16.32 o                         
  -2   6  11        963.84        986.80        27.34 o                         
   0   6  11         14.61         20.10        17.83 o                         
   2   6  11          8.35          3.08        17.50 o                         
   4   6  11         27.75         22.70        18.71 o                         
   6   6  11         21.03         14.89        15.83 o                         
   8   6  11         32.85         15.09        17.43 o                         
 -25   7  11          0.10          3.46        29.06 o                         
 -23   7  11         20.29         -6.51        25.97 o                         
 -21   7  11         87.88         74.70        22.95 o                         
 -19   7  11          0.68          8.62        22.58 o                         
 -17   7  11         13.31         20.92        23.91 o                         
 -15   7  11        104.60         98.40        25.18 o                         
 -13   7  11          8.52         12.39        13.39 o                         
 -11   7  11         97.56         98.11        13.00 o                         
  -9   7  11        496.25        472.72        52.19 o                         
  -7   7  11        157.83        164.53        13.40 o                         
  -5   7  11         11.27         -4.56        16.28 o                         
  -3   7  11          7.14        -14.77        16.50 o                         
  -1   7  11        208.68        191.25        21.52 o                         
   1   7  11         69.79         44.23        18.81 o                         
   3   7  11         31.04         26.76        18.49 o                         
   5   7  11         66.30         88.95        21.04 o                         
   7   7  11         30.91         17.66        16.02 o                         
 -20   8  11         20.04          8.86        27.21 o                         
 -18   8  11        203.46        212.13        27.37 o                         
 -16   8  11        197.56        188.44        23.44 o                         
 -14   8  11         18.07        -10.65        22.55 o                         
 -12   8  11         35.91         21.87        11.33 o                         
 -10   8  11        862.14        862.41       108.65 o                         
  -8   8  11        804.88        778.09        33.68 o                         
  -6   8  11        180.80        179.94        20.13 o                         
  -4   8  11        182.68        198.86        22.79 o                         
  -2   8  11        116.51        104.84        20.34 o                         
   0   8  11        286.87        282.64        21.75 o                         
   2   8  11         12.07        -18.16        18.16 o                         
 -15   9  11         21.11         45.37        27.89 o                         
 -13   9  11         16.70         11.32        11.99 o                         
 -11   9  11         42.12         60.12        12.95 o                         
  -9   9  11        237.73        296.98        58.10 o                         
  -7   9  11         11.45         10.52        18.33 o                         
  -5   9  11          3.30          1.17        18.65 o                         
  -3   9  11          3.42         -5.83        20.37 o                         
 -32   0  12       1542.56       1782.46        38.27 o                         
 -30   0  12        461.62        371.39        21.02 o                         
 -28   0  12        184.87        209.51        16.00 o                         
 -26   0  12       1078.81       1136.13        23.93 o                         
 -24   0  12        266.88        271.48        15.84 o                         
 -22   0  12        506.69        493.27        12.30 o                         
 -20   0  12         33.77         47.04         6.70 o                         
 -18   0  12        727.69        635.98        10.96 o                         
 -16   0  12       7972.97       7928.15        48.28 o                         
 -14   0  12       1516.44       1661.19        86.84 o                         
 -12   0  12       3676.89       3828.19        28.97 o                         
 -10   0  12       3351.83       3686.39        51.19 o                         
  -8   0  12          7.18          1.40         5.99 o                         
  -6   0  12       1537.15       1690.90        28.02 o                         
  -4   0  12      20149.38      20280.76        78.41 o                         
  -2   0  12         12.82          0.82         8.73 o                         
   0   0  12        347.72        386.38        17.83 o                         
   2   0  12       7175.37       6925.87        54.91 o                         
   4   0  12      14206.94      13936.99        61.67 o                         
   6   0  12         61.75         56.21        13.45 o                         
   8   0  12        405.95        349.72        28.12 o                         
  10   0  12         59.87          8.60        18.63 o                         
  12   0  12       1602.67       1663.39        46.84 o                         
 -31   1  12        814.97        927.15        28.27 o                         
 -29   1  12        228.27        207.05        11.15 o                         
 -27   1  12          1.81          7.98         9.00 o                         
 -25   1  12       2163.19       2286.62        30.64 o                         
 -23   1  12       9982.79       9977.68        59.77 o                         
 -21   1  12         49.44         32.44         5.90 o                         
 -19   1  12       1753.89       1757.44        14.21 o                         
 -17   1  12       1561.70       1671.22        13.07 o                         
 -15   1  12       5649.67       6327.83        47.16 o                         
 -13   1  12       6016.46       6407.10        36.09 o                         
 -11   1  12       4077.87       4099.46        26.58 o                         
  -9   1  12       5671.29       6034.48        54.96 o                         
  -7   1  12       6356.63       7036.42        40.27 o                         
  -5   1  12      13679.81      14161.25       146.28 o                         
  -3   1  12       6598.12       6828.24        25.79 o                         
  -1   1  12       3375.46       3141.16        73.39 o                         
   1   1  12          3.27          8.58         9.63 o                         
   3   1  12       1626.56       1559.76        30.79 o                         
   5   1  12       1967.77       1992.39        29.71 o                         
   7   1  12         12.22         14.67         9.57 o                         
   9   1  12        193.78        169.71        26.04 o                         
  11   1  12        421.20        451.56        23.29 o                         
 -30   2  12         48.42         55.74        20.66 o                         
 -28   2  12          4.95        -10.81        12.39 o                         
 -26   2  12        607.98        638.79        16.56 o                         
 -24   2  12        996.32       1037.10        15.55 o                         
 -22   2  12        967.15        959.08        13.77 o                         
 -20   2  12       1050.02       1024.87        12.91 o                         
 -18   2  12        567.56        603.55        11.94 o                         
 -16   2  12       1576.51       1761.48        33.32 o                         
 -14   2  12        120.91        166.84         5.25 o                         
 -12   2  12       6185.49       6378.48        47.40 o                         
 -10   2  12         50.95         22.05         4.29 o                         
  -8   2  12        299.32        310.80         9.15 o                         
  -6   2  12       3318.54       3454.61        19.06 o                         
  -4   2  12        917.37        940.45        24.66 o                         
  -2   2  12       1895.13       1769.12        23.01 o                         
   0   2  12         45.75         25.08        13.84 o                         
   2   2  12       3664.48       3621.20        52.84 o                         
   4   2  12       3306.47       3204.63        42.15 o                         
   6   2  12         29.26         36.50        15.73 o                         
   8   2  12          0.23         22.28        14.19 o                         
  10   2  12         24.68         10.61        15.71 o                         
 -31   3  12          0.51         -1.43        19.54 o                         
 -29   3  12          9.25          6.50        16.71 o                         
 -27   3  12         21.32          9.91        10.60 o                         
 -25   3  12        795.01        835.95        14.96 o                         
 -23   3  12        368.04        346.87        10.90 o                         
 -21   3  12        594.52        596.38        11.36 o                         
 -19   3  12         12.21         24.35         6.05 o                         
 -17   3  12       1479.06       1615.58        59.80 o                         
 -15   3  12          1.83          8.50         4.78 o                         
 -13   3  12         37.83         12.76         6.72 o                         
 -11   3  12        869.69        921.97        13.27 o                         
  -9   3  12         80.59         77.67         5.17 o                         
  -7   3  12       3748.22       3979.31        30.07 o                         
  -5   3  12        664.66        764.09        49.19 o                         
  -3   3  12        214.95        224.23         9.04 o                         
  -1   3  12       1161.45       1154.23        24.90 o                         
   1   3  12        149.37        182.23        16.91 o                         
   3   3  12        194.31        197.77        18.97 o                         
   5   3  12        139.34        127.51        20.18 o                         
   7   3  12         39.79         41.61        15.03 o                         
   9   3  12         37.06         23.55        26.52 o                         
  11   3  12          6.99          0.24        24.41 o                         
 -30   4  12         69.03         61.13        22.38 o                         
 -28   4  12         43.53         46.56        16.44 o                         
 -26   4  12         85.31        101.49        11.23 o                         
 -24   4  12        190.28        178.81        10.14 o                         
 -22   4  12         67.51         64.21         9.01 o                         
 -20   4  12          0.63          2.03         6.71 o                         
 -18   4  12          0.01          1.75         9.16 o                         
 -16   4  12          0.00         -2.59        15.06 o                         
 -14   4  12       1186.04       1220.86        34.42 o                         
 -12   4  12       1645.92       1622.45        18.62 o                         
 -10   4  12         78.49         66.62        14.87 o                         
  -8   4  12       1012.15        950.82        23.56 o                         
  -6   4  12        225.80        250.92        10.48 o                         
  -4   4  12        597.20        590.15        35.88 o                         
  -2   4  12        341.31        317.28        17.81 o                         
   0   4  12        262.24        252.17        18.94 o                         
   2   4  12        275.88        343.98        20.52 o                         
   4   4  12        351.91        311.55        22.11 o                         
   6   4  12         20.84         17.24        16.95 o                         
   8   4  12         96.26        103.22        16.98 o                         
 -29   5  12         34.38         15.31        17.59 o                         
 -27   5  12         34.62         18.80        13.34 o                         
 -25   5  12         35.45         42.39        12.99 o                         
 -23   5  12          2.08          4.90        18.43 o                         
 -21   5  12        206.45        205.38        22.63 o                         
 -19   5  12        110.77         94.79        21.59 o                         
 -17   5  12         53.94         52.94        19.92 o                         
 -15   5  12        248.96        232.07        11.34 o                         
 -13   5  12         81.64         72.73        10.16 o                         
 -11   5  12         54.58         72.94        11.01 o                         
  -9   5  12        393.68        415.47        13.78 o                         
  -7   5  12       1699.14       1745.08        58.21 o                         
  -5   5  12        485.20        525.49        14.47 o                         
  -3   5  12         45.80         68.69        17.13 o                         
  -1   5  12       1327.05       1272.10        29.63 o                         
   1   5  12         98.90        102.24        19.63 o                         
   3   5  12         95.91        104.64        17.61 o                         
   5   5  12         59.63         30.22        19.85 o                         
   7   5  12          0.08         25.06        21.66 o                         
 -28   6  12        109.28        158.67        26.73 o                         
 -26   6  12         67.67         71.10        25.41 o                         
 -24   6  12         61.92         58.69        24.02 o                         
 -22   6  12          3.25        -11.35        22.84 o                         
 -20   6  12          2.39          0.41        18.90 o                         
 -18   6  12        205.79        180.22        22.81 o                         
 -16   6  12        208.47        197.08        24.71 o                         
 -14   6  12       2516.29       2631.77        42.44 o                         
 -12   6  12        557.65        528.18        36.97 o                         
 -10   6  12        314.98        336.20        17.49 o                         
  -8   6  12        845.95        874.07        19.06 o                         
  -6   6  12         95.99         75.14        10.53 o                         
  -4   6  12         24.89         19.85        17.23 o                         
  -2   6  12         15.71          0.47        18.57 o                         
   0   6  12         10.67          3.83        18.02 o                         
   2   6  12         65.02         84.46        17.34 o                         
   4   6  12         36.73         40.14        20.96 o                         
   6   6  12          0.38         32.84        17.98 o                         
   8   6  12         13.67        -19.45        19.45 o                         
 -25   7  12         18.63         23.14        25.80 o                         
 -23   7  12          0.18         -8.46        22.66 o                         
 -21   7  12        135.45        135.24        27.29 o                         
 -19   7  12         58.32         84.13        21.43 o                         
 -17   7  12          1.71         47.31        24.93 o                         
 -15   7  12         42.50         25.49        22.61 o                         
 -13   7  12        694.35        691.35        18.86 o                         
 -11   7  12        324.63        362.04        29.91 o                         
  -9   7  12         23.45         57.05        36.58 o                         
  -7   7  12         28.29         13.44        16.13 o                         
  -5   7  12        113.36         71.43        19.11 o                         
  -3   7  12        137.82        120.45        17.90 o                         
  -1   7  12        217.92        177.03        19.94 o                         
   1   7  12         72.15         52.93        17.71 o                         
   3   7  12          2.40          7.93        19.90 o                         
   5   7  12         35.91         31.68        21.32 o                         
 -20   8  12          1.04          9.06        26.48 o                         
 -18   8  12         12.54         19.50        22.31 o                         
 -16   8  12         11.15         18.10        22.82 o                         
 -14   8  12         47.11         60.35        24.14 o                         
 -12   8  12         34.88         33.97        12.03 o                         
 -10   8  12         54.02         52.89        15.04 o                         
  -8   8  12          1.16         14.07        17.70 o                         
  -6   8  12         43.90         63.33        19.58 o                         
  -2   8  12          0.01          4.74        19.72 o                         
   0   8  12         12.22          2.54        17.20 o                         
 -15   9  12          3.46         19.57        22.88 o                         
 -13   9  12         77.75         80.67        14.99 o                         
 -11   9  12        316.52        290.47        16.78 o                         
  -9   9  12        207.76        261.25        22.50 o                         
  -7   9  12         24.15         20.06        16.70 o                         
  -5   9  12         27.13         44.91        18.12 o                         
 -31   1  13         50.25         43.52        13.25 o                         
 -29   1  13        120.36        123.44        10.79 o                         
 -27   1  13         82.67        109.82        10.18 o                         
 -25   1  13         97.32        170.77        13.02 o                         
 -23   1  13       7822.75       7736.84        57.01 o                         
 -21   1  13          0.04          1.71         5.33 o                         
 -19   1  13        121.89         99.73         6.31 o                         
 -17   1  13        491.80        507.82        12.24 o                         
 -15   1  13        684.94        632.60        12.92 o                         
 -13   1  13        382.53        378.60        12.51 o                         
 -11   1  13        152.47        144.95         5.10 o                         
  -9   1  13        602.21        604.34        13.16 o                         
  -7   1  13       1652.62       1700.66        11.79 o                         
  -5   1  13        326.92        298.09         8.11 o                         
  -3   1  13        426.88        379.10         9.65 o                         
  -1   1  13          0.05         38.16        10.79 o                         
   1   1  13       1347.59       1401.59        25.63 o                         
   3   1  13         87.63        105.08        12.25 o                         
   5   1  13        163.09        216.61        10.82 o                         
   7   1  13         41.81         41.64        11.07 o                         
   9   1  13         77.94         24.81        16.51 o                         
  11   1  13          4.10          9.61        24.87 o                         
 -32   2  13         15.09         15.90        14.98 o                         
 -30   2  13          0.17        -13.55        13.55 o                         
 -28   2  13        111.80        105.04        11.73 o                         
 -26   2  13        956.44        971.25        27.42 o                         
 -24   2  13        729.08        661.68        13.46 o                         
 -22   2  13         78.83         61.13         7.84 o                         
 -20   2  13         20.67         19.67         6.04 o                         
 -18   2  13        255.74        286.08         9.46 o                         
 -16   2  13        269.30        255.23         8.50 o                         
 -14   2  13        223.49        210.85         5.41 o                         
 -12   2  13         92.32        101.85         7.40 o                         
 -10   2  13        910.90       1056.30        10.26 o                         
  -8   2  13        394.47        369.62        17.40 o                         
  -6   2  13        757.25        757.23        24.63 o                         
  -4   2  13         27.35         24.23        11.20 o                         
  -2   2  13        185.00        196.79        15.73 o                         
   0   2  13         70.50         94.12        16.76 o                         
   2   2  13          0.27          0.46        16.29 o                         
   4   2  13       2009.66       2091.92        36.51 o                         
   6   2  13        219.70        236.32        16.86 o                         
   8   2  13        665.06        770.41        37.09 o                         
  10   2  13          0.88        -12.62        26.75 o                         
 -31   3  13          0.09          3.12        16.19 o                         
 -29   3  13         41.66         33.99        11.20 o                         
 -27   3  13         90.17         95.98         9.86 o                         
 -25   3  13        128.86        154.99        10.93 o                         
 -23   3  13       1557.66       1523.43        23.48 o                         
 -21   3  13        261.22        289.52        14.66 o                         
 -19   3  13        117.12        106.22        15.60 o                         
 -17   3  13          0.09         28.71        12.96 o                         
 -15   3  13       1525.54       1539.41        16.25 o                         
 -13   3  13       4924.59       4948.97       100.41 o                         
 -11   3  13       1751.94       1783.83        21.27 o                         
  -9   3  13        880.35        840.29        20.34 o                         
  -7   3  13       3937.05       3801.66       128.78 o                         
  -5   3  13         94.15        100.88         8.34 o                         
  -3   3  13        115.68        121.12        14.77 o                         
  -1   3  13          4.17         14.40        14.64 o                         
   1   3  13          1.64         -6.55        16.68 o                         
   3   3  13        969.25        965.51        27.66 o                         
   5   3  13        112.17        103.90        20.38 o                         
   7   3  13          1.43         11.49        15.30 o                         
   9   3  13         34.72         47.26        30.05 o                         
 -30   4  13          3.13         15.22        17.57 o                         
 -28   4  13        168.82        188.77        11.80 o                         
 -26   4  13        114.68         85.21        10.59 o                         
 -24   4  13          0.01          2.64         8.95 o                         
 -22   4  13          0.67         -6.76        10.00 o                         
 -20   4  13        246.66        218.87        10.37 o                         
 -18   4  13        507.15        483.40        22.70 o                         
 -16   4  13        524.08        499.35        11.83 o                         
 -14   4  13        279.56        265.96        10.53 o                         
 -12   4  13          4.11         -0.66         8.34 o                         
 -10   4  13         56.68         59.79        12.47 o                         
  -8   4  13        175.73        195.41        15.92 o                         
  -6   4  13         80.68         75.28        11.39 o                         
  -4   4  13        238.05        207.34        17.27 o                         
  -2   4  13         60.60         73.02        16.57 o                         
   0   4  13          7.29         16.10        16.98 o                         
   2   4  13        116.65         99.49        18.77 o                         
   4   4  13        108.68        128.01        20.05 o                         
   6   4  13        165.83        148.27        21.58 o                         
   8   4  13          3.57         20.60        21.50 o                         
 -27   5  13         38.89          1.25        23.56 o                         
 -25   5  13          7.19         10.18        22.07 o                         
 -23   5  13         91.66         56.30        21.27 o                         
 -21   5  13         61.43         91.16        22.59 o                         
 -19   5  13         26.15         -7.75        20.03 o                         
 -17   5  13       1136.06       1129.31        34.51 o                         
 -15   5  13       1524.04       1672.66        21.12 o                         
 -13   5  13        107.15         80.21        10.24 o                         
 -11   5  13         23.36          3.55        11.04 o                         
  -9   5  13       1867.25       1788.56        78.63 o                         
  -7   5  13        144.22        109.19        11.27 o                         
  -5   5  13        514.02        556.18        22.12 o                         
  -3   5  13         74.63         68.48        17.36 o                         
  -1   5  13          0.01         -3.29        18.12 o                         
   1   5  13          5.70         16.96        17.57 o                         
   3   5  13         58.46         79.54        17.91 o                         
   5   5  13        110.67        121.66        22.96 o                         
   7   5  13         23.26         -9.74        17.63 o                         
 -28   6  13         33.61         18.19        19.05 o                         
 -26   6  13         14.93         52.05        21.07 o                         
 -24   6  13          0.15          1.42        22.77 o                         
 -22   6  13         37.71         40.05        23.41 o                         
 -20   6  13         26.60         36.37        23.52 o                         
 -18   6  13        283.03        231.22        26.48 o                         
 -16   6  13         77.05         64.04        20.68 o                         
 -14   6  13        930.30        925.81        19.72 o                         
 -12   6  13         90.50         82.72        16.57 o                         
 -10   6  13       2303.36       2313.86        60.05 o                         
  -8   6  13        194.57        199.44        13.42 o                         
  -6   6  13         57.15         51.98        17.91 o                         
  -4   6  13         46.50         35.33        16.54 o                         
  -2   6  13        133.31         98.24        18.10 o                         
   0   6  13        292.58        316.82        21.93 o                         
   2   6  13          9.27          0.48        17.01 o                         
   4   6  13          7.30         35.49        22.14 o                         
   6   6  13          4.76         -3.45        17.06 o                         
 -23   7  13         16.81         36.27        26.82 o                         
 -21   7  13          0.01         -9.39        25.94 o                         
 -19   7  13         32.74         22.39        21.52 o                         
 -17   7  13          4.76        -22.04        23.05 o                         
 -15   7  13          0.33         13.19        11.62 o                         
 -13   7  13        253.26        262.73        15.57 o                         
 -11   7  13         83.07        119.85        15.84 o                         
  -9   7  13        522.35        532.38        19.57 o                         
  -7   7  13         68.06         61.28        18.75 o                         
  -5   7  13        267.23        332.98        23.37 o                         
  -3   7  13        129.73         74.64        19.40 o                         
  -1   7  13        382.55        297.88        21.77 o                         
   1   7  13          0.73        -15.95        15.95 o                         
   3   7  13          5.00         -5.00        20.34 o                         
 -20   8  13        156.97        121.53        29.72 o                         
 -18   8  13         98.02         65.30        27.00 o                         
 -16   8  13          5.31         13.62        24.16 o                         
 -14   8  13        139.32        155.25        13.28 o                         
 -12   8  13        130.93         98.74        13.11 o                         
 -10   8  13        590.60        622.88        51.05 o                         
  -8   8  13        261.13        275.13        22.16 o                         
  -6   8  13         36.84         37.77        19.23 o                         
  -4   8  13          8.79         -5.20        20.17 o                         
  -2   8  13         21.34         -9.75        19.47 o                         
 -15   9  13          0.05         27.96        27.47 o                         
 -13   9  13         73.79         64.11        14.53 o                         
 -11   9  13        178.90        188.39        17.31 o                         
  -9   9  13          0.65         26.44        16.69 o                         
  -7   9  13          3.66        -18.28        18.28 o                         
 -32   0  14        242.11        295.74        30.87 o                         
 -30   0  14         29.68         40.99        14.67 o                         
 -28   0  14         25.97         31.33        13.08 o                         
 -26   0  14        448.83        448.06        24.59 o                         
 -24   0  14        122.36         96.70        10.41 o                         
 -22   0  14          9.19          9.35         9.00 o                         
 -20   0  14         27.12         30.30        10.48 o                         
 -18   0  14        566.74        520.69        16.49 o                         
 -16   0  14        263.59        254.93        12.71 o                         
 -14   0  14       1053.21       1165.67        13.63 o                         
 -12   0  14       5219.87       5232.33        29.00 o                         
 -10   0  14        251.57        295.30         8.95 o                         
  -8   0  14          9.95         36.40        15.57 o                         
  -6   0  14      10405.20      10807.44       155.82 o                         
  -4   0  14       1817.12       1728.64        20.05 o                         
  -2   0  14       2836.45       2787.79        36.59 o                         
   0   0  14       2444.91       2494.36        37.27 o                         
   2   0  14       1610.65       1556.67        32.51 o                         
   4   0  14        412.96        389.55        17.29 o                         
   6   0  14         65.33         86.50        15.44 o                         
   8   0  14         34.66         16.44        20.83 o                         
  10   0  14        769.27        801.75        36.71 o                         
 -33   1  14        147.69        164.13        19.13 o                         
 -31   1  14          1.76          9.05        12.43 o                         
 -29   1  14         39.65         28.40        11.46 o                         
 -27   1  14         12.43          7.01        11.58 o                         
 -25   1  14       1664.88       1680.72        17.78 o                         
 -23   1  14         47.77         45.88         9.77 o                         
 -21   1  14        373.95        360.75         9.11 o                         
 -19   1  14        290.97        285.32        15.51 o                         
 -17   1  14        770.53        891.93        11.83 o                         
 -15   1  14        583.12        486.61        27.13 o                         
 -13   1  14        362.32        370.73         7.62 o                         
 -11   1  14         87.94         78.88         4.73 o                         
  -9   1  14        925.46       1049.21         9.88 o                         
  -7   1  14        410.12        504.26        10.24 o                         
  -5   1  14        703.44        628.96         8.35 o                         
  -3   1  14        385.10        435.36        16.17 o                         
  -1   1  14        728.31        763.50        18.96 o                         
   1   1  14       1266.11       1325.18        21.37 o                         
   3   1  14        104.66        114.95        11.39 o                         
   5   1  14        505.54        536.60        15.58 o                         
   7   1  14        113.34         96.86        18.02 o                         
   9   1  14         65.43         47.78        22.43 o                         
 -32   2  14         12.16         -0.67        13.91 o                         
 -30   2  14         24.21         28.40        13.25 o                         
 -28   2  14          3.67         13.05        11.90 o                         
 -26   2  14        947.62        967.53        19.58 o                         
 -24   2  14         67.15         61.43        11.42 o                         
 -22   2  14          4.59         12.39         6.30 o                         
 -20   2  14        727.84        720.24        25.04 o                         
 -18   2  14        308.29        268.00        25.02 o                         
 -16   2  14        998.90       1085.69        13.68 o                         
 -14   2  14       1655.59       1650.95        16.75 o                         
 -12   2  14         79.10         78.59         5.65 o                         
 -10   2  14        769.85        699.62         9.44 o                         
  -8   2  14          3.60          4.13         7.53 o                         
  -6   2  14        210.69        234.92         9.54 o                         
  -4   2  14        103.30        125.57         8.59 o                         
  -2   2  14        208.53        208.78        18.11 o                         
   0   2  14       1244.38       1118.60        27.92 o                         
   2   2  14        716.26        766.99        27.54 o                         
   4   2  14        153.60        166.88        21.20 o                         
   6   2  14         42.13         57.41        18.97 o                         
   8   2  14          5.76        -12.92        27.63 o                         
 -31   3  14         74.85         87.08        14.24 o                         
 -29   3  14        130.09        133.63        13.22 o                         
 -27   3  14        478.99        489.61        20.48 o                         
 -25   3  14        944.25        970.20        21.47 o                         
 -23   3  14          0.26          0.28         7.84 o                         
 -21   3  14        168.51        235.94        11.94 o                         
 -19   3  14         75.85         37.27        15.16 o                         
 -17   3  14        264.84        343.35        18.68 o                         
 -15   3  14         19.89         27.23         7.55 o                         
 -13   3  14        111.14        120.11         9.08 o                         
 -11   3  14          0.97         -1.44         5.23 o                         
  -9   3  14       1848.13       1914.85        19.60 o                         
  -7   3  14         29.14         33.86         8.40 o                         
  -5   3  14          5.72         -2.80         7.74 o                         
  -3   3  14        344.30        385.85        19.37 o                         
  -1   3  14        779.86        843.83        25.75 o                         
   1   3  14        665.57        671.88        25.73 o                         
   3   3  14        124.27        135.70        21.93 o                         
   5   3  14          6.12          6.56        17.59 o                         
   7   3  14          3.65         30.36        26.06 o                         
 -32   4  14         13.75        -14.70        19.38 o                         
 -30   4  14         97.31        125.27        15.48 o                         
 -28   4  14          3.85         -0.96         8.99 o                         
 -26   4  14        189.49        165.35        21.63 o                         
 -24   4  14          2.64          3.48        10.19 o                         
 -22   4  14          3.75          8.38         9.59 o                         
 -20   4  14          1.21          1.69        10.25 o                         
 -18   4  14        113.43         90.91        17.99 o                         
 -16   4  14       1528.18       1641.12        19.33 o                         
 -14   4  14        237.82        213.99        12.91 o                         
 -12   4  14        265.72        278.28        11.56 o                         
 -10   4  14        182.06        188.45        10.60 o                         
  -8   4  14       2875.20       2896.05       165.60 o                         
  -6   4  14       1801.24       1757.00       107.64 o                         
  -4   4  14        217.43        186.11        17.32 o                         
  -2   4  14         94.96        153.63        18.88 o                         
   0   4  14        504.87        455.82        24.38 o                         
   2   4  14         68.51         68.61        20.59 o                         
   4   4  14        439.75        423.30        23.62 o                         
   6   4  14          0.70         -3.48        22.48 o                         
 -29   5  14         51.82         45.51        21.05 o                         
 -27   5  14          0.22         21.10        21.75 o                         
 -25   5  14         42.85         52.65        24.84 o                         
 -23   5  14          0.33         -7.21        22.10 o                         
 -21   5  14          7.56         18.27        20.61 o                         
 -19   5  14       1251.32       1237.74        36.23 o                         
 -17   5  14         12.35         19.47        18.22 o                         
 -15   5  14        455.39        471.11        14.23 o                         
 -13   5  14        279.30        261.70        19.45 o                         
 -11   5  14         48.39         34.84        11.00 o                         
  -9   5  14       2180.42       2089.30        62.38 o                         
  -7   5  14         69.83         45.45        11.36 o                         
  -5   5  14       1216.70       1199.13        28.32 o                         
  -3   5  14         25.92         32.74        16.52 o                         
  -1   5  14         55.85         79.92        18.13 o                         
   1   5  14          2.25          2.97        18.48 o                         
   3   5  14        237.55        192.68        20.29 o                         
   5   5  14        213.44        209.96        25.71 o                         
   7   5  14        121.50        108.80        21.92 o                         
 -28   6  14          0.14         -7.84        26.05 o                         
 -26   6  14        182.38        202.92        31.25 o                         
 -24   6  14         37.29         20.23        21.23 o                         
 -22   6  14         16.29         -0.62        23.57 o                         
 -20   6  14        285.07        286.04        26.71 o                         
 -18   6  14          0.54          1.88        22.11 o                         
 -16   6  14         78.79        120.14        22.67 o                         
 -14   6  14          1.06        -11.89        11.89 o                         
 -12   6  14        563.76        583.89        17.71 o                         
 -10   6  14          4.19         18.83        14.10 o                         
  -8   6  14         79.03         65.38        11.33 o                         
  -6   6  14        261.03        234.38        20.16 o                         
  -4   6  14        172.86        145.05        20.02 o                         
  -2   6  14          0.12          0.47        16.19 o                         
   0   6  14         45.26         35.88        18.60 o                         
   2   6  14          2.67         42.76        17.99 o                         
   4   6  14         82.67         78.83        23.62 o                         
 -25   7  14         52.46         49.18        28.48 o                         
 -23   7  14          4.69         -2.95        25.09 o                         
 -21   7  14         22.99        -11.99        25.97 o                         
 -19   7  14        244.50        181.39        24.62 o                         
 -17   7  14         32.96         61.59        24.31 o                         
 -15   7  14          6.19         17.89        12.95 o                         
 -13   7  14         81.85         97.13        14.32 o                         
 -11   7  14       1523.41       1482.78        42.39 o                         
  -9   7  14        534.06        504.66        27.74 o                         
  -7   7  14        189.26        177.87        21.59 o                         
  -5   7  14         12.69        -19.64        19.64 o                         
  -3   7  14         46.82         46.97        20.23 o                         
  -1   7  14         30.34         11.11        16.86 o                         
   1   7  14         32.13         26.69        16.81 o                         
 -20   8  14         14.78         68.18        27.36 o                         
 -18   8  14          7.37         54.97        25.68 o                         
 -16   8  14         37.28         60.32        23.51 o                         
 -14   8  14         30.79         34.29        13.84 o                         
 -12   8  14        107.22        157.46        14.73 o                         
 -10   8  14          4.38         26.24        19.54 o                         
  -8   8  14         25.05         17.49        18.38 o                         
  -6   8  14          3.63         11.28        19.08 o                         
  -4   8  14          1.73        -21.54        21.54 o                         
  -2   8  14         31.75         26.68        19.12 o                         
 -15   9  14         70.32         17.07        18.84 o                         
 -13   9  14          5.32          2.67        20.18 o                         
 -11   9  14          8.93         -5.63        19.26 o                         
 -33   1  15         13.44         16.35        14.91 o                         
 -31   1  15         29.95         35.43        11.56 o                         
 -29   1  15         12.33          1.06        11.58 o                         
 -27   1  15         29.34         38.93        11.70 o                         
 -25   1  15         44.48         33.96         9.22 o                         
 -23   1  15        304.91        295.93        12.54 o                         
 -21   1  15       1339.88       1327.31        34.42 o                         
 -19   1  15        116.26        151.36         7.35 o                         
 -17   1  15         37.10         30.43         6.50 o                         
 -15   1  15        313.52        343.78        11.83 o                         
 -13   1  15         97.03        104.84         6.24 o                         
 -11   1  15        220.78        194.86         6.22 o                         
  -9   1  15         42.22         21.62         6.61 o                         
  -7   1  15        270.21        262.70         7.81 o                         
  -5   1  15         57.46         69.67        10.73 o                         
  -3   1  15        485.69        443.58        14.29 o                         
  -1   1  15        122.59        146.31        13.83 o                         
   1   1  15        123.79        156.07        13.80 o                         
   3   1  15         33.48         43.23        10.99 o                         
   5   1  15        264.95        308.78        18.14 o                         
   7   1  15        173.22        183.58        27.89 o                         
   9   1  15         27.71         15.15        21.12 o                         
 -32   2  15          8.20         11.38        11.87 o                         
 -30   2  15         16.33         -1.21        10.92 o                         
 -28   2  15          7.55         10.21        10.24 o                         
 -26   2  15       1533.74       1581.46        18.09 o                         
 -24   2  15         49.85         33.29         8.56 o                         
 -22   2  15        531.82        565.40        11.11 o                         
 -20   2  15        314.45        339.03        10.08 o                         
 -18   2  15        332.14        331.35        17.78 o                         
 -16   2  15       3094.28       3109.42        22.53 o                         
 -14   2  15        113.50        135.75         7.05 o                         
 -12   2  15        155.07        152.41         6.82 o                         
 -10   2  15       1306.61       1309.36        26.03 o                         
  -8   2  15        902.12        952.94        14.64 o                         
  -6   2  15        125.98        168.76         9.16 o                         
  -4   2  15       2232.52       2101.20        32.92 o                         
  -2   2  15       1289.25       1319.77        29.28 o                         
   0   2  15         46.91         32.25        18.17 o                         
   2   2  15       1648.58       1636.62        34.76 o                         
   4   2  15         24.81         22.46        20.24 o                         
   6   2  15         75.13         83.94        17.53 o                         
   8   2  15        195.66        199.62        31.75 o                         
 -33   3  15        186.88        186.83        22.80 o                         
 -31   3  15          6.35         -3.44        11.28 o                         
 -29   3  15         83.60        101.98        12.69 o                         
 -27   3  15        190.61        188.55        11.27 o                         
 -25   3  15        290.27        335.96        11.02 o                         
 -23   3  15         77.70         68.25        10.22 o                         
 -21   3  15          1.62          4.20        16.29 o                         
 -19   3  15         29.02         19.93        13.85 o                         
 -17   3  15        396.85        428.60        10.94 o                         
 -15   3  15       1791.98       1799.90        18.82 o                         
 -13   3  15       1413.05       1379.39        48.46 o                         
 -11   3  15         13.06         21.45         7.85 o                         
  -9   3  15        182.80        165.38        13.43 o                         
  -7   3  15        366.64        373.30        11.56 o                         
  -5   3  15         21.39         14.49        15.53 o                         
  -3   3  15          9.36          0.06        16.54 o                         
  -1   3  15        142.08        183.29        21.02 o                         
   1   3  15         10.80         10.29        18.69 o                         
   3   3  15         80.68         64.96        20.16 o                         
   5   3  15         26.36         26.85        21.12 o                         
   7   3  15         25.15         96.94        31.32 o                         
 -32   4  15        171.54        188.93        26.25 o                         
 -30   4  15        131.08        119.80        19.88 o                         
 -28   4  15         56.05         87.92        14.87 o                         
 -26   4  15         41.67         43.81        12.15 o                         
 -24   4  15        524.78        601.10        35.66 o                         
 -22   4  15         35.91         38.01         9.72 o                         
 -20   4  15        273.22        276.60        22.04 o                         
 -18   4  15        310.12        233.70        20.11 o                         
 -16   4  15        130.98        150.46         9.88 o                         
 -14   4  15        126.19        136.06        10.01 o                         
 -12   4  15       2038.94       1993.75        21.89 o                         
 -10   4  15          1.00         -8.39         9.74 o                         
  -8   4  15       1350.92       1427.77        27.21 o                         
  -6   4  15          0.16          2.59        16.22 o                         
  -4   4  15        510.98        504.68        21.86 o                         
  -2   4  15        186.24        163.22        21.02 o                         
   0   4  15        491.93        520.25        25.92 o                         
   2   4  15        934.85        933.03        32.29 o                         
   4   4  15          1.41          3.62        21.52 o                         
   6   4  15        115.95         89.05        17.64 o                         
 -29   5  15         24.45         15.54        22.84 o                         
 -27   5  15        216.89        181.92        23.12 o                         
 -25   5  15         26.34         29.51        19.73 o                         
 -23   5  15         13.81         27.32        17.79 o                         
 -21   5  15          0.51        -19.56        21.43 o                         
 -19   5  15         74.90         59.57        19.27 o                         
 -17   5  15         86.02        111.00        19.49 o                         
 -15   5  15        106.14        109.04        11.97 o                         
 -13   5  15         77.52         51.95        12.64 o                         
 -11   5  15        209.51        226.08        23.18 o                         
  -9   5  15        449.93        409.06        14.62 o                         
  -7   5  15          0.10         10.77        14.50 o                         
  -5   5  15        124.46        135.64        19.42 o                         
  -3   5  15        216.48        183.16        18.41 o                         
  -1   5  15        167.66        209.44        22.05 o                         
   1   5  15        329.45        309.04        25.27 o                         
   3   5  15         52.62         76.82        21.30 o                         
   5   5  15         16.91         49.48        22.88 o                         
 -28   6  15         50.37         45.34        21.25 o                         
 -26   6  15         10.08         -6.64        22.44 o                         
 -24   6  15         20.97         15.09        25.31 o                         
 -22   6  15        530.84        521.78        31.64 o                         
 -20   6  15        122.19        109.48        21.85 o                         
 -18   6  15         80.92        104.88        23.69 o                         
 -16   6  15       1831.26       1912.57        60.93 o                         
 -14   6  15        464.86        460.07        16.45 o                         
 -12   6  15       1503.15       1595.40        24.98 o                         
 -10   6  15         21.18         30.05        12.64 o                         
  -8   6  15        367.06        359.37        22.37 o                         
  -6   6  15        113.90        120.29        18.04 o                         
  -4   6  15          0.97         10.06        19.11 o                         
  -2   6  15         39.40         56.41        18.11 o                         
   0   6  15        172.00        196.88        21.60 o                         
   2   6  15         97.51         94.97        20.64 o                         
 -25   7  15         25.31         57.42        29.74 o                         
 -23   7  15         19.78         19.15        25.73 o                         
 -21   7  15          1.46         -0.68        25.35 o                         
 -19   7  15         27.11         28.89        19.37 o                         
 -17   7  15        179.19        207.78        24.37 o                         
 -15   7  15        182.35        153.86        14.51 o                         
 -13   7  15        945.09        920.48        28.62 o                         
 -11   7  15         51.69         21.30        21.50 o                         
  -9   7  15         36.81         -2.19        19.78 o                         
  -5   7  15         84.85         73.72        20.26 o                         
  -3   7  15         73.03         66.02        19.92 o                         
  -1   7  15         63.56         86.94        19.43 o                         
 -20   8  15          5.56         16.01        21.27 o                         
 -18   8  15         35.82         26.07        21.05 o                         
 -16   8  15          0.08         -6.95        21.39 o                         
 -14   8  15         15.52         -9.89        13.39 o                         
 -12   8  15        363.66        339.49        19.64 o                         
 -10   8  15         62.25         36.90        19.75 o                         
  -8   8  15          0.52         -8.29        16.02 o                         
  -6   8  15          4.06        -18.35        18.35 o                         
  -4   8  15          0.20          1.99        22.15 o                         
 -15   9  15         16.95          1.11        25.38 o                         
 -13   9  15         21.37        -19.01        19.01 o                         
 -11   9  15        124.15         72.54        17.39 o                         
 -34   0  16         45.96         54.34        17.55 o                         
 -32   0  16        588.98        648.02        29.53 o                         
 -30   0  16       1152.82       1155.17        23.01 o                         
 -28   0  16       1065.93       1114.08        21.09 o                         
 -26   0  16       1740.46       1668.32        18.55 o                         
 -24   0  16         87.84         77.47        14.93 o                         
 -22   0  16       3191.01       3033.92        37.65 o                         
 -20   0  16        831.41        818.64        20.57 o                         
 -18   0  16          9.48         14.48        12.88 o                         
 -16   0  16       4056.48       3916.38        55.19 o                         
 -14   0  16        161.49        142.60        12.42 o                         
 -12   0  16       4297.04       4283.00        38.16 o                         
 -10   0  16        855.72        884.84        21.38 o                         
  -8   0  16        327.04        311.97        18.17 o                         
  -6   0  16       2480.39       2629.40        36.02 o                         
  -4   0  16         48.34         56.81        17.04 o                         
  -2   0  16         35.90         54.31        18.59 o                         
   0   0  16         79.29        102.23        18.02 o                         
   2   0  16        650.43        720.21        26.21 o                         
   4   0  16         20.06         45.58        24.24 o                         
   6   0  16        239.70        189.01        24.81 o                         
   8   0  16        216.16        267.66        30.08 o                         
 -33   1  16          0.51          1.07        13.08 o                         
 -31   1  16        112.70        137.04        13.61 o                         
 -29   1  16          2.27         -7.05        11.08 o                         
 -27   1  16        862.43        829.71        16.42 o                         
 -25   1  16        258.28        232.65         8.55 o                         
 -23   1  16        111.45        117.99        16.78 o                         
 -21   1  16         36.35         48.01         6.82 o                         
 -19   1  16       1597.70       1748.48        20.14 o                         
 -17   1  16          4.14          4.71         6.90 o                         
 -15   1  16         51.72         25.79         7.46 o                         
 -13   1  16       3333.84       3277.31        58.46 o                         
 -11   1  16        779.56        781.14        11.25 o                         
  -9   1  16          0.49         -1.67         5.28 o                         
  -7   1  16        720.22        686.02        25.14 o                         
  -5   1  16        340.04        266.65        17.27 o                         
  -3   1  16         86.70        109.63        13.71 o                         
  -1   1  16       1716.74       1582.33        30.83 o                         
   1   1  16         38.25         48.57        13.71 o                         
   3   1  16        444.56        472.04        24.44 o                         
   5   1  16        369.22        400.66        19.56 o                         
   7   1  16         75.84        130.28        27.29 o                         
 -34   2  16          8.37         10.77        19.84 o                         
 -32   2  16         25.20         28.70        13.64 o                         
 -30   2  16          3.33         14.37        11.43 o                         
 -28   2  16        109.29        117.86        10.03 o                         
 -26   2  16        119.52        129.18         9.89 o                         
 -24   2  16         39.42         55.23         7.36 o                         
 -22   2  16         15.04          0.50         9.35 o                         
 -20   2  16        219.35        229.86        17.86 o                         
 -18   2  16        284.48        298.08        18.22 o                         
 -16   2  16        785.29        781.35        15.05 o                         
 -14   2  16       1672.72       1589.70        13.94 o                         
 -12   2  16        524.50        520.29         9.29 o                         
 -10   2  16        384.54        362.80        11.49 o                         
  -8   2  16         72.64         66.71         8.50 o                         
  -6   2  16        272.69        288.24        11.46 o                         
  -4   2  16       1742.44       1818.56        32.87 o                         
  -2   2  16        175.74        162.17        19.05 o                         
   0   2  16        283.35        226.78        22.18 o                         
   2   2  16         45.41         35.54        18.26 o                         
   4   2  16          0.00        -17.27        18.73 o                         
   6   2  16         88.57        112.92        24.76 o                         
 -33   3  16         10.49         14.49        14.06 o                         
 -31   3  16          8.56         -3.83        11.95 o                         
 -29   3  16          6.98          5.35        12.85 o                         
 -27   3  16        210.19        221.41        13.37 o                         
 -25   3  16          0.73         -1.73        10.98 o                         
 -23   3  16         71.58         87.47        18.88 o                         
 -21   3  16        242.49        227.06        18.24 o                         
 -19   3  16        214.04        213.73        18.96 o                         
 -17   3  16        549.01        539.45        17.78 o                         
 -15   3  16         32.07         21.41         8.94 o                         
 -13   3  16        522.15        487.98        13.26 o                         
 -11   3  16        278.39        266.99        10.93 o                         
  -9   3  16        140.25        151.45         9.73 o                         
  -7   3  16        603.77        645.34        33.42 o                         
  -5   3  16        125.89         87.35        18.22 o                         
  -3   3  16       1058.11       1030.03        29.15 o                         
  -1   3  16        445.33        476.50        23.62 o                         
   1   3  16        830.74        854.13        30.18 o                         
   3   3  16        144.18        137.35        23.54 o                         
   5   3  16         30.63         11.60        21.06 o                         
 -32   4  16         77.22         86.92        27.28 o                         
 -30   4  16          1.17        -12.02        12.02 o                         
 -28   4  16        306.70        354.79        15.95 o                         
 -26   4  16       1617.63       1657.95        26.75 o                         
 -24   4  16         36.17         28.77        10.77 o                         
 -22   4  16        722.84        600.22        27.97 o                         
 -20   4  16          2.49          2.23        18.47 o                         
 -18   4  16        343.64        343.06        22.84 o                         
 -16   4  16        431.27        398.68        12.90 o                         
 -14   4  16        571.53        530.95        14.48 o                         
 -12   4  16        184.96        240.37        11.98 o                         
 -10   4  16          2.39          5.14         9.99 o                         
  -8   4  16        372.10        383.78        22.58 o                         
  -6   4  16         42.99         68.42        17.65 o                         
  -4   4  16         28.34         15.12        16.67 o                         
  -2   4  16        931.61       1039.61        31.14 o                         
   0   4  16         14.21         16.01        19.44 o                         
   2   4  16          2.24         -6.44        19.70 o                         
   4   4  16         49.11         41.70        23.63 o                         
   6   4  16         28.52         44.06        25.24 o                         
 -31   5  16         25.94         18.06        22.22 o                         
 -29   5  16          1.97         19.05        24.02 o                         
 -27   5  16          0.20         10.55        23.83 o                         
 -25   5  16         70.60         79.36        25.06 o                         
 -23   5  16         47.91         33.20        22.43 o                         
 -21   5  16         19.05         11.24        19.08 o                         
 -19   5  16          2.36        -15.91        17.74 o                         
 -17   5  16         26.43          4.02        16.25 o                         
 -15   5  16          0.48         -2.94        12.02 o                         
 -13   5  16       4309.97       4271.67       135.46 o                         
 -11   5  16        659.95        628.60        47.46 o                         
  -9   5  16        218.73        233.35        27.15 o                         
  -7   5  16          9.50          2.07        15.90 o                         
  -5   5  16         44.80         81.07        19.52 o                         
  -3   5  16        912.13        838.14        27.51 o                         
  -1   5  16        108.36        118.06        23.33 o                         
   1   5  16        985.51       1103.63        34.92 o                         
   3   5  16         88.94        101.44        25.26 o                         
 -28   6  16        120.30        103.65        30.10 o                         
 -26   6  16        150.87        173.79        25.86 o                         
 -24   6  16        148.08        136.19        26.79 o                         
 -22   6  16         99.47        106.06        21.16 o                         
 -20   6  16        108.46        138.44        21.67 o                         
 -18   6  16        320.40        357.51        27.98 o                         
 -16   6  16       1260.16       1215.47        22.36 o                         
 -14   6  16         83.81         92.18        17.29 o                         
 -12   6  16         22.98         43.03        14.26 o                         
 -10   6  16         26.46         50.69        12.49 o                         
  -8   6  16        380.26        351.23        22.05 o                         
  -6   6  16         29.12         47.53        17.34 o                         
  -4   6  16        122.34        127.08        21.19 o                         
  -2   6  16        349.78        368.69        24.51 o                         
   0   6  16         95.12         52.53        22.87 o                         
   2   6  16         41.06         87.80        24.93 o                         
 -25   7  16        101.30        107.98        30.02 o                         
 -23   7  16          8.84          3.04        23.73 o                         
 -21   7  16        192.11        258.80        29.20 o                         
 -19   7  16          5.76         -4.09        22.48 o                         
 -17   7  16        150.98         83.24        21.40 o                         
 -15   7  16         17.48         14.51        13.88 o                         
 -13   7  16        379.00        387.62        27.64 o                         
 -11   7  16        343.99        312.66        27.39 o                         
  -9   7  16          6.45        -19.26        19.26 o                         
  -7   7  16          0.09         15.92        19.70 o                         
  -5   7  16         19.29         29.56        20.63 o                         
  -3   7  16        188.18        192.32        20.97 o                         
 -20   8  16         15.18          0.83        25.36 o                         
 -18   8  16        131.30        136.01        27.40 o                         
 -16   8  16         12.94         -3.07        21.08 o                         
 -14   8  16        140.94        140.39        17.46 o                         
 -12   8  16        101.94        166.67        22.25 o                         
 -10   8  16          6.65         -2.02        16.99 o                         
  -8   8  16          3.54         -6.70        17.86 o                         
  -6   8  16          2.16         23.13        18.34 o                         
 -15   9  16         19.92         44.15        15.41 o                         
 -13   9  16         23.51         30.61        20.90 o                         
 -33   1  17          3.19          8.53        13.62 o                         
 -31   1  17         68.65         75.18        12.28 o                         
 -29   1  17         25.09         37.41        11.08 o                         
 -27   1  17        224.98        233.10        11.26 o                         
 -25   1  17        387.13        420.54        10.90 o                         
 -23   1  17       1451.71       1495.20        55.54 o                         
 -21   1  17        332.50        310.10        28.45 o                         
 -19   1  17         78.38         76.22        13.29 o                         
 -17   1  17         78.19         82.73         8.04 o                         
 -15   1  17        119.34        116.64         9.08 o                         
 -13   1  17        713.99        748.77        13.80 o                         
 -11   1  17       1127.19       1082.09        28.58 o                         
  -9   1  17        947.85        891.34        25.41 o                         
  -7   1  17         21.46         20.85        11.15 o                         
  -5   1  17        381.01        407.33        17.81 o                         
  -3   1  17        440.32        429.32        16.89 o                         
  -1   1  17          0.83         20.30        13.14 o                         
   1   1  17        106.05        106.09        15.18 o                         
   3   1  17        127.94        128.47        22.56 o                         
   5   1  17         66.13         95.59        18.81 o                         
 -34   2  17         23.83         29.57        19.75 o                         
 -32   2  17         59.92         67.19        13.75 o                         
 -30   2  17          0.00         -6.41        11.08 o                         
 -28   2  17         11.23         -0.72         8.47 o                         
 -26   2  17        190.34        169.72        12.61 o                         
 -24   2  17        371.85        375.90        19.48 o                         
 -22   2  17        230.24        211.04        16.75 o                         
 -20   2  17        214.90        164.39        16.81 o                         
 -18   2  17        102.29         90.29         8.80 o                         
 -16   2  17        124.07        118.67         9.09 o                         
 -14   2  17        457.98        473.53        12.65 o                         
 -12   2  17        337.15        316.70         8.80 o                         
 -10   2  17        109.86        102.42         9.64 o                         
  -8   2  17         65.83         48.70         9.97 o                         
  -6   2  17        522.95        518.93        13.79 o                         
  -4   2  17        537.04        599.14        25.53 o                         
  -2   2  17        438.58        438.39        24.74 o                         
   0   2  17         49.51         56.79        20.91 o                         
   2   2  17        140.06        131.59        21.05 o                         
   4   2  17        126.64        104.02        19.84 o                         
 -33   3  17        363.56        434.87        26.10 o                         
 -31   3  17          4.09         12.54        16.88 o                         
 -29   3  17        112.33        115.02        12.77 o                         
 -27   3  17        135.94        156.36        14.02 o                         
 -25   3  17        155.39        127.84        12.20 o                         
 -23   3  17         44.67         44.47        15.89 o                         
 -21   3  17          1.63          8.01        16.58 o                         
 -19   3  17         30.17         58.74        16.08 o                         
 -17   3  17        314.46        326.21        33.91 o                         
 -15   3  17          3.02         -2.65         9.74 o                         
 -13   3  17         19.00         16.86         9.84 o                         
 -11   3  17        111.41        137.31        10.50 o                         
  -9   3  17          0.45         -0.55         9.13 o                         
  -7   3  17         29.78         26.24         9.33 o                         
  -5   3  17         47.07         47.92        17.04 o                         
  -3   3  17        275.97        259.37        21.17 o                         
  -1   3  17        163.06        133.53        23.00 o                         
   1   3  17         87.94         94.20        21.71 o                         
   3   3  17         17.76          0.77        17.82 o                         
   5   3  17         57.82         78.74        21.15 o                         
 -32   4  17          8.44         16.00        20.24 o                         
 -30   4  17         57.61         52.27        13.46 o                         
 -28   4  17        149.68        175.09        13.77 o                         
 -26   4  17         24.25         28.62        12.54 o                         
 -24   4  17          0.14         -0.33        13.53 o                         
 -22   4  17        508.37        486.89        25.21 o                         
 -20   4  17         68.30         72.67        18.29 o                         
 -18   4  17          7.46         10.82        18.12 o                         
 -16   4  17        128.36        120.27        10.84 o                         
 -14   4  17       1926.51       1933.51        23.14 o                         
 -12   4  17        149.33        155.10        12.54 o                         
 -10   4  17        317.78        255.50        13.11 o                         
  -8   4  17          2.07          8.30        17.09 o                         
  -6   4  17        211.82        153.35        20.97 o                         
  -4   4  17        215.14        176.01        21.68 o                         
  -2   4  17        569.09        599.43        26.59 o                         
   0   4  17        330.22        330.93        25.73 o                         
   2   4  17         26.95        -19.55        22.71 o                         
   4   4  17         26.80         15.55        22.02 o                         
 -31   5  17          6.82         26.31        24.58 o                         
 -29   5  17        122.74        146.05        24.59 o                         
 -27   5  17         28.10         49.49        20.86 o                         
 -25   5  17         47.24         74.79        21.60 o                         
 -23   5  17         95.06         89.08        24.03 o                         
 -21   5  17          2.25        -11.66        18.22 o                         
 -19   5  17        616.68        607.24        27.79 o                         
 -17   5  17        144.10        165.00        12.60 o                         
 -15   5  17        387.70        511.60        17.09 o                         
 -13   5  17         13.93         21.94        14.25 o                         
 -11   5  17        643.37        637.34        48.60 o                         
  -9   5  17         83.65        113.33        18.24 o                         
  -7   5  17         57.44         48.03        16.95 o                         
  -5   5  17         21.14         23.88        18.86 o                         
  -3   5  17         54.04         62.27        21.12 o                         
  -1   5  17        354.56        422.64        27.47 o                         
   1   5  17        202.49        241.40        24.91 o                         
 -28   6  17         36.64         61.70        27.30 o                         
 -26   6  17         38.30         43.81        25.75 o                         
 -24   6  17         61.25         70.72        25.60 o                         
 -22   6  17        223.47        200.86        24.27 o                         
 -20   6  17         75.66         55.93        21.34 o                         
 -18   6  17         21.21         -7.92        22.03 o                         
 -16   6  17         47.93         67.46        20.64 o                         
 -14   6  17        741.92        685.48        19.23 o                         
 -12   6  17          0.73         14.05        13.74 o                         
 -10   6  17        728.13        751.25        26.50 o                         
  -8   6  17          0.92         22.14        19.00 o                         
  -6   6  17        199.69        217.13        22.36 o                         
  -4   6  17        105.53        112.73        19.73 o                         
  -2   6  17        224.82        255.56        26.04 o                         
   0   6  17          0.15          5.39        24.12 o                         
 -25   7  17          0.89         32.51        28.67 o                         
 -23   7  17         51.48         84.72        27.13 o                         
 -21   7  17          7.32         -2.05        20.69 o                         
 -19   7  17          5.24        -14.83        23.80 o                         
 -17   7  17          0.06         -5.09        22.61 o                         
 -15   7  17          3.15         -3.07        26.49 o                         
 -13   7  17          0.00         -6.74        13.64 o                         
 -11   7  17         11.94         -7.66        18.92 o                         
  -9   7  17        104.77         98.01        19.90 o                         
  -7   7  17         37.17         62.95        19.81 o                         
  -5   7  17        117.41        129.09        23.78 o                         
  -3   7  17          4.15         32.75        19.65 o                         
 -20   8  17          8.48          5.78        24.54 o                         
 -18   8  17         12.87         21.66        20.15 o                         
 -16   8  17        137.54        140.01        26.62 o                         
 -14   8  17        164.98        157.28        28.35 o                         
 -12   8  17         92.15         38.84        20.55 o                         
 -10   8  17         10.90          3.66        17.99 o                         
  -8   8  17          1.91         30.36        21.51 o                         
 -15   9  17          5.75          6.59        16.60 o                         
 -34   0  18          7.41        -18.20        28.22 o                         
 -32   0  18         19.83         27.15        24.12 o                         
 -30   0  18        294.91        344.44        30.30 o                         
 -28   0  18         16.86         15.87        11.79 o                         
 -26   0  18        652.98        637.11        23.05 o                         
 -24   0  18       4290.15       4213.58        47.76 o                         
 -22   0  18         80.24        111.87        15.56 o                         
 -20   0  18       2918.10       2883.63        38.08 o                         
 -18   0  18          0.10         10.18         7.70 o                         
 -16   0  18        717.49        734.90        18.44 o                         
 -14   0  18        133.00        127.18        13.68 o                         
 -12   0  18       1029.01        999.25        24.61 o                         
 -10   0  18        232.67        259.10        18.70 o                         
  -8   0  18         77.96         89.26        18.18 o                         
  -6   0  18       2910.13       2683.98        40.68 o                         
  -4   0  18        182.11        184.23        20.24 o                         
  -2   0  18         27.00         18.97        16.90 o                         
   0   0  18        289.54        259.86        23.63 o                         
   2   0  18        214.08        218.83        25.72 o                         
   4   0  18          0.57         19.38        18.04 o                         
 -35   1  18         21.92         27.20        19.99 o                         
 -33   1  18        181.68        206.42        14.68 o                         
 -31   1  18          5.87          2.21        11.26 o                         
 -29   1  18        178.05        158.29         9.84 o                         
 -27   1  18         69.39         88.23         7.42 o                         
 -25   1  18        265.96        272.33        13.87 o                         
 -23   1  18        703.55        695.17        17.21 o                         
 -21   1  18        815.62        746.79        16.53 o                         
 -19   1  18        606.62        559.94        20.22 o                         
 -17   1  18         13.25         17.48         8.56 o                         
 -15   1  18        444.61        469.73        13.02 o                         
 -13   1  18        592.45        610.61        13.92 o                         
 -11   1  18         95.13        113.92        10.19 o                         
  -9   1  18        845.11        718.67        47.81 o                         
  -7   1  18          4.82         12.74        12.58 o                         
  -5   1  18       1883.25       1769.30        25.37 o                         
  -3   1  18         27.15         32.31        16.95 o                         
  -1   1  18         56.78         61.58        13.25 o                         
   1   1  18        363.56        406.17        24.56 o                         
   3   1  18        155.86        177.09        18.57 o                         
   5   1  18        199.71        197.82        47.63 o                         
 -34   2  18          0.81        -13.28        13.28 o                         
 -32   2  18         25.87         23.47        19.86 o                         
 -30   2  18        155.16        168.42        12.94 o                         
 -28   2  18         10.41         19.33        11.39 o                         
 -26   2  18         14.51          8.01        15.38 o                         
 -24   2  18         10.12         10.46        10.08 o                         
 -22   2  18        139.28        166.18        18.12 o                         
 -20   2  18         36.18         27.53        14.84 o                         
 -18   2  18        320.20        341.37        11.79 o                         
 -16   2  18       1413.01       1316.93        18.45 o                         
 -14   2  18       2270.86       2304.88        80.66 o                         
 -12   2  18          8.89          7.36         8.77 o                         
 -10   2  18         51.24         65.10         9.54 o                         
  -8   2  18        216.22        228.38        11.94 o                         
  -6   2  18         50.38         75.20        18.36 o                         
  -4   2  18        297.92        257.83        22.66 o                         
  -2   2  18          6.04         -4.91        20.57 o                         
   0   2  18        878.06        925.83        32.61 o                         
   2   2  18        170.10        227.85        24.90 o                         
   4   2  18         92.73        136.91        16.57 o                         
 -33   3  18         16.93         13.25        19.69 o                         
 -31   3  18        253.28        339.31        17.04 o                         
 -29   3  18        103.22        117.80        13.14 o                         
 -27   3  18         76.50         91.82        11.23 o                         
 -25   3  18        208.43        152.68        21.06 o                         
 -23   3  18         84.58         60.74        18.29 o                         
 -21   3  18          0.37         10.16        16.46 o                         
 -19   3  18        719.91        745.17        25.54 o                         
 -17   3  18        376.21        346.16        19.71 o                         
 -15   3  18       3918.86       3734.25        30.24 o                         
 -13   3  18       1366.68       1436.77        20.57 o                         
 -11   3  18        194.64        205.76        11.45 o                         
  -9   3  18        187.90        189.00        11.14 o                         
  -7   3  18        202.72        223.81        21.05 o                         
  -5   3  18        109.74         90.22        20.98 o                         
  -3   3  18         83.66         37.43        21.80 o                         
  -1   3  18        282.52        302.53        24.38 o                         
   1   3  18          6.25         -1.58        23.12 o                         
   3   3  18          7.94          2.05        23.25 o                         
 -32   4  18         24.75         37.63        15.02 o                         
 -30   4  18        123.62        159.69        23.68 o                         
 -28   4  18        116.99        109.72        12.91 o                         
 -26   4  18        254.17        305.04        16.46 o                         
 -24   4  18        203.87        198.48        24.52 o                         
 -22   4  18        257.99        225.04        22.04 o                         
 -20   4  18        113.86        121.52        19.99 o                         
 -18   4  18        118.93         84.16        17.14 o                         
 -16   4  18        323.98        320.28        14.28 o                         
 -14   4  18         13.67         40.02        12.37 o                         
 -12   4  18        292.73        253.22        38.35 o                         
 -10   4  18         67.26        103.01        11.84 o                         
  -8   4  18          0.51          5.95        18.29 o                         
  -6   4  18       1007.06        934.38        29.21 o                         
  -4   4  18        346.94        345.54        25.00 o                         
  -2   4  18         60.24         40.07        22.27 o                         
   0   4  18         24.92         24.38        23.39 o                         
   2   4  18        111.22        124.64        24.25 o                         
 -31   5  18          2.17         15.13        20.94 o                         
 -29   5  18         65.83         68.06        22.08 o                         
 -27   5  18          2.03         26.93        21.87 o                         
 -25   5  18         19.16        -12.34        19.36 o                         
 -23   5  18         45.67         19.63        22.86 o                         
 -21   5  18         57.82         37.19        19.67 o                         
 -19   5  18        696.62        705.25        30.06 o                         
 -17   5  18          7.96          0.98        12.11 o                         
 -15   5  18       3175.69       3198.82       159.56 o                         
 -13   5  18        402.85        365.63        29.32 o                         
 -11   5  18        419.27        384.00        56.08 o                         
  -9   5  18          2.25         -3.94        15.73 o                         
  -7   5  18          9.43        -11.26        17.79 o                         
  -5   5  18         94.56        100.76        18.76 o                         
  -3   5  18        216.52        229.71        25.00 o                         
  -1   5  18        395.56        353.47        24.62 o                         
   1   5  18          2.25          4.43        23.81 o                         
 -28   6  18        256.60        233.16        29.63 o                         
 -26   6  18          6.70         53.40        25.42 o                         
 -24   6  18        154.92        176.24        28.04 o                         
 -22   6  18         53.75         70.19        22.61 o                         
 -20   6  18         43.19         15.09        23.00 o                         
 -18   6  18         19.72         24.72        19.58 o                         
 -16   6  18          9.56         16.29        12.14 o                         
 -14   6  18         84.96         71.57        13.39 o                         
 -12   6  18         43.63         18.34        12.61 o                         
 -10   6  18          1.85          9.32        19.43 o                         
  -8   6  18         68.97        100.54        21.30 o                         
  -6   6  18          4.19         73.24        21.94 o                         
  -4   6  18        240.85        236.17        23.42 o                         
  -2   6  18         14.39         85.00        25.78 o                         
 -25   7  18          1.00         14.97        26.43 o                         
 -23   7  18         23.20         13.91        23.51 o                         
 -21   7  18          1.15         -3.54        22.42 o                         
 -19   7  18        162.29        188.53        23.08 o                         
 -17   7  18          6.52          5.68        18.62 o                         
 -15   7  18          0.84         14.82        12.65 o                         
 -13   7  18         81.70         53.74        13.00 o                         
 -11   7  18         65.03         51.27        19.98 o                         
  -9   7  18         26.08         23.35        16.12 o                         
  -7   7  18          1.80         19.49        16.98 o                         
  -5   7  18        189.50        206.38        23.28 o                         
 -20   8  18         10.53         -9.26        25.41 o                         
 -18   8  18         78.73        100.59        27.21 o                         
 -16   8  18         58.03         37.84        12.33 o                         
 -14   8  18         18.27          6.96        17.81 o                         
 -12   8  18         22.71         18.09        15.94 o                         
 -10   8  18         59.59         53.88        21.68 o                         
 -35   1  19        322.93        417.25        22.78 o                         
 -33   1  19         56.35         73.78        11.78 o                         
 -31   1  19         57.71         52.89        16.51 o                         
 -29   1  19         13.48          7.70        10.83 o                         
 -27   1  19         13.20         29.68        10.92 o                         
 -25   1  19       1273.83       1181.16        20.83 o                         
 -23   1  19          2.60        -11.55        11.55 o                         
 -21   1  19         14.46          8.03        10.52 o                         
 -19   1  19        179.45        148.40         9.95 o                         
 -17   1  19        145.10        157.16        11.35 o                         
 -15   1  19         13.95         -0.27        10.63 o                         
 -13   1  19         35.74         24.50        10.21 o                         
 -11   1  19          1.80         10.52         8.33 o                         
  -9   1  19        431.92        433.78        11.68 o                         
  -7   1  19        587.03        562.87        27.43 o                         
  -5   1  19         47.18         69.86        13.80 o                         
  -3   1  19          4.19         13.77        12.67 o                         
  -1   1  19         69.46         96.49        23.13 o                         
   1   1  19         98.50         80.07        23.40 o                         
   3   1  19          2.04          4.88        15.67 o                         
 -34   2  19         23.55         30.69        22.55 o                         
 -32   2  19         36.69         50.15        19.36 o                         
 -30   2  19          1.16          7.30        11.33 o                         
 -28   2  19        110.76        112.46        12.24 o                         
 -26   2  19         81.33         94.25        12.46 o                         
 -24   2  19         25.89         23.36        23.42 o                         
 -22   2  19         13.73         -1.17        16.08 o                         
 -20   2  19         89.07         75.33        17.25 o                         
 -18   2  19         91.04        111.36        10.87 o                         
 -16   2  19       3141.99       3019.88        62.14 o                         
 -14   2  19         16.04         25.16        12.87 o                         
 -12   2  19        335.33        348.16        12.99 o                         
 -10   2  19        142.16        131.88        11.26 o                         
  -8   2  19        270.32        190.88        16.09 o                         
  -6   2  19       1419.17       1243.05        31.04 o                         
  -4   2  19        603.24        535.13        27.15 o                         
  -2   2  19         46.20         25.54        21.87 o                         
   0   2  19        225.43        246.88        25.93 o                         
   2   2  19         78.95        136.41        25.91 o                         
   4   2  19        150.80        175.30        22.29 o                         
 -33   3  19          3.47         -6.85        19.39 o                         
 -31   3  19          7.56          2.90        12.51 o                         
 -29   3  19        213.23        210.24        14.99 o                         
 -27   3  19          0.13         -7.65        14.09 o                         
 -25   3  19        782.23        739.35        28.32 o                         
 -23   3  19        134.87        105.57        19.29 o                         
 -21   3  19        305.83        315.01        21.61 o                         
 -19   3  19       1243.35       1198.51        31.18 o                         
 -17   3  19        263.28        233.28        17.25 o                         
 -15   3  19        982.79        953.68        46.19 o                         
 -13   3  19        190.11        178.49        12.83 o                         
 -11   3  19         50.02         57.52        11.05 o                         
  -9   3  19        348.04        356.62        29.28 o                         
  -7   3  19        294.88        273.03        21.34 o                         
  -5   3  19        107.01        133.74        22.11 o                         
  -3   3  19        445.25        445.87        26.26 o                         
  -1   3  19        337.12        334.84        25.02 o                         
   1   3  19        210.86        299.79        27.19 o                         
 -32   4  19          7.23         20.98        19.30 o                         
 -30   4  19        201.74        253.01        15.90 o                         
 -28   4  19         62.84         42.09        12.07 o                         
 -26   4  19        384.97        349.58        18.44 o                         
 -24   4  19          8.85        -13.46        20.74 o                         
 -22   4  19        187.23        150.66        19.14 o                         
 -20   4  19         61.37         35.57        19.21 o                         
 -18   4  19         69.05         65.46        11.59 o                         
 -16   4  19       2368.35       2250.00        25.72 o                         
 -14   4  19         40.54         46.17        35.91 o                         
 -12   4  19        367.46        380.95        21.64 o                         
 -10   4  19        454.32        544.08        16.19 o                         
  -8   4  19        614.74        630.72        25.37 o                         
  -6   4  19        147.87        132.75        21.58 o                         
  -4   4  19          4.02         17.97        20.04 o                         
  -2   4  19         16.70         -1.04        20.78 o                         
   0   4  19         33.04         28.16        23.23 o                         
 -31   5  19         54.94         85.18        24.15 o                         
 -29   5  19          3.79         15.85        25.37 o                         
 -27   5  19        105.45         96.03        26.16 o                         
 -25   5  19         97.47         82.48        21.19 o                         
 -23   5  19          9.19        -23.04        23.04 o                         
 -21   5  19          5.86          9.06        21.24 o                         
 -19   5  19         54.74         44.27        21.91 o                         
 -17   5  19        327.56        340.57        21.56 o                         
 -15   5  19         16.25          9.35        12.27 o                         
 -13   5  19         37.78         36.37        12.94 o                         
 -11   5  19        135.57        133.84        19.49 o                         
  -9   5  19        109.54        126.49        20.95 o                         
  -7   5  19        613.11        615.17        28.10 o                         
  -5   5  19        107.19        160.17        23.89 o                         
  -3   5  19          5.13         -0.80        19.39 o                         
  -1   5  19         16.66         30.05        25.45 o                         
 -28   6  19          9.56          8.66        23.98 o                         
 -26   6  19          2.74         22.64        24.00 o                         
 -24   6  19         52.79         27.70        24.74 o                         
 -22   6  19          4.01        -24.87        24.87 o                         
 -20   6  19          0.01        -15.22        18.08 o                         
 -18   6  19        110.60         97.73        22.71 o                         
 -16   6  19        344.75        351.63        15.93 o                         
 -14   6  19         93.46         90.06        14.29 o                         
 -12   6  19         30.46         23.02        16.49 o                         
 -10   6  19         19.64         71.00        20.04 o                         
  -8   6  19        166.04        246.93        22.43 o                         
  -6   6  19        220.91        245.13        25.11 o                         
  -4   6  19         48.06         55.68        25.01 o                         
 -23   7  19         20.90         15.18        24.36 o                         
 -21   7  19         92.41        137.86        25.82 o                         
 -19   7  19          7.47         24.35        23.14 o                         
 -17   7  19         30.24         34.17        12.14 o                         
 -15   7  19        105.27        110.95        21.88 o                         
 -13   7  19          3.67         24.63        18.26 o                         
 -11   7  19         64.26         85.41        18.52 o                         
  -9   7  19          6.76         32.55        19.99 o                         
 -18   8  19          0.30         39.20        24.08 o                         
 -16   8  19         35.47         47.38        14.30 o                         
 -14   8  19         24.78         11.57        20.67 o                         
 -12   8  19         66.39         89.62        21.89 o                         
 -34   0  20          0.00          9.69        23.92 o                         
 -32   0  20        140.88        185.70        26.95 o                         
 -30   0  20         62.06         42.87        23.56 o                         
 -28   0  20        327.33        246.20        21.13 o                         
 -26   0  20        330.71        357.64        22.66 o                         
 -24   0  20        244.67        199.01        19.75 o                         
 -22   0  20       2392.18       2553.62        39.28 o                         
 -20   0  20        727.62        710.81        23.83 o                         
 -18   0  20        944.25        905.18        29.57 o                         
 -16   0  20          0.85        -16.14        16.14 o                         
 -14   0  20       1080.14       1100.65        26.55 o                         
 -12   0  20       2251.30       2543.89        38.06 o                         
 -10   0  20        940.87       1031.28        29.18 o                         
  -8   0  20          3.29         22.64        20.05 o                         
  -6   0  20        145.18        151.87        21.57 o                         
  -4   0  20         41.54         54.40        21.30 o                         
  -2   0  20        161.83        138.54        23.07 o                         
   0   0  20       1036.00       1182.90        37.90 o                         
   2   0  20        171.16        183.08        28.66 o                         
 -33   1  20         26.68         34.49        17.21 o                         
 -31   1  20          0.33          3.13        15.53 o                         
 -29   1  20         11.33         14.04        10.57 o                         
 -27   1  20       1019.69        961.20        39.96 o                         
 -25   1  20        150.85        152.75        14.32 o                         
 -23   1  20          6.39         -7.81        12.12 o                         
 -21   1  20         95.26         93.99        11.52 o                         
 -19   1  20         35.41         32.50        13.30 o                         
 -17   1  20       5328.62       5576.41       194.72 o                         
 -15   1  20        347.31        316.48        17.62 o                         
 -13   1  20        927.72        884.70        19.73 o                         
 -11   1  20        208.88        210.92        10.36 o                         
  -9   1  20          1.95         10.77         8.99 o                         
  -7   1  20          4.37         21.79        14.24 o                         
  -5   1  20        289.35        269.89        19.12 o                         
  -3   1  20         18.49         12.92        14.34 o                         
  -1   1  20          5.01         19.11        23.56 o                         
   1   1  20         70.19        111.32        26.92 o                         
 -34   2  20        148.24        210.87        29.25 o                         
 -32   2  20         24.24         21.57        18.38 o                         
 -30   2  20         57.16         52.28        11.90 o                         
 -28   2  20        124.24        101.04        20.09 o                         
 -26   2  20        645.55        580.52        17.04 o                         
 -24   2  20          4.73        -20.53        22.94 o                         
 -22   2  20          0.13        -15.62        16.33 o                         
 -20   2  20        263.22        223.07        19.21 o                         
 -18   2  20         61.93         56.20        11.06 o                         
 -16   2  20        109.75         98.41        13.56 o                         
 -14   2  20       1881.79       1845.87        22.68 o                         
 -12   2  20        145.17        147.99        11.31 o                         
 -10   2  20          2.66          4.80        10.25 o                         
  -8   2  20          3.99          5.81        19.84 o                         
  -6   2  20        256.61        230.30        21.57 o                         
  -4   2  20          9.96         -3.46        21.32 o                         
  -2   2  20         31.72          0.64        23.84 o                         
   0   2  20        180.66        201.79        26.08 o                         
   2   2  20         28.54         53.96        24.41 o                         
 -33   3  20          4.58        -17.36        18.48 o                         
 -31   3  20          4.39         -2.42        11.76 o                         
 -29   3  20          4.81          2.04        11.38 o                         
 -27   3  20        248.28        299.31        25.43 o                         
 -25   3  20        419.23        378.34        23.55 o                         
 -23   3  20         58.48         36.93        17.60 o                         
 -21   3  20         15.64         15.61        15.99 o                         
 -19   3  20          0.23        -15.66        25.93 o                         
 -17   3  20       1125.70       1069.44        19.30 o                         
 -15   3  20        120.99        113.15        12.70 o                         
 -13   3  20         84.68         57.88        10.95 o                         
 -11   3  20         69.33         60.93        11.45 o                         
  -9   3  20        140.51         88.90        19.81 o                         
  -7   3  20        257.34        150.67        22.24 o                         
  -5   3  20          9.57          8.28        18.34 o                         
  -3   3  20        186.11        210.51        21.45 o                         
  -1   3  20          4.67        -14.21        23.87 o                         
   1   3  20         17.36         -2.61        21.39 o                         
 -32   4  20         69.79         51.46        16.79 o                         
 -30   4  20         28.03         23.39        11.94 o                         
 -28   4  20         23.60         18.74        11.64 o                         
 -26   4  20        616.81        670.10        31.98 o                         
 -24   4  20        297.55        346.70        25.31 o                         
 -22   4  20         35.08         30.23        18.27 o                         
 -20   4  20          0.28        -12.89        17.34 o                         
 -18   4  20         33.02         42.39        11.20 o                         
 -16   4  20         30.41         32.96        23.13 o                         
 -14   4  20         37.84         34.59        10.88 o                         
 -12   4  20          0.45         10.53        11.81 o                         
 -10   4  20         63.49         58.74        18.24 o                         
  -8   4  20         33.11         35.71        21.34 o                         
  -6   4  20         28.88         36.47        19.43 o                         
  -4   4  20         34.29         31.99        21.73 o                         
  -2   4  20          1.44         -1.78        24.96 o                         
 -31   5  20          6.16         36.81        26.91 o                         
 -29   5  20         19.88         -8.43        26.21 o                         
 -27   5  20          9.08          1.34        23.12 o                         
 -25   5  20        281.74        272.52        26.16 o                         
 -23   5  20          4.64         -1.15        19.74 o                         
 -21   5  20         37.57         35.04        19.84 o                         
 -19   5  20         49.50         26.19        18.56 o                         
 -17   5  20         45.07         40.11        12.93 o                         
 -15   5  20         79.11         66.35        12.88 o                         
 -13   5  20         51.50         47.31        12.91 o                         
 -11   5  20          8.86         36.31        19.16 o                         
  -9   5  20        454.01        484.03        26.89 o                         
  -7   5  20         25.43         47.62        19.98 o                         
  -5   5  20         39.87         23.18        20.64 o                         
  -3   5  20        103.63        137.30        27.36 o                         
 -28   6  20          0.41         13.40        24.62 o                         
 -26   6  20         13.77         -6.40        19.71 o                         
 -24   6  20         31.57        -22.42        22.42 o                         
 -22   6  20        115.84         98.04        22.02 o                         
 -20   6  20        123.58        130.96        25.43 o                         
 -18   6  20        272.70        312.02        27.29 o                         
 -16   6  20         51.99         57.87        23.60 o                         
 -14   6  20        106.63        131.03        42.96 o                         
 -12   6  20        127.84        173.81        21.74 o                         
 -10   6  20         54.34         67.09        17.48 o                         
  -8   6  20         73.16         79.59        21.04 o                         
  -6   6  20         21.14         44.85        21.72 o                         
 -23   7  20          0.10         20.89        24.73 o                         
 -21   7  20          0.16         17.52        23.63 o                         
 -19   7  20         55.17         67.29        24.13 o                         
 -17   7  20        324.42        365.08        23.98 o                         
 -15   7  20         16.32         -6.58        13.95 o                         
 -13   7  20        164.23        185.00        22.82 o                         
 -11   7  20         11.61         45.74        20.39 o                         
  -9   7  20          3.57         54.17        22.12 o                         
 -18   8  20          0.07          9.23        22.66 o                         
 -16   8  20         26.05         53.19        16.59 o                         
 -33   1  21          1.22        -16.83        17.09 o                         
 -31   1  21         35.89         34.54        10.83 o                         
 -29   1  21          0.19         15.73        10.92 o                         
 -27   1  21         10.87         17.04        11.92 o                         
 -25   1  21        180.53        127.78        15.81 o                         
 -23   1  21         73.20         69.73        12.82 o                         
 -21   1  21        277.78        292.67        20.74 o                         
 -19   1  21         99.01        100.04        16.65 o                         
 -17   1  21        130.69        121.02        13.69 o                         
 -15   1  21          1.18         -0.17        12.33 o                         
 -13   1  21        956.06        938.09        18.47 o                         
 -11   1  21          6.79         -2.64         8.42 o                         
  -9   1  21        390.92        319.89        15.85 o                         
  -7   1  21         17.76         10.81        13.71 o                         
  -5   1  21        307.86        303.47        17.51 o                         
  -3   1  21         12.20          1.44        20.04 o                         
  -1   1  21          0.41          9.53        19.55 o                         
   1   1  21         35.51         79.94        25.21 o                         
 -34   2  21         19.16          6.12        20.28 o                         
 -32   2  21        174.35        161.62        14.92 o                         
 -30   2  21         12.85          7.45        11.24 o                         
 -28   2  21         71.76         58.64        12.42 o                         
 -26   2  21          0.07         18.04        19.03 o                         
 -24   2  21        116.99         61.18        19.12 o                         
 -22   2  21         21.24         -0.59        18.47 o                         
 -20   2  21         59.42         30.15        19.10 o                         
 -18   2  21       1763.05       1611.00        37.26 o                         
 -16   2  21        536.81        516.57        15.35 o                         
 -14   2  21         82.56         85.77        11.43 o                         
 -12   2  21        515.19        499.76        16.08 o                         
 -10   2  21        778.54        762.43        18.27 o                         
  -8   2  21        160.13        157.50        22.53 o                         
  -6   2  21         41.28         15.30        21.45 o                         
  -4   2  21        138.94        136.49        24.18 o                         
  -2   2  21         14.93         29.01        23.38 o                         
   0   2  21          0.09         10.21        25.94 o                         
 -33   3  21        106.63         93.14        14.55 o                         
 -31   3  21          6.21         -3.88        12.01 o                         
 -29   3  21        162.68        172.14        15.62 o                         
 -27   3  21         41.53         61.03        13.00 o                         
 -25   3  21        377.70        408.99        24.06 o                         
 -23   3  21        151.90        138.44        18.66 o                         
 -21   3  21         40.54         -9.21        19.31 o                         
 -19   3  21        213.02        172.15        12.06 o                         
 -17   3  21         25.31         11.12        11.15 o                         
 -15   3  21         19.27         18.47        11.70 o                         
 -13   3  21         12.47         15.47        10.29 o                         
 -11   3  21         81.85         64.59        12.17 o                         
  -9   3  21        214.85        149.09        20.06 o                         
  -7   3  21        138.93        177.89        23.20 o                         
  -5   3  21          6.28          0.97        19.72 o                         
  -3   3  21         94.45         44.95        22.54 o                         
  -1   3  21         30.55         39.68        26.38 o                         
 -32   4  21          2.73        -13.93        13.93 o                         
 -30   4  21         20.06         17.68        11.30 o                         
 -28   4  21          3.36         -5.56        12.80 o                         
 -26   4  21         35.89         60.93        20.22 o                         
 -24   4  21        307.64        301.32        23.84 o                         
 -22   4  21        136.25        154.08        21.96 o                         
 -20   4  21        510.64        539.02        27.62 o                         
 -18   4  21          4.94          3.33        10.85 o                         
 -16   4  21        446.85        385.65        15.78 o                         
 -14   4  21          1.68         13.14        17.23 o                         
 -12   4  21         24.25         26.26        11.59 o                         
 -10   4  21          0.02         17.45        19.44 o                         
  -8   4  21          0.64         17.69        22.10 o                         
  -6   4  21         67.52         53.84        23.75 o                         
  -4   4  21         92.51         93.44        26.00 o                         
 -29   5  21         79.26        109.70        28.09 o                         
 -27   5  21         72.21         34.69        20.00 o                         
 -25   5  21          4.49         16.06        23.63 o                         
 -23   5  21        212.33        190.72        25.22 o                         
 -21   5  21         76.31         76.07        22.87 o                         
 -19   5  21         34.59         20.71        18.25 o                         
 -17   5  21          9.37        -12.61        12.61 o                         
 -15   5  21        414.92        389.29        16.17 o                         
 -13   5  21         15.51         24.08        17.06 o                         
 -11   5  21         20.49         47.71        20.58 o                         
  -9   5  21          1.97          5.37        21.14 o                         
  -5   5  21         55.70         92.19        26.15 o                         
 -26   6  21          4.95        -21.97        25.05 o                         
 -24   6  21          2.73        -14.00        25.34 o                         
 -22   6  21         19.94         27.05        23.70 o                         
 -20   6  21         74.00         51.53        22.88 o                         
 -18   6  21        174.00        192.37        30.85 o                         
 -16   6  21         25.09         27.46        13.38 o                         
 -14   6  21         83.31         64.76        16.31 o                         
 -12   6  21          5.09          4.48        18.71 o                         
 -10   6  21          0.04         -5.99        22.18 o                         
  -8   6  21          0.80         18.34        24.60 o                         
 -23   7  21        152.24        209.96        29.09 o                         
 -21   7  21         60.65         33.99        20.91 o                         
 -19   7  21         78.01         40.15        22.49 o                         
 -17   7  21         10.61          5.53        19.58 o                         
 -15   7  21        152.02        160.29        20.14 o                         
 -13   7  21         23.64         95.10        19.45 o                         
 -34   0  22         10.41        -14.02        27.10 o                         
 -32   0  22         75.65         70.11        20.49 o                         
 -30   0  22        238.77        194.39        18.47 o                         
 -28   0  22        149.73        106.31        19.53 o                         
 -26   0  22        143.81        104.52        18.00 o                         
 -24   0  22       4795.52       4666.91        53.36 o                         
 -22   0  22         49.92         65.87        19.40 o                         
 -20   0  22         21.45         35.30        20.27 o                         
 -18   0  22       5562.62       5297.34        75.13 o                         
 -16   0  22       1662.23       1658.94        32.06 o                         
 -14   0  22         78.57         73.77        17.34 o                         
 -12   0  22         75.05        111.25        20.49 o                         
 -10   0  22         34.38         35.54        20.92 o                         
  -8   0  22        525.71        480.90        26.03 o                         
  -6   0  22         71.16         71.90        22.28 o                         
  -4   0  22         65.02         74.27        20.28 o                         
  -2   0  22        288.89        353.86        31.02 o                         
 -33   1  22         50.96         63.71        18.38 o                         
 -31   1  22         39.67         51.80        11.24 o                         
 -29   1  22        274.56        239.83        14.60 o                         
 -27   1  22         55.59         43.34        12.68 o                         
 -25   1  22        143.27        121.75        35.41 o                         
 -23   1  22        893.76        887.53        19.98 o                         
 -21   1  22        649.47        597.98        24.70 o                         
 -19   1  22       1238.20       1267.88        21.15 o                         
 -17   1  22        120.16        132.94        14.70 o                         
 -15   1  22        201.06        194.96        14.08 o                         
 -13   1  22        285.98        292.60        14.01 o                         
 -11   1  22        582.85        519.02        15.20 o                         
  -9   1  22        490.79        453.53        26.40 o                         
  -7   1  22        114.12        106.88        21.79 o                         
  -5   1  22        351.26        293.49        24.94 o                         
  -3   1  22         14.68         28.15        22.48 o                         
  -1   1  22        245.55        353.16        31.68 o                         
 -34   2  22         41.49         27.05        16.38 o                         
 -32   2  22        152.14        166.73        14.29 o                         
 -30   2  22        105.25         83.71        18.79 o                         
 -28   2  22        289.15        279.64        23.46 o                         
 -26   2  22        316.60        269.17        28.68 o                         
 -24   2  22         49.87         12.21        20.96 o                         
 -22   2  22          7.29         -8.59        19.37 o                         
 -20   2  22        448.18        443.03        26.42 o                         
 -18   2  22        682.58        696.41        31.96 o                         
 -16   2  22        137.00        145.82        13.14 o                         
 -14   2  22         53.50         43.88        10.90 o                         
 -12   2  22        495.52        466.35        15.74 o                         
 -10   2  22         46.13         41.63        17.57 o                         
  -8   2  22        158.58        130.14        20.84 o                         
  -6   2  22         25.57          5.52        22.49 o                         
  -4   2  22         95.55        141.65        25.05 o                         
  -2   2  22        116.51        167.87        27.93 o                         
 -33   3  22         41.27         24.55        14.05 o                         
 -31   3  22         74.36         88.33        12.58 o                         
 -29   3  22          7.64          2.74        17.33 o                         
 -27   3  22        105.34        113.14        13.85 o                         
 -25   3  22         14.13         39.99        19.75 o                         
 -23   3  22          4.66         26.68        18.62 o                         
 -21   3  22         50.09          6.60        21.05 o                         
 -19   3  22        635.50        617.27        17.14 o                         
 -17   3  22          2.06          5.39        11.72 o                         
 -15   3  22          4.23          7.70        11.48 o                         
 -13   3  22         12.12          9.08        10.72 o                         
 -11   3  22        273.26        253.95        22.09 o                         
  -9   3  22         55.04         87.10        19.50 o                         
  -7   3  22        245.54        185.25        24.86 o                         
  -5   3  22        180.24        111.85        24.53 o                         
  -3   3  22         25.95         39.42        25.13 o                         
 -32   4  22         97.66        112.56        13.72 o                         
 -30   4  22        145.51        167.81        13.12 o                         
 -28   4  22         20.52         -5.99        17.76 o                         
 -26   4  22          3.39          9.74        20.51 o                         
 -24   4  22          9.39         31.09        21.53 o                         
 -22   4  22         11.56          8.60        18.82 o                         
 -20   4  22        916.26        948.10        32.09 o                         
 -18   4  22         10.64          9.30        11.57 o                         
 -16   4  22          4.17         15.34        12.03 o                         
 -14   4  22         27.80         51.10        17.38 o                         
 -12   4  22         76.47         86.50        20.75 o                         
 -10   4  22          8.86          6.12        22.25 o                         
  -8   4  22         90.81        118.07        21.07 o                         
  -6   4  22         52.36         60.77        22.12 o                         
 -29   5  22          3.64         10.11        22.20 o                         
 -27   5  22          4.06         -6.47        23.83 o                         
 -25   5  22         23.62         33.17        18.99 o                         
 -23   5  22         48.31         75.38        19.76 o                         
 -21   5  22          1.55        -15.44        19.04 o                         
 -19   5  22         22.61         37.83        12.37 o                         
 -17   5  22          0.01         16.03        12.35 o                         
 -15   5  22         91.31         76.41        13.13 o                         
 -13   5  22         19.65         23.68        21.15 o                         
 -11   5  22          0.60          2.36        21.38 o                         
  -9   5  22          9.36          9.81        21.05 o                         
  -7   5  22         57.42         60.72        20.00 o                         
 -26   6  22         17.00        -14.23        24.80 o                         
 -24   6  22          0.04         12.09        19.87 o                         
 -22   6  22          0.01        -23.80        23.80 o                         
 -20   6  22         58.11         10.81        21.01 o                         
 -18   6  22         54.18         52.54        13.96 o                         
 -16   6  22         41.96         39.81        13.59 o                         
 -14   6  22          2.77         -3.19        21.19 o                         
 -12   6  22          0.50         10.57        22.36 o                         
 -10   6  22         10.24         44.61        20.19 o                         
 -21   7  22         74.36         61.37        20.55 o                         
 -19   7  22         88.19         45.01        23.99 o                         
 -17   7  22         12.37         38.41        47.38 o                         
 -15   7  22        129.91        234.78        23.58 o                         
 -33   1  23          8.37          7.32        11.44 o                         
 -31   1  23          8.87         28.15        11.31 o                         
 -29   1  23          0.64         -4.79        12.70 o                         
 -27   1  23         15.94          6.65        12.65 o                         
 -25   1  23       1080.31       1112.45        79.89 o                         
 -23   1  23         13.38         17.89        11.81 o                         
 -21   1  23         22.74         33.76        16.70 o                         
 -19   1  23         46.52         66.37        13.28 o                         
 -17   1  23         70.99         68.17        13.10 o                         
 -15   1  23        357.21        363.17        15.69 o                         
 -13   1  23          4.93         18.95        10.73 o                         
 -11   1  23        153.24        168.99        12.92 o                         
  -9   1  23        131.92        146.36        24.17 o                         
  -7   1  23         67.16         61.49        23.52 o                         
  -5   1  23        109.34        105.36        24.80 o                         
  -3   1  23         23.79         57.70        27.17 o                         
 -34   2  23         90.87         76.95        14.36 o                         
 -32   2  23         11.01          5.11        11.33 o                         
 -30   2  23         82.75         96.48        13.98 o                         
 -28   2  23         41.53         35.13        15.41 o                         
 -26   2  23        294.35        254.53        14.91 o                         
 -24   2  23         12.61         -6.27        17.73 o                         
 -22   2  23         33.29         16.15        19.84 o                         
 -20   2  23         83.34         74.93        12.08 o                         
 -18   2  23        724.43        700.76        18.01 o                         
 -16   2  23         19.13          1.33        10.86 o                         
 -14   2  23         18.39         34.61        11.85 o                         
 -12   2  23         84.21         59.67        15.36 o                         
 -10   2  23         32.54          2.81        19.83 o                         
  -8   2  23        149.17        109.70        19.72 o                         
  -6   2  23        325.61        353.94        28.22 o                         
  -4   2  23         48.91         55.22        24.53 o                         
 -35   3  23         13.15        -11.54        17.55 o                         
 -33   3  23         18.49         34.05        14.12 o                         
 -31   3  23         12.02          7.78        14.23 o                         
 -29   3  23         29.76         26.22        10.90 o                         
 -27   3  23         76.78        102.41        19.21 o                         
 -25   3  23         63.64         72.19        18.29 o                         
 -23   3  23          0.05        -16.68        20.71 o                         
 -21   3  23        148.05        145.86        22.76 o                         
 -19   3  23         60.47         62.65        17.00 o                         
 -17   3  23       2147.93       2173.27        27.78 o                         
 -15   3  23         28.77         32.91        24.27 o                         
 -13   3  23         21.45          6.51        13.01 o                         
 -11   3  23          8.32         22.31        19.36 o                         
  -9   3  23        127.32        114.26        20.01 o                         
  -7   3  23          0.50         -8.10        23.21 o                         
  -5   3  23        154.64        192.29        27.31 o                         
 -32   4  23         48.42         42.10        14.70 o                         
 -30   4  23         93.25        101.66        16.69 o                         
 -28   4  23        129.89        154.07        24.70 o                         
 -26   4  23         16.18         22.61        21.88 o                         
 -24   4  23         79.33         52.51        20.82 o                         
 -22   4  23         14.57         11.24        18.74 o                         
 -20   4  23          1.56         29.40        19.26 o                         
 -18   4  23         88.37        100.99        18.08 o                         
 -16   4  23        161.72        145.28        12.89 o                         
 -14   4  23          1.88         16.08        16.58 o                         
 -12   4  23         86.84         99.17        23.08 o                         
 -10   4  23         60.02         67.17        23.72 o                         
  -8   4  23        171.76        228.27        26.70 o                         
 -29   5  23         36.34         33.44        23.80 o                         
 -27   5  23          9.72          0.06        21.33 o                         
 -25   5  23        135.17        154.99        27.46 o                         
 -23   5  23         61.84         62.57        22.80 o                         
 -21   5  23          0.31          0.38        18.53 o                         
 -19   5  23          1.68         -4.78        12.32 o                         
 -17   5  23        128.26        121.81        13.65 o                         
 -15   5  23         25.15         26.45        12.84 o                         
 -13   5  23          0.16        -20.52        20.52 o                         
 -11   5  23          7.79          8.94        17.69 o                         
  -9   5  23        144.65        154.31        27.95 o                         
 -26   6  23          5.67         38.64        26.78 o                         
 -24   6  23          0.73         -2.48        24.34 o                         
 -22   6  23         49.14         23.99        23.58 o                         
 -20   6  23        139.96        102.21        22.56 o                         
 -18   6  23          0.50         -1.28        14.28 o                         
 -16   6  23          6.70         36.30        16.91 o                         
 -14   6  23         38.67         69.84        20.23 o                         
 -12   6  23        214.45        207.38        22.08 o                         
 -21   7  23          4.10        -19.70        19.70 o                         
 -19   7  23         62.59         22.56        25.29 o                         
 -17   7  23         44.41         16.50        17.96 o                         
 -34   0  24          0.01         11.19        20.11 o                         
 -32   0  24          0.41          1.38        17.39 o                         
 -30   0  24        303.81        250.50        23.15 o                         
 -28   0  24        755.64        746.74        29.15 o                         
 -26   0  24        375.24        356.02        24.89 o                         
 -24   0  24          1.69         20.51        18.51 o                         
 -22   0  24          1.11          3.41        16.18 o                         
 -20   0  24       3079.84       3241.57        31.44 o                         
 -18   0  24         67.32         56.31        12.71 o                         
 -16   0  24         24.57         28.97        17.12 o                         
 -14   0  24          0.89        -11.93        20.04 o                         
 -12   0  24         47.89         22.58        20.86 o                         
 -10   0  24        219.31        196.72        25.23 o                         
  -8   0  24         68.41          2.10        21.44 o                         
  -6   0  24        125.50         90.47        25.51 o                         
 -33   1  24          1.22         11.15        11.82 o                         
 -31   1  24         31.15         35.77        11.91 o                         
 -29   1  24          7.27          7.68        11.49 o                         
 -27   1  24          3.31        -12.52        13.57 o                         
 -25   1  24          4.28         12.19        12.18 o                         
 -23   1  24        234.95        233.00        14.80 o                         
 -21   1  24        172.22        169.21        14.40 o                         
 -19   1  24        983.37        980.97        20.63 o                         
 -17   1  24         21.87         12.40        12.15 o                         
 -15   1  24         26.78         17.72        12.53 o                         
 -13   1  24        171.82        170.85        16.21 o                         
 -11   1  24        522.18        486.64        25.48 o                         
  -9   1  24        217.00        136.03        23.70 o                         
  -7   1  24          0.09          0.05        21.05 o                         
  -5   1  24         37.83         44.05        26.37 o                         
 -34   2  24          9.43         24.54        13.87 o                         
 -32   2  24         16.33          1.31        19.52 o                         
 -30   2  24         67.04         58.02        12.10 o                         
 -28   2  24         71.32         81.78        22.92 o                         
 -26   2  24        142.14        111.45        13.79 o                         
 -24   2  24         62.49         21.43        16.68 o                         
 -22   2  24        488.28        489.77        27.76 o                         
 -20   2  24        568.06        555.89        17.13 o                         
 -18   2  24         13.66         -0.34        12.39 o                         
 -16   2  24          2.36         -6.44        11.67 o                         
 -14   2  24          3.34         -0.50        11.66 o                         
 -12   2  24         49.19         51.84        20.76 o                         
 -10   2  24         25.63         13.76        22.77 o                         
  -8   2  24        232.54        258.37        25.96 o                         
  -6   2  24          2.23         15.65        23.56 o                         
 -33   3  24         37.95         44.77        12.79 o                         
 -31   3  24         24.98         11.88        20.74 o                         
 -29   3  24          5.80          6.08        12.33 o                         
 -27   3  24        188.48        180.15        23.84 o                         
 -25   3  24         73.40        108.02        19.56 o                         
 -23   3  24        127.37        105.95        24.07 o                         
 -21   3  24        135.16        142.04        23.29 o                         
 -19   3  24          9.10         21.14        13.52 o                         
 -17   3  24        116.02         92.31        13.62 o                         
 -15   3  24         90.59        101.08        13.60 o                         
 -13   3  24          2.96        -13.80        18.09 o                         
 -11   3  24          0.75        -11.70        20.54 o                         
  -9   3  24         17.90         23.99        19.35 o                         
  -7   3  24         30.43          8.99        25.14 o                         
 -32   4  24        176.56        193.94        15.21 o                         
 -30   4  24         40.75         25.34        24.75 o                         
 -28   4  24        104.27        116.83        22.37 o                         
 -26   4  24        168.14        194.94        25.57 o                         
 -24   4  24         94.14         88.82        19.63 o                         
 -22   4  24        154.24        189.05        21.66 o                         
 -20   4  24        146.54        178.70        54.88 o                         
 -18   4  24          7.81        135.93       105.55 o                         
 -16   4  24          4.18         22.41        24.06 o                         
 -14   4  24         15.14          3.23        20.76 o                         
 -12   4  24         28.58         32.09        22.57 o                         
 -10   4  24          3.35         -0.88        21.59 o                         
 -27   5  24          1.31         -9.47        24.88 o                         
 -25   5  24        181.49        212.51        27.93 o                         
 -23   5  24          0.37         -1.63        22.24 o                         
 -21   5  24         15.47         30.27        19.58 o                         
 -19   5  24          9.01        -12.38        12.75 o                         
 -17   5  24          0.96         21.61        13.55 o                         
 -15   5  24          8.34         30.71        18.83 o                         
 -13   5  24          1.85         17.38        17.89 o                         
 -11   5  24          1.75         -1.42        23.05 o                         
 -24   6  24         83.97         58.49        27.20 o                         
 -22   6  24         24.70         -7.35        23.02 o                         
 -20   6  24         40.88         28.97        22.69 o                         
 -18   6  24         15.97         23.94        13.87 o                         
 -16   6  24          0.00        -11.98        21.42 o                         
 -14   6  24          0.32        -21.47        21.47 o                         
 -19   7  24          0.00        -23.54        23.54 o                         
 -35   1  25         67.19         76.39        21.35 o                         
 -33   1  25          0.15         33.89        19.02 o                         
 -31   1  25         98.53         95.77        13.92 o                         
 -29   1  25         23.14         30.59        13.69 o                         
 -27   1  25        258.03        238.42        16.35 o                         
 -25   1  25          5.00         17.12        13.12 o                         
 -23   1  25         14.58         22.54        12.91 o                         
 -21   1  25        164.22        157.81        12.89 o                         
 -19   1  25        621.57        608.51        18.31 o                         
 -17   1  25          3.35         -5.04        13.03 o                         
 -15   1  25        321.71        345.60        15.15 o                         
 -13   1  25         85.12         89.11        11.75 o                         
 -11   1  25        149.37        179.79        25.14 o                         
  -9   1  25          1.50          6.47        23.15 o                         
  -7   1  25          6.48          8.69        26.74 o                         
 -34   2  25          5.02          4.28        12.28 o                         
 -32   2  25         35.93         55.76        21.04 o                         
 -30   2  25         19.76         41.43        12.43 o                         
 -28   2  25         14.07         23.45        25.51 o                         
 -26   2  25         14.26          2.99        13.31 o                         
 -24   2  25        429.30        436.03        25.32 o                         
 -22   2  25        120.49        144.79        21.70 o                         
 -20   2  25          3.15          3.30        12.15 o                         
 -18   2  25         66.24         85.81        12.41 o                         
 -16   2  25          0.16         -2.62        11.63 o                         
 -14   2  25         11.50          6.19        11.33 o                         
 -12   2  25          0.62         29.63        22.04 o                         
 -10   2  25         29.77         69.55        24.49 o                         
  -8   2  25         59.63         52.05        25.74 o                         
 -33   3  25         10.32         -7.32        16.20 o                         
 -31   3  25          3.72         -1.53        20.10 o                         
 -29   3  25          0.48         -1.51        16.72 o                         
 -27   3  25         83.90        116.91        22.67 o                         
 -25   3  25        152.65        144.78        21.80 o                         
 -23   3  25         51.60         38.19        22.53 o                         
 -21   3  25        427.67        441.69        27.82 o                         
 -19   3  25         64.39         89.69        15.99 o                         
 -17   3  25         15.51         12.61        22.32 o                         
 -15   3  25          3.03        -12.10        12.10 o                         
 -13   3  25         20.93         20.91        20.81 o                         
 -11   3  25        182.62        185.30        25.03 o                         
  -9   3  25         62.49         72.76        21.03 o                         
 -32   4  25          7.73         -4.37        16.82 o                         
 -30   4  25         12.65          6.11        20.88 o                         
 -28   4  25         12.01          0.72        22.21 o                         
 -26   4  25         22.48          5.49        20.45 o                         
 -24   4  25        150.21        151.93        21.53 o                         
 -22   4  25         57.57         74.48        21.09 o                         
 -20   4  25         14.73         45.73        19.19 o                         
 -18   4  25         99.27         90.25        20.59 o                         
 -16   4  25         67.31         85.07        16.85 o                         
 -14   4  25         62.85         77.65        22.53 o                         
 -12   4  25          4.49         26.42        24.35 o                         
 -27   5  25         15.23         13.25        23.65 o                         
 -25   5  25         24.80          1.93        23.88 o                         
 -23   5  25         36.54         21.88        21.96 o                         
 -21   5  25        160.63        150.38        24.43 o                         
 -19   5  25          3.06         15.34        22.60 o                         
 -17   5  25          0.00         -0.10        16.22 o                         
 -15   5  25         32.93         61.48        22.35 o                         
 -13   5  25         63.76         37.45        22.82 o                         
 -22   6  25         62.72         76.70        25.66 o                         
 -20   6  25         43.23         56.93        23.79 o                         
 -18   6  25         27.31         11.05        17.64 o                         
 -16   6  25         56.93         50.89        24.55 o                         
 -34   0  26          5.24         -5.62        18.52 o                         
 -32   0  26        108.01         94.29        21.30 o                         
 -30   0  26         11.22          3.88        18.91 o                         
 -28   0  26         37.91         25.32        18.68 o                         
 -26   0  26          3.31         20.82        16.29 o                         
 -24   0  26       1113.78       1132.56        32.88 o                         
 -22   0  26         34.64         48.61        21.22 o                         
 -20   0  26        233.45        263.62        17.99 o                         
 -18   0  26         23.27         19.45        13.79 o                         
 -16   0  26         16.69         13.73        11.92 o                         
 -14   0  26          0.05          7.14        21.44 o                         
 -12   0  26         16.00         15.47        23.51 o                         
 -10   0  26        389.01        408.98        29.13 o                         
 -35   1  26          0.86         17.89        18.50 o                         
 -33   1  26         31.74         59.48        13.50 o                         
 -31   1  26         34.26         11.69        12.43 o                         
 -29   1  26        130.96        112.59        15.84 o                         
 -27   1  26          7.59         14.71        13.42 o                         
 -25   1  26          4.37          0.53        13.74 o                         
 -23   1  26         55.47         47.24        12.18 o                         
 -21   1  26        461.31        466.55        17.72 o                         
 -19   1  26         65.16         82.93        13.30 o                         
 -17   1  26          7.08         11.14        14.02 o                         
 -15   1  26          9.81         18.68        12.45 o                         
 -13   1  26         81.31         46.84        21.89 o                         
 -11   1  26         12.84         29.71        22.72 o                         
  -9   1  26         96.27        129.79        27.87 o                         
 -34   2  26         92.88        103.88        23.38 o                         
 -32   2  26         62.01         50.58        11.44 o                         
 -30   2  26         45.20         43.91        14.31 o                         
 -28   2  26         50.26         52.34        14.29 o                         
 -26   2  26          4.50          8.69        13.24 o                         
 -24   2  26         47.21         52.58        21.96 o                         
 -22   2  26        428.17        446.74        26.83 o                         
 -20   2  26         57.74         62.08        14.09 o                         
 -18   2  26         49.63         64.72        12.65 o                         
 -16   2  26          8.97          1.28        11.08 o                         
 -14   2  26         61.63         64.93        23.53 o                         
 -12   2  26         28.08         59.57        20.03 o                         
 -10   2  26          0.16         19.27        20.12 o                         
 -31   3  26          0.05          7.97        14.32 o                         
 -29   3  26          1.47         13.37        12.38 o                         
 -27   3  26         87.54        138.63        22.21 o                         
 -25   3  26         12.10        -10.92        19.54 o                         
 -23   3  26          2.80        -19.31        19.43 o                         
 -21   3  26         10.53         19.12        13.19 o                         
 -19   3  26        180.25        157.34        14.06 o                         
 -17   3  26        117.04        157.11        40.05 o                         
 -15   3  26         23.10         36.94        18.65 o                         
 -13   3  26         18.91         20.38        24.09 o                         
 -11   3  26          1.51          4.63        25.86 o                         
 -30   4  26         76.43         91.47        23.19 o                         
 -28   4  26         78.22        132.97        25.22 o                         
 -26   4  26         18.33         50.97        21.11 o                         
 -24   4  26          0.06         16.07        19.93 o                         
 -22   4  26         90.05        142.99        22.47 o                         
 -20   4  26        115.34        171.96        26.23 o                         
 -18   4  26          4.11         37.10        15.91 o                         
 -16   4  26         11.39         31.38        17.69 o                         
 -14   4  26          0.09          2.32        23.27 o                         
 -25   5  26          0.04        -24.97        24.97 o                         
 -23   5  26          0.03         -7.80        17.86 o                         
 -21   5  26         37.18         42.47        20.48 o                         
 -19   5  26         66.39         60.93        17.85 o                         
 -17   5  26         51.25         12.84        22.25 o                         
 -20   6  26        104.90         84.59        23.41 o                         
 -35   1  27         18.14         37.30        17.65 o                         
 -33   1  27          0.41        -11.54        16.93 o                         
 -31   1  27          1.95          1.14        14.34 o                         
 -29   1  27        104.20         85.61        14.43 o                         
 -27   1  27         84.86         88.61        17.24 o                         
 -25   1  27        290.07        293.33        16.78 o                         
 -23   1  27          1.62         -3.66        12.81 o                         
 -21   1  27         49.48         57.30        14.18 o                         
 -19   1  27         49.10         52.68        12.93 o                         
 -17   1  27         10.09         12.88        18.17 o                         
 -15   1  27         68.53         73.13        18.38 o                         
 -13   1  27         25.33         64.70        25.99 o                         
 -32   2  27         16.72         36.71        13.32 o                         
 -30   2  27         59.69         46.69        34.38 o                         
 -28   2  27        100.12         96.15        15.67 o                         
 -26   2  27          0.94        -12.33        20.09 o                         
 -24   2  27         53.12         67.76        19.88 o                         
 -22   2  27          3.80          3.42        16.46 o                         
 -20   2  27          0.79         10.26        13.94 o                         
 -18   2  27         14.65         15.89        23.72 o                         
 -16   2  27          4.65          6.54        19.80 o                         
 -14   2  27          7.08         26.66        19.66 o                         
 -12   2  27         59.18         39.16        26.31 o                         
 -31   3  27          7.89         20.74        15.01 o                         
 -29   3  27         25.46         27.37        13.93 o                         
 -27   3  27         37.46        133.41        24.42 o                         
 -25   3  27         80.81         75.56        22.14 o                         
 -23   3  27        170.04        174.66        25.16 o                         
 -21   3  27        131.04        132.16        13.62 o                         
 -19   3  27          7.91          4.05        14.40 o                         
 -17   3  27         12.94          2.81        13.02 o                         
 -15   3  27         75.84         84.98        24.32 o                         
 -28   4  27         27.77         49.83        25.31 o                         
 -26   4  27         26.04         71.67        23.39 o                         
 -24   4  27         35.29         66.66        22.35 o                         
 -22   4  27         63.54        128.03        21.13 o                         
 -20   4  27          1.42         12.86        33.32 o                         
 -18   4  27         50.88         81.24        24.97 o                         
 -16   4  27          2.77         -9.27        19.48 o                         
 -23   5  27         61.55         94.84        24.13 o                         
 -21   5  27         86.06         61.95        23.47 o                         
 -19   5  27          3.66         -9.72        14.91 o                         
 -34   0  28         21.37          6.19        16.57 o                         
 -32   0  28         25.32          3.78        20.53 o                         
 -30   0  28         11.05         17.96        17.61 o                         
 -28   0  28        124.94        104.33        20.53 o                         
 -26   0  28         63.14         96.20        20.35 o                         
 -24   0  28        131.47        112.97        24.09 o                         
 -22   0  28        212.12        247.81        25.38 o                         
 -20   0  28          4.06         13.53        13.28 o                         
 -18   0  28         13.57        -13.96        13.96 o                         
 -16   0  28        628.72        698.34        21.47 o                         
 -14   0  28        384.18        427.71        29.90 o                         
 -35   1  28         33.57         35.36        21.10 o                         
 -33   1  28         11.08         13.64        13.82 o                         
 -31   1  28         35.18         40.87        15.22 o                         
 -29   1  28          2.89          8.29        15.41 o                         
 -27   1  28        136.23        175.64        15.35 o                         
 -25   1  28        123.66        168.35        16.89 o                         
 -23   1  28        266.29        264.74        16.57 o                         
 -21   1  28         14.09         16.52        12.33 o                         
 -19   1  28          0.34          2.41        12.59 o                         
 -17   1  28        136.32        158.84        16.62 o                         
 -15   1  28        302.14        325.17        29.54 o                         
 -34   2  28          4.94         -4.83        15.45 o                         
 -32   2  28        131.67        160.17        34.21 o                         
 -30   2  28          2.39          0.13        16.04 o                         
 -28   2  28         15.42         12.19        14.92 o                         
 -26   2  28         54.48         30.63        24.42 o                         
 -24   2  28        218.14        203.96        25.38 o                         
 -22   2  28          7.93          7.69        13.85 o                         
 -20   2  28         62.21         67.14        15.34 o                         
 -18   2  28        121.56        117.10        15.00 o                         
 -16   2  28          0.16        -18.93        19.92 o                         
 -33   3  28          0.57         -7.02        16.94 o                         
 -31   3  28          7.17          3.15        17.30 o                         
 -29   3  28         41.87         57.31        14.54 o                         
 -27   3  28          4.47         32.85        23.83 o                         
 -25   3  28          0.53        -11.47        24.96 o                         
 -23   3  28         72.97         93.81        19.52 o                         
 -21   3  28         28.84         21.36        27.94 o                         
 -19   3  28         29.16         17.21        13.42 o                         
 -17   3  28         22.30          2.00        17.70 o                         
 -26   4  28        132.54        160.59        26.19 o                         
 -24   4  28        149.19        139.63        20.29 o                         
 -22   4  28         48.09        107.43        20.72 o                         
 -20   4  28          0.64         -1.06        23.42 o                         
 -18   4  28         52.22         29.41        23.80 o                         
 -21   5  28         62.94         67.30        19.07 o                         
 -33   1  29          4.49         -5.25        22.20 o                         
 -31   1  29          2.20         -6.59        12.34 o                         
 -29   1  29         79.89         67.61        14.81 o                         
 -27   1  29        291.44        300.65        18.09 o                         
 -25   1  29          4.46          0.92        15.83 o                         
 -23   1  29         11.33         34.91        15.40 o                         
 -21   1  29          4.96         -7.17        12.91 o                         
 -19   1  29         15.97          8.00        25.24 o                         
 -17   1  29         16.27         12.30        15.17 o                         
 -32   2  29          8.94          1.61        21.54 o                         
 -30   2  29          2.09         20.27        20.04 o                         
 -28   2  29          4.65        -11.63        16.22 o                         
 -26   2  29         27.94         19.88        20.85 o                         
 -24   2  29         13.02         10.17        22.44 o                         
 -22   2  29        159.41        150.61        16.50 o                         
 -20   2  29         78.03         74.24        15.66 o                         
 -18   2  29         11.01         -7.20        14.60 o                         
 -29   3  29         14.73         60.33        18.26 o                         
 -27   3  29          6.95        -19.27        19.27 o                         
 -25   3  29         13.52         -9.59        23.13 o                         
 -23   3  29         28.12          3.85        21.70 o                         
 -21   3  29         30.91         27.26        15.35 o                         
 -19   3  29         71.71         82.73        16.08 o                         
 -22   4  29          8.87        101.72        22.80 o                         
 -20   4  29         31.21         71.05        13.41 o                         
 -30   0  30          7.61        -13.37        22.52 o                         
 -28   0  30        357.84        319.59        25.73 o                         
 -26   0  30         25.18         36.31        22.02 o                         
 -24   0  30          0.19          5.19        21.08 o                         
 -22   0  30        171.30        210.52        23.13 o                         
 -20   0  30         76.85        131.05        21.30 o                         
 -18   0  30         10.55         22.93        17.57 o                         
 -29   1  30        174.85        199.97        19.97 o                         
 -27   1  30         24.97         38.33        15.75 o                         
 -25   1  30         27.04          8.31        15.61 o                         
 -23   1  30          1.49          9.21        15.72 o                         
 -21   1  30         88.04         96.64        12.56 o                         
 -19   1  30          0.04          1.71        16.80 o                         
 -26   2  30          1.02        -18.80        18.80 o                         
 -24   2  30          0.11        -17.50        21.90 o                         
 -22   2  30         21.31         27.24        15.14 o                         
 -20   2  30          6.47         17.82        13.31 o                         
 -21   3  30         11.57         41.23        16.62 o                         
 -23   1  31         16.90         -3.24        23.95 o                         
 -21   1  31          7.42         45.39        26.57 o                         
 -22   2  31          8.85         56.23        24.13 o                         
                                                                                
